# Supplementary material for: At the breaking point: developmental and molecular insights into Physalis grisea fruit abscission
Source: Front Plant Sci. 2026 Feb 16;17:1733427. doi: 10.3389/fpls.2026.1733427 (PMC12950737; doi:10.3389/fpls.2026.1733427)
Supplement: Supplementary file 1 [file DataSheet1.csv]

Supplementary Data Sheet 1. Statistical analysis, associated GO term, putative gene description, and stage-enriched description of all Physalis grisea differentially expressed genes across the three stage comparisons. Lfc = Log fold change, p = p value, padj = adjusted p value. E = early, M = mid, and L = late stage.
GeneID	lfc_EvM	p_EvM	padj_EvM	lfc_MvL	p_MvL	padj_MvL	lfc_EvL	p_EvL	padj_EvL	GO_list	Term_list	Ont_list	Description_putative	early_up	mid_up	late_up	stage_up
Phygri11g001320	-1.064592627	6.18E-107	1.39E-102	NA	NA	NA	NA	NA	NA	GO:0005524	ATP binding	MF	ABC transporter F family member 1	FALSE	FALSE	FALSE	NA
Phygri04g002280	-6.866787452	1.04E-99	1.17E-95	NA	NA	NA	-7.147844716	7.03E-108	7.92E-104	GO:0005524; GO:0016020; GO:0042626	ATP binding; membrane; ATPase-coupled transmembrane transporter activity	MF; CC	Pleiotropic drug resistance ABC transporter	FALSE	FALSE	FALSE	NA
Phygri07g005230	-3.027119831	2.38E-79	1.79E-75	NA	NA	NA	-2.602439311	1.61E-58	9.06E-56	GO:0005515	protein binding	MF	Putative glutathione S-transferase-like	FALSE	FALSE	FALSE	NA
Phygri04g000870	4.251590759	1.43E-62	8.05E-59	1.481315171	1.91E-08	3.99E-07	5.732905929	6.42E-107	4.82E-103	NA	NA	NA	glycine-rich protein-like	TRUE	FALSE	FALSE	Early
Phygri11g009720	-2.326684563	1.90E-60	8.55E-57	NA	NA	NA	-1.981523053	9.48E-44	1.89E-41	GO:0003677; GO:0003700; GO:0005634; GO:0006355; GO:0046983	DNA binding; DNA-binding transcription factor activity; nucleus; regulation of DNA-templated transcription; protein dimerization activity	MF; CC; BP	MADS-box transcription factor	FALSE	FALSE	FALSE	NA
Phygri01g007500	-4.169422853	3.65E-58	1.37E-54	NA	NA	NA	-4.499848628	1.53E-67	1.50E-64	GO:0003700; GO:0006355	DNA-binding transcription factor activity; regulation of DNA-templated transcription	MF; BP	AP2/ERF domain-containing transcription factor, putative	FALSE	FALSE	FALSE	NA
Phygri07g001790	-5.161971919	1.31E-57	4.21E-54	NA	NA	NA	-4.674312192	4.09E-47	1.20E-44	GO:0003677; GO:0006355	DNA binding; regulation of DNA-templated transcription	MF; BP	NAC domain-containing protein	FALSE	FALSE	FALSE	NA
Phygri06g003300	-2.819722433	1.64E-57	4.61E-54	NA	NA	NA	-3.432208982	4.84E-85	1.09E-81	NA	NA	NA	DUF4378 domain-containing protein	FALSE	FALSE	FALSE	NA
Phygri08g012070	-1.295047651	2.57E-53	6.44E-50	NA	NA	NA	NA	NA	NA	NA	NA	NA	translationally-controlled tumor protein homolog	FALSE	FALSE	FALSE	NA
Phygri07g019730	-5.236559839	6.51E-51	1.47E-47	NA	NA	NA	-5.674551111	1.61E-59	1.01E-56	GO:0015267; GO:0016020; GO:0055085	channel activity; membrane; transmembrane transport	MF; CC; BP	PREDICTED: aquaporin	FALSE	FALSE	FALSE	NA
Phygri03g018710	-2.923943874	6.93E-50	1.42E-46	NA	NA	NA	-3.41831451	1.38E-67	1.41E-64	GO:0016020; GO:0030001; GO:0046873	membrane; metal ion transport; metal ion transmembrane transporter activity	CC; BP; MF	Putative metal transporter-like	FALSE	FALSE	FALSE	NA
Phygri04g004050	-4.374108583	8.71E-50	1.64E-46	NA	NA	NA	-3.394181825	4.12E-30	2.47E-28	GO:0016021	NA	NA	phosphate transporter PHO1	FALSE	FALSE	FALSE	NA
Phygri07g011100	-3.598596035	4.19E-49	7.25E-46	NA	NA	NA	-4.137096731	1.03E-64	8.58E-62	NA	NA	NA	LysM domain-containing protein	FALSE	FALSE	FALSE	NA
Phygri08g012440	-3.098088483	2.24E-48	3.60E-45	-1.16449962	1.98E-09	5.38E-08	-4.262588103	9.32E-91	3.00E-87	NA	NA	NA	C2H2-type domain-containing protein	FALSE	FALSE	TRUE	Late
Phygri01g006120	-4.888961917	1.18E-46	1.66E-43	NA	NA	NA	-5.496459398	1.46E-58	8.42E-56	NA	NA	NA	Cytochrome P450	FALSE	FALSE	FALSE	NA
Phygri12g016140	-4.536736087	1.17E-46	1.66E-43	NA	NA	NA	-5.480608936	1.04E-67	1.12E-64	GO:0016020; GO:0022857; GO:0055085	membrane; transmembrane transporter activity; transmembrane transport	CC; MF; BP	NRT1/PTR family protein 2.2	FALSE	FALSE	FALSE	NA
Phygri01g006140	-4.889093622	2.63E-46	3.49E-43	NA	NA	NA	-5.511403049	1.99E-58	1.07E-55	GO:0005506; GO:0016705; GO:0020037; GO:0055114	iron ion binding; oxidoreductase activity, acting on paired donors, with incorporation or reduction of molecular oxygen; heme binding	MF	Cytochrome P450	FALSE	FALSE	FALSE	NA
Phygri07g017410	-3.582210607	3.86E-45	4.83E-42	NA	NA	NA	-3.832493291	2.07E-51	7.89E-49	NA	NA	NA	C2 domain-containing protein	FALSE	FALSE	FALSE	NA
Phygri02g012660	-3.131242919	1.71E-44	2.02E-41	NA	NA	NA	-3.152231181	1.14E-44	2.54E-42	GO:0003700; GO:0006355	DNA-binding transcription factor activity; regulation of DNA-templated transcription	MF; BP	BZIP domain-containing protein	FALSE	FALSE	FALSE	NA
Phygri07g018610	-3.230945473	1.13E-42	1.27E-39	NA	NA	NA	-2.538280081	5.98E-27	2.68E-25	NA	NA	NA	hornerin-like	FALSE	FALSE	FALSE	NA
Phygri08g041580	4.871779382	1.34E-42	1.44E-39	NA	NA	NA	5.541597067	1.81E-45	4.40E-43	NA	NA	NA	Unknown protein	TRUE	FALSE	FALSE	Early
Phygri08g020460	1.994117098	2.19E-42	2.24E-39	NA	NA	NA	1.675821125	7.26E-31	4.61E-29	GO:0000079; GO:0019901	regulation of cyclin-dependent protein serine/threonine kinase activity; protein kinase binding	BP; MF	Cyclin	TRUE	FALSE	FALSE	Early
Phygri01g018420	-5.898955183	2.86E-42	2.80E-39	1.049871669	0.014176431	0.042310259	-4.849083514	4.24E-29	2.30E-27	NA	NA	NA	Succinate dehydrogenase [ubiquinone] iron-sulfur subunit, mitochondrial	FALSE	TRUE	FALSE	Mid
Phygri06g028110	-4.288212407	4.54E-41	4.26E-38	1.12869703	1.12E-05	0.000106136	-3.159515377	2.19E-22	6.31E-21	NA	NA	NA	4Fe-4S binding domain protein	FALSE	TRUE	FALSE	Mid
Phygri08g007980	-2.326002081	3.19E-40	2.88E-37	NA	NA	NA	-2.422911483	1.93E-43	3.69E-41	NA	NA	NA	thionin-like protein	FALSE	FALSE	FALSE	NA
Phygri12g006240	-4.923620645	4.37E-40	3.79E-37	NA	NA	NA	-5.629476718	5.90E-52	2.33E-49	NA	NA	NA	fruit-specific protein-like	FALSE	FALSE	FALSE	NA
Phygri04g018330	-2.582199044	6.64E-40	5.54E-37	NA	NA	NA	-2.696957846	3.41E-43	6.25E-41	GO:0005096	GTPase activator activity	MF	ADP-ribosylation factor GTPase-activating protein	FALSE	FALSE	FALSE	NA
Phygri05g018630	-1.591525481	1.06E-39	8.50E-37	NA	NA	NA	-1.073836094	5.81E-19	1.15E-17	GO:0031072; GO:0051082	heat shock protein binding; unfolded protein binding	MF	dnaJ protein homolog	FALSE	FALSE	FALSE	NA
Phygri04g000460	-3.61020131	1.59E-39	1.24E-36	NA	NA	NA	-2.643203909	1.12E-21	3.03E-20	GO:0043531	ADP binding	MF	Disease resistance protein	FALSE	FALSE	FALSE	NA
Phygri11g012830	-2.499522665	1.86E-39	1.40E-36	1.31721122	4.18E-12	2.05E-10	-1.182311445	5.16E-10	3.29E-09	NA	NA	NA	Unknown protein	FALSE	TRUE	FALSE	Mid
Phygri08g025570	-4.291808544	6.71E-39	4.88E-36	NA	NA	NA	-4.544087003	2.13E-43	3.97E-41	GO:0016787	hydrolase activity	MF	Putative haloacid dehalogenase-like hydrolase (HAD) superfamily protein	FALSE	FALSE	FALSE	NA
Phygri03g002780	3.765998543	8.36E-39	5.89E-36	1.619577654	2.26E-05	0.00019326	5.385576197	1.12E-50	3.96E-48	NA	NA	NA	Auxin-induced protein like	TRUE	FALSE	FALSE	Early
Phygri08g006870	-4.65669279	1.02E-38	6.94E-36	-1.629459419	3.42E-06	3.81E-05	-6.286152209	3.75E-69	4.45E-66	GO:0000287; GO:0010333; GO:0016829	magnesium ion binding; terpene synthase activity; lyase activity	MF	Terpene synthase	FALSE	FALSE	TRUE	Late
Phygri11g019010	-6.839779441	7.96E-38	5.27E-35	NA	NA	NA	-7.582820361	3.57E-46	9.47E-44	NA	NA	NA	SANT domain-containing protein	FALSE	FALSE	FALSE	NA
Phygri08g025970	-2.948798933	2.59E-37	1.67E-34	NA	NA	NA	-3.241145282	1.01E-44	2.28E-42	GO:0005385; GO:0016020; GO:0016021; GO:0030001; GO:0046873; GO:0055085; GO:0071577	zinc ion transmembrane transporter activity; membrane; metal ion transport; metal ion transmembrane transporter activity; transmembrane transport; zinc ion transmembrane transport	MF; CC; BP	PREDICTED: zinc transporter	FALSE	FALSE	FALSE	NA
Phygri01g004920	-5.669449271	3.66E-37	2.29E-34	-2.444900868	3.64E-09	9.23E-08	-8.114350139	2.11E-74	3.40E-71	GO:0004867; GO:0009611	serine-type endopeptidase inhibitor activity; response to wounding	MF; BP	Proteinase inhibitor	FALSE	FALSE	TRUE	Late
Phygri06g003290	-1.85486078	1.32E-36	8.03E-34	NA	NA	NA	-1.909809498	1.06E-38	1.41E-36	NA	NA	NA	Metallothionein-like protein type 2	FALSE	FALSE	FALSE	NA
Phygri04g007550	-1.845647453	2.73E-36	1.62E-33	NA	NA	NA	-1.908074741	1.36E-38	1.80E-36	NA	NA	NA	AB hydrolase-1 domain-containing protein	FALSE	FALSE	FALSE	NA
Phygri04g009660	-7.592837609	5.05E-36	2.91E-33	NA	NA	NA	-8.366688272	2.04E-43	3.84E-41	GO:0005315; GO:0006817; GO:0016021; GO:0022857; GO:0055085	inorganic phosphate transmembrane transporter activity; phosphate ion transport; transmembrane transporter activity; transmembrane transport	MF; BP	Inorganic phosphate transporter 1	FALSE	FALSE	FALSE	NA
Phygri08g012060	-1.150558151	5.70E-36	3.21E-33	NA	NA	NA	NA	NA	NA	NA	NA	NA	translationally-controlled tumor protein homolog	FALSE	FALSE	FALSE	NA
Phygri10g001610	-4.391337245	7.28E-36	4.00E-33	-1.146900251	0.000162215	0.001035063	-5.538237497	2.60E-56	1.27E-53	NA	NA	NA	ALOG domain-containing protein	FALSE	FALSE	TRUE	Late
Phygri02g006540	4.20898618	8.72E-36	4.68E-33	1.47208565	0.002836916	0.011400293	5.68107183	3.07E-36	3.27E-34	NA	NA	NA	Transcription factor like	TRUE	FALSE	FALSE	Early
Phygri08g032620	3.447338157	3.85E-35	2.02E-32	NA	NA	NA	4.145401244	1.26E-48	4.18E-46	GO:0005506; GO:0016705; GO:0020037; GO:0055114	iron ion binding; oxidoreductase activity, acting on paired donors, with incorporation or reduction of molecular oxygen; heme binding	MF	Cytochrome P450, putative	TRUE	FALSE	FALSE	Early
Phygri04g001030	-4.19377896	1.00E-34	5.12E-32	-1.381780111	3.44E-06	3.83E-05	-5.575559071	1.89E-60	1.22E-57	GO:0005506; GO:0016705; GO:0020037; GO:0055114	iron ion binding; oxidoreductase activity, acting on paired donors, with incorporation or reduction of molecular oxygen; heme binding	MF	Cytochrome P450, putative	FALSE	FALSE	TRUE	Late
Phygri03g016480	1.939007719	1.14E-34	5.69E-32	NA	NA	NA	2.358474873	2.77E-48	8.89E-46	NA	NA	NA	Putative gpi-anchored protein	TRUE	FALSE	FALSE	Early
Phygri06g008920	-1.201480293	4.22E-34	2.07E-31	NA	NA	NA	-1.129189895	2.68E-30	1.63E-28	NA	NA	NA	Ubiquitin-conjugating enzyme E2	FALSE	FALSE	FALSE	NA
Phygri06g027220	4.444279547	4.47E-34	2.14E-31	2.406378916	1.06E-06	1.37E-05	6.850658462	4.21E-47	1.22E-44	NA	NA	NA	glycine-rich cell wall structural protein-like	TRUE	FALSE	FALSE	Early
Phygri03g012770	-1.146849239	6.08E-34	2.85E-31	NA	NA	NA	NA	NA	NA	GO:0008270	zinc ion binding	MF	RING-type domain-containing protein	FALSE	FALSE	FALSE	NA
Phygri02g007080	4.201409778	7.32E-34	3.37E-31	-1.262525956	0.000281525	0.001645616	2.938883823	1.58E-17	2.71E-16	NA	NA	NA	PREDICTED: gibberellin-regulated	TRUE	FALSE	FALSE	Early
Phygri12g013180	-2.603412581	2.37E-33	1.07E-30	NA	NA	NA	-2.374661484	5.07E-28	2.51E-26	NA	NA	NA	holotricin-3-like	FALSE	FALSE	FALSE	NA
Phygri05g019890	-1.242001184	2.84E-33	1.25E-30	NA	NA	NA	NA	NA	NA	NA	NA	NA	LRR receptor-like kinase	FALSE	FALSE	FALSE	NA
Phygri07g014960	-2.254482212	4.13E-33	1.79E-30	NA	NA	NA	-1.82802383	2.62E-22	7.49E-21	NA	NA	NA	Unknown protein	FALSE	FALSE	FALSE	NA
Phygri01g021370	-3.958025261	1.59E-32	6.74E-30	NA	NA	NA	-4.318767524	2.04E-38	2.63E-36	NA	NA	NA	Unknown protein	FALSE	FALSE	FALSE	NA
Phygri03g027450	-4.964962635	2.14E-32	8.93E-30	1.526838077	4.17E-07	6.02E-06	-3.438124558	8.68E-16	1.19E-14	NA	NA	NA	DUF599 domain-containing protein	FALSE	TRUE	FALSE	Mid
Phygri03g025320	2.172628422	2.97E-32	1.22E-29	NA	NA	NA	2.718874471	1.95E-43	3.69E-41	NA	NA	NA	C2 NT-type domain-containing protein	TRUE	FALSE	FALSE	Early
Phygri11g012340	-4.711430668	1.10E-31	4.43E-29	NA	NA	NA	-3.936155372	4.00E-22	1.12E-20	GO:0005509	calcium ion binding	MF	Putative Calcium-binding EF-hand family protein	FALSE	FALSE	FALSE	NA
Phygri04g009630	-1.968949454	4.73E-31	1.84E-28	NA	NA	NA	-1.272094388	1.99E-13	2.05E-12	GO:0003779	actin binding	MF	actin-depolymerizing factor	FALSE	FALSE	FALSE	NA
Phygri03g021320	1.363585042	5.57E-31	2.13E-28	NA	NA	NA	1.045440283	4.77E-19	9.58E-18	GO:0004672; GO:0006468	protein kinase activity; protein phosphorylation	MF; BP	protein kinase family protein	TRUE	FALSE	FALSE	Early
Phygri03g019460	4.395438795	6.28E-31	2.32E-28	NA	NA	NA	4.775692985	2.74E-35	2.59E-33	NA	NA	NA	Gibberellin regulated protein	TRUE	FALSE	FALSE	Early
Phygri08g012180	3.441415636	6.49E-31	2.36E-28	NA	NA	NA	3.390546559	2.77E-29	1.54E-27	NA	NA	NA	Formin-like protein	TRUE	FALSE	FALSE	Early
Phygri02g013070	2.454861574	7.25E-31	2.59E-28	NA	NA	NA	3.339539779	9.53E-53	3.97E-50	GO:0003777; GO:0005524; GO:0007018; GO:0008017	microtubule motor activity; ATP binding; microtubule-based movement; microtubule binding	MF; BP	Kinesin-like protein	TRUE	FALSE	FALSE	Early
Phygri03g014090	-2.151073555	1.24E-30	4.35E-28	NA	NA	NA	-1.562768742	1.83E-16	2.74E-15	NA	NA	NA	Jacalin-like lectin domain containing protein	FALSE	FALSE	FALSE	NA
Phygri03g020560	1.625865681	2.03E-30	7.02E-28	NA	NA	NA	1.980201797	9.99E-43	1.76E-40	NA	NA	NA	Protein LONGIFOLIA like	TRUE	FALSE	FALSE	Early
Phygri06g006730	-3.129173167	2.65E-30	9.03E-28	NA	NA	NA	-3.144749654	1.43E-30	8.87E-29	NA	NA	NA	Putative hydrogen peroxide induced protein 1-like	FALSE	FALSE	FALSE	NA
Phygri07g017550	-4.721071766	2.71E-30	9.10E-28	NA	NA	NA	-4.87890466	3.23E-32	2.27E-30	GO:0005506; GO:0016705; GO:0020037; GO:0055114	iron ion binding; oxidoreductase activity, acting on paired donors, with incorporation or reduction of molecular oxygen; heme binding	MF	Cytochrome P450	FALSE	FALSE	FALSE	NA
Phygri08g044740	-1.249432169	4.66E-30	1.54E-27	NA	NA	NA	NA	NA	NA	NA	NA	NA	Putative C2H2-type zinc finger protein-like	FALSE	FALSE	FALSE	NA
Phygri06g015300	5.431570508	6.24E-30	2.04E-27	1.447945336	0.004367533	0.016230911	6.879515845	3.03E-43	5.59E-41	NA	NA	NA	AAI domain-containing protein	TRUE	FALSE	FALSE	Early
Phygri08g002850	-3.028888597	6.62E-30	2.13E-27	NA	NA	NA	-2.125233818	2.43E-15	3.19E-14	NA	NA	NA	DUF4408 domain-containing protein	FALSE	FALSE	FALSE	NA
Phygri08g041850	-1.538355511	6.71E-30	2.13E-27	NA	NA	NA	-1.118237912	2.30E-16	3.40E-15	GO:0071569	protein ufmylation	BP	Ubiquitin-fold modifier 1	FALSE	FALSE	FALSE	NA
Phygri07g000880	-2.937694758	1.05E-29	3.28E-27	NA	NA	NA	-2.831883702	1.16E-27	5.48E-26	GO:0006099; GO:0008964; GO:0015977	tricarboxylic acid cycle; phosphoenolpyruvate carboxylase activity; carbon fixation	BP; MF	phosphoenolpyruvate carboxylase-like	FALSE	FALSE	FALSE	NA
Phygri06g006740	-1.861283808	1.65E-29	5.09E-27	NA	NA	NA	-1.487416178	2.30E-19	4.79E-18	NA	NA	NA	Hydrogen peroxide-induced 1	FALSE	FALSE	FALSE	NA
Phygri08g022580	2.425796083	2.08E-29	6.32E-27	1.562886659	1.65E-11	7.08E-10	3.988682742	1.77E-68	1.99E-65	GO:0016020; GO:0022857; GO:0055085	membrane; transmembrane transporter activity; transmembrane transport	CC; MF; BP	protein NRT1/ PTR FAMILY 1.2-like	TRUE	FALSE	FALSE	Early
Phygri11g007690	-1.099679805	4.85E-29	1.44E-26	NA	NA	NA	NA	NA	NA	NA	NA	NA	Octanoyltransferase	FALSE	FALSE	FALSE	NA
Phygri04g005180	-4.183652437	5.61E-29	1.64E-26	-1.834339535	9.41E-08	1.61E-06	-6.017991972	1.95E-58	1.07E-55	NA	NA	NA	PREDICTED: transmembrane	FALSE	FALSE	TRUE	Late
Phygri04g002270	-2.232770846	8.27E-29	2.39E-26	NA	NA	NA	-2.241613274	5.41E-29	2.90E-27	GO:0005524; GO:0016020; GO:0042626	ATP binding; membrane; ATPase-coupled transmembrane transporter activity	MF; CC	Pleiotropic drug resistance ABC transporter	FALSE	FALSE	FALSE	NA
Phygri01g020160	4.89675587	1.60E-28	4.56E-26	1.65897851	0.001079865	0.00510968	6.55573438	1.15E-40	1.75E-38	GO:0005515	protein binding	MF	DUF4005 domain-containing protein	TRUE	FALSE	FALSE	Early
Phygri11g018860	-5.241385455	1.70E-28	4.79E-26	-1.475374882	9.45E-05	0.000654763	-6.716760337	6.10E-46	1.58E-43	GO:0005506; GO:0016705; GO:0020037; GO:0055114	iron ion binding; oxidoreductase activity, acting on paired donors, with incorporation or reduction of molecular oxygen; heme binding	MF	Cytochrome P450, putative	FALSE	FALSE	TRUE	Late
Phygri09g009620	-1.866213434	2.30E-28	6.41E-26	NA	NA	NA	-1.388042498	2.18E-16	3.23E-15	NA	NA	NA	Putative U3 small nucleolar RNA-associated protein 14-like	FALSE	FALSE	FALSE	NA
Phygri11g019020	3.51322451	2.61E-28	7.10E-26	1.612386051	2.06E-05	0.000177747	5.12561056	4.27E-45	9.93E-43	NA	NA	NA	ZF-HD dimerization-type domain-containing protein	TRUE	FALSE	FALSE	Early
Phygri03g008620	3.221532828	4.15E-28	1.11E-25	NA	NA	NA	3.96794467	3.18E-39	4.37E-37	GO:0004857	enzyme inhibitor activity	MF	PMEI domain-containing protein	TRUE	FALSE	FALSE	Early
Phygri04g017810	5.622046321	4.91E-28	1.30E-25	NA	NA	NA	4.832011841	3.45E-23	1.07E-21	NA	NA	NA	Acyl-activating enzyme	TRUE	FALSE	FALSE	Early
Phygri11g006730	3.252541831	8.44E-28	2.21E-25	NA	NA	NA	3.755257187	2.87E-29	1.58E-27	GO:0008519; GO:0015696; GO:0016020; GO:0072488	ammonium transmembrane transporter activity; membrane; ammonium transmembrane transport	MF; CC; BP	Ammonium transporter	TRUE	FALSE	FALSE	Early
Phygri04g015620	1.876851121	1.25E-27	3.23E-25	NA	NA	NA	2.87032746	1.46E-60	9.95E-58	GO:0006508; GO:0008236	proteolysis; serine-type peptidase activity	BP; MF	Subtilisin-like protease	TRUE	FALSE	FALSE	Early
Phygri03g001490	-2.914057685	1.62E-27	4.15E-25	NA	NA	NA	-2.886373924	5.77E-27	2.59E-25	NA	NA	NA	Putative ovule protein	FALSE	FALSE	FALSE	NA
Phygri07g023160	-3.549045573	2.03E-27	5.15E-25	NA	NA	NA	-4.39122178	3.03E-41	4.81E-39	GO:0005506; GO:0016705; GO:0020037; GO:0055114	iron ion binding; oxidoreductase activity, acting on paired donors, with incorporation or reduction of molecular oxygen; heme binding	MF	Cytochrome P450	FALSE	FALSE	FALSE	NA
Phygri01g022170	3.361066431	3.50E-27	8.77E-25	NA	NA	NA	4.254174586	1.07E-41	1.75E-39	NA	NA	NA	AAI domain-containing protein	TRUE	FALSE	FALSE	Early
Phygri06g005800	-6.229796701	4.60E-27	1.12E-24	-2.104294138	1.89E-05	0.000164792	-8.334090839	3.29E-47	9.75E-45	GO:0016747	acyltransferase activity, transferring groups other than amino-acyl groups	MF	acylsugar acyltransferase 3-like	FALSE	FALSE	TRUE	Late
Phygri09g010410	-3.496903147	4.61E-27	1.12E-24	-2.751056518	5.57E-20	1.18E-17	-6.247959665	2.10E-83	4.30E-80	GO:0004601; GO:0006979; GO:0020037; GO:0055114	peroxidase activity; response to oxidative stress; heme binding	MF; BP	Peroxidase	FALSE	FALSE	TRUE	Late
Phygri08g000080	1.775953286	4.57E-27	1.12E-24	1.235572599	1.55E-11	6.72E-10	3.011525885	4.40E-64	3.54E-61	NA	NA	NA	GATA type zinc finger transcription factor family protein	TRUE	FALSE	FALSE	Early
Phygri10g001960	3.723744394	6.13E-27	1.47E-24	-1.882214103	2.21E-07	3.46E-06	1.841530291	4.20E-10	2.72E-09	NA	NA	NA	CASP-like protein	TRUE	FALSE	FALSE	Early
Phygri07g008600	3.821090199	8.09E-27	1.90E-24	3.448650444	4.22E-19	7.31E-17	7.269740643	6.53E-80	1.23E-76	GO:0004866	endopeptidase inhibitor activity	MF	Kunitz-like protease inhibitor	TRUE	FALSE	FALSE	Early
Phygri05g010010	-1.11138744	8.59E-27	1.99E-24	NA	NA	NA	NA	NA	NA	NA	NA	NA	acidPPc domain-containing protein	FALSE	FALSE	FALSE	NA
Phygri11g022260	-3.573387325	9.56E-27	2.20E-24	-1.001204028	0.000613301	0.003179249	-4.574591353	4.32E-43	7.84E-41	GO:0004672; GO:0004674; GO:0006468; GO:0048544	protein kinase activity; protein serine/threonine kinase activity; protein phosphorylation; recognition of pollen	MF; BP	Receptor-like serine/threonine-protein kinase	FALSE	FALSE	TRUE	Late
Phygri07g024400	-1.266590927	1.14E-26	2.59E-24	NA	NA	NA	NA	NA	NA	GO:0003676	nucleic acid binding	MF	Zinc finger CCCH domain-containing protein	FALSE	FALSE	FALSE	NA
Phygri12g000710	-1.617010378	1.38E-26	3.11E-24	NA	NA	NA	NA	NA	NA	NA	NA	NA	replication factor C subunit%2C putative (DUF620)	FALSE	FALSE	FALSE	NA
Phygri06g017690	-1.585133771	1.41E-26	3.14E-24	NA	NA	NA	-2.090506144	1.82E-45	4.40E-43	GO:0004650; GO:0005975	polygalacturonase activity; carbohydrate metabolic process	MF; BP	Pectin lyase-like superfamily protein	FALSE	FALSE	FALSE	NA
Phygri07g000760	-4.53083122	2.59E-26	5.71E-24	NA	NA	NA	-5.374233339	2.01E-36	2.18E-34	NA	NA	NA	Protein LIGHT-DEPENDENT SHORT HYPOCOTYLS like	FALSE	FALSE	FALSE	NA
Phygri09g001140	4.177505389	4.59E-26	1.00E-23	1.822425689	1.91E-05	0.000166448	5.999931078	2.01E-46	5.39E-44	GO:0004553; GO:0005975; GO:0030246	hydrolase activity, hydrolyzing O-glycosyl compounds; carbohydrate metabolic process; carbohydrate binding	MF; BP	Endoglucanase	TRUE	FALSE	FALSE	Early
Phygri06g024760	-1.579825721	8.28E-26	1.79E-23	NA	NA	NA	NA	NA	NA	GO:0003676; GO:0003723; GO:0004386; GO:0005524	nucleic acid binding; RNA binding; helicase activity; ATP binding	MF	DEAD-box ATP-dependent RNA helicase	FALSE	FALSE	FALSE	NA
Phygri03g029260	-1.877329376	1.20E-25	2.57E-23	NA	NA	NA	-2.712940176	2.50E-52	1.00E-49	GO:0046872	metal ion binding	MF	E3 ubiquitin-protein ligase RMA1H1	FALSE	FALSE	FALSE	NA
Phygri02g024320	-2.525127272	1.99E-25	4.22E-23	NA	NA	NA	-2.222845718	1.22E-19	2.65E-18	GO:0004672; GO:0005515; GO:0006468	protein kinase activity; protein binding; protein phosphorylation	MF; BP	Protein kinase-like protein	FALSE	FALSE	FALSE	NA
Phygri01g002540	4.271075299	2.06E-25	4.34E-23	NA	NA	NA	5.272394231	7.14E-34	5.85E-32	NA	NA	NA	AAI domain-containing protein	TRUE	FALSE	FALSE	Early
Phygri03g024830	-1.222305595	2.41E-25	5.02E-23	NA	NA	NA	-1.637886159	2.04E-44	4.41E-42	GO:0055114	NA	NA	Short-chain dehydrogenase TIC 32, chloroplastic	FALSE	FALSE	FALSE	NA
Phygri09g012020	-5.345649732	2.56E-25	5.29E-23	NA	NA	NA	-4.91277311	2.06E-21	5.41E-20	GO:0004672; GO:0006468; GO:0030247	protein kinase activity; protein phosphorylation; polysaccharide binding	MF; BP	Kinase family protein	FALSE	FALSE	FALSE	NA
Phygri04g005460	-1.397438293	3.66E-25	7.50E-23	NA	NA	NA	-1.635707777	7.45E-34	6.06E-32	GO:0004672; GO:0005524; GO:0006468; GO:0007165	protein kinase activity; ATP binding; protein phosphorylation; signal transduction	MF; BP	Non-specific serine/threonine protein kinase	FALSE	FALSE	FALSE	NA
Phygri08g019190	-1.829796293	4.38E-25	8.89E-23	NA	NA	NA	-1.321499628	1.97E-13	2.03E-12	NA	NA	NA	Cysteine-rich repeat secretory protein 15	FALSE	FALSE	FALSE	NA
Phygri08g025750	3.384277467	7.23E-25	1.44E-22	1.273535115	0.00026781	0.00158196	4.657812581	4.60E-42	7.68E-40	NA	NA	NA	AMP-binding domain-containing protein	TRUE	FALSE	FALSE	Early
Phygri01g005880	-1.821719777	8.38E-25	1.66E-22	NA	NA	NA	-2.36525254	2.77E-41	4.42E-39	NA	NA	NA	AT-hook motif nuclear-localized protein	FALSE	FALSE	FALSE	NA
Phygri04g007660	-2.372460912	8.50E-25	1.66E-22	-1.937817529	6.75E-18	9.33E-16	-4.310278441	2.10E-78	3.63E-75	NA	NA	NA	Late embryogenesis abundant protein Lea5	FALSE	FALSE	TRUE	Late
Phygri07g002080	-3.33996771	8.96E-25	1.74E-22	NA	NA	NA	-3.321954857	1.80E-24	6.38E-23	GO:0004672; GO:0004674; GO:0005524; GO:0006468; GO:0048544	protein kinase activity; protein serine/threonine kinase activity; ATP binding; protein phosphorylation; recognition of pollen	MF; BP	Receptor-like serine/threonine-protein kinase	FALSE	FALSE	FALSE	NA
Phygri12g017900	-3.942853868	1.01E-24	1.95E-22	NA	NA	NA	-3.738721131	3.30E-22	9.33E-21	GO:0008194	UDP-glycosyltransferase activity	MF	Glycosyltransferase	FALSE	FALSE	FALSE	NA
Phygri02g012140	-2.590587844	1.07E-24	2.04E-22	NA	NA	NA	-3.538364228	8.14E-46	2.08E-43	NA	NA	NA	CRAL-TRIO domain-containing protein	FALSE	FALSE	FALSE	NA
Phygri11g022290	-3.26978186	1.10E-24	2.08E-22	NA	NA	NA	-2.883208313	2.90E-19	5.97E-18	GO:0004672; GO:0004674; GO:0006468; GO:0048544	protein kinase activity; protein serine/threonine kinase activity; protein phosphorylation; recognition of pollen	MF; BP	Receptor-like serine/threonine-protein kinase	FALSE	FALSE	FALSE	NA
Phygri03g031370	-6.767114802	1.22E-24	2.30E-22	2.20805886	2.03E-08	4.20E-07	-4.559055942	9.70E-12	7.93E-11	GO:0016021; GO:0055085	transmembrane transport	BP	S-type anion channel SLAH1-like	FALSE	TRUE	FALSE	Mid
Phygri12g017600	-3.633897845	1.50E-24	2.80E-22	NA	NA	NA	-3.489743756	1.05E-22	3.12E-21	GO:0008194	UDP-glycosyltransferase activity	MF	UDP-glycosyltransferase	FALSE	FALSE	FALSE	NA
Phygri09g009910	-1.317276005	2.65E-24	4.89E-22	NA	NA	NA	NA	NA	NA	GO:0003777; GO:0005524; GO:0007018; GO:0008017	microtubule motor activity; ATP binding; microtubule-based movement; microtubule binding	MF; BP	Kinesin-like protein	FALSE	FALSE	FALSE	NA
Phygri06g012400	2.914056425	2.79E-24	5.11E-22	NA	NA	NA	3.628018159	1.23E-29	7.15E-28	GO:0008194	UDP-glycosyltransferase activity	MF	UDP-glycosyltransferase	TRUE	FALSE	FALSE	Early
Phygri08g006450	1.129953815	3.82E-24	6.94E-22	NA	NA	NA	NA	NA	NA	NA	NA	NA	Glutamyl-tRNA(Gln) amidotransferase subunit A, putative	FALSE	FALSE	FALSE	NA
Phygri04g003820	2.347230232	3.88E-24	6.99E-22	NA	NA	NA	2.879286458	2.86E-31	1.85E-29	NA	NA	NA	Cysteine-rich repeat secretory protein 3	TRUE	FALSE	FALSE	Early
Phygri11g010450	4.855148224	6.48E-24	1.16E-21	NA	NA	NA	5.80549465	2.68E-27	1.24E-25	GO:0004857	enzyme inhibitor activity	MF	PMEI domain-containing protein	TRUE	FALSE	FALSE	Early
Phygri10g011960	-3.50645453	6.71E-24	1.19E-21	-3.993869212	1.20E-47	4.51E-44	-7.500323742	2.95E-106	1.66E-102	GO:0004601; GO:0006979; GO:0020037; GO:0055114	peroxidase activity; response to oxidative stress; heme binding	MF; BP	Peroxidase	FALSE	FALSE	TRUE	Late
Phygri08g032250	4.218085929	7.65E-24	1.35E-21	1.222559173	0.003899361	0.014816124	5.440645102	4.92E-38	6.10E-36	GO:0016788	hydrolase activity, acting on ester bonds	MF	GDSL esterase/lipase	TRUE	FALSE	FALSE	Early
Phygri01g021380	-3.931665236	8.25E-24	1.44E-21	NA	NA	NA	-3.701375991	2.78E-21	7.18E-20	NA	NA	NA	Putative ovule protein	FALSE	FALSE	FALSE	NA
Phygri06g006580	2.966367102	9.41E-24	1.63E-21	NA	NA	NA	2.068875644	1.76E-13	1.83E-12	GO:0005515	protein binding	MF	Polygalacturonase inhibitor	TRUE	FALSE	FALSE	Early
Phygri06g018180	-5.164743219	9.52E-24	1.64E-21	1.546644087	0.0001743	0.001098974	-3.618099132	3.75E-12	3.26E-11	GO:0009055; GO:0015035	electron transfer activity; protein-disulfide reductase activity	MF	Glutaredoxin	FALSE	TRUE	FALSE	Mid
Phygri06g003700	-2.319823528	1.02E-23	1.74E-21	1.530336071	2.66E-11	1.09E-09	NA	NA	NA	GO:0000145; GO:0006887	exocyst; exocytosis	CC; BP	Exocyst subunit Exo70 family protein	FALSE	TRUE	FALSE	Mid
Phygri02g019690	-2.482344581	1.11E-23	1.87E-21	-1.627148299	1.99E-12	1.04E-10	-4.10949288	7.97E-63	5.79E-60	GO:0005524; GO:0016021; GO:0042626; GO:0055085	ATP binding; ATPase-coupled transmembrane transporter activity; transmembrane transport	MF; BP	ABC transporter B family protein	FALSE	FALSE	TRUE	Late
Phygri01g021310	-2.377188781	1.19E-23	2.01E-21	NA	NA	NA	-1.588359293	2.12E-11	1.66E-10	NA	NA	NA	keratin-associated protein 6-2-like	FALSE	FALSE	FALSE	NA
Phygri11g013730	-2.752277067	1.21E-23	2.03E-21	NA	NA	NA	-3.114757888	7.88E-30	4.62E-28	GO:0055114	NA	NA	Alcohol dehydrogenase	FALSE	FALSE	FALSE	NA
Phygri08g007490	-2.337027821	1.36E-23	2.25E-21	NA	NA	NA	-2.498862474	1.19E-26	5.13E-25	GO:0009916; GO:0055114	alternative oxidase activity	MF	Ubiquinol oxidase	FALSE	FALSE	FALSE	NA
Phygri11g014190	1.80659061	1.50E-23	2.47E-21	NA	NA	NA	2.32108513	1.44E-37	1.74E-35	GO:0000250; GO:0005811; GO:0016104; GO:0016866; GO:0042300	lanosterol synthase activity; lipid droplet; triterpenoid biosynthetic process; intramolecular transferase activity; beta-amyrin synthase activity	MF; CC; BP	Terpene cyclase/mutase family member	TRUE	FALSE	FALSE	Early
Phygri08g041080	-4.588087848	1.69E-23	2.74E-21	-1.49830961	0.000616236	0.003192126	-6.086397458	3.61E-40	5.25E-38	GO:0008194	UDP-glycosyltransferase activity	MF	UDP-glycosyltransferase	FALSE	FALSE	TRUE	Late
Phygri08g009240	-1.447957715	1.69E-23	2.74E-21	NA	NA	NA	-1.379518198	1.80E-21	4.75E-20	GO:0003723	RNA binding	MF	YTH domain-containing protein	FALSE	FALSE	FALSE	NA
Phygri07g022430	-2.007818567	1.90E-23	3.05E-21	NA	NA	NA	-2.530935886	2.22E-36	2.40E-34	GO:0004672; GO:0005524; GO:0006468	protein kinase activity; ATP binding; protein phosphorylation	MF; BP	protein kinase family protein	FALSE	FALSE	FALSE	NA
Phygri01g018450	3.616287873	1.98E-23	3.17E-21	NA	NA	NA	3.310664354	5.40E-20	1.21E-18	NA	NA	NA	Unknown protein	TRUE	FALSE	FALSE	Early
Phygri08g013140	-1.286172974	2.40E-23	3.80E-21	NA	NA	NA	-1.285365615	3.60E-23	1.11E-21	NA	NA	NA	RING-type domain-containing protein	FALSE	FALSE	FALSE	NA
Phygri02g018440	-3.202860204	2.53E-23	3.98E-21	-1.028950404	0.001099584	0.005190994	-4.231810608	1.51E-39	2.13E-37	GO:0005385; GO:0016020; GO:0016021; GO:0030001; GO:0046873; GO:0055085; GO:0071577	zinc ion transmembrane transporter activity; membrane; metal ion transport; metal ion transmembrane transporter activity; transmembrane transport; zinc ion transmembrane transport	MF; CC; BP	PREDICTED: zinc transporter	FALSE	FALSE	TRUE	Late
Phygri06g004360	3.124124535	3.71E-23	5.80E-21	3.037103625	4.09E-07	5.93E-06	6.16122816	1.77E-26	7.59E-25	GO:0009733	response to auxin	BP	Auxin-responsive protein	TRUE	FALSE	FALSE	Early
Phygri08g033000	5.239103616	3.80E-23	5.90E-21	NA	NA	NA	6.347406011	8.21E-24	2.70E-22	GO:0016491; GO:0055114	oxidoreductase activity	MF	Aldehyde dehydrogenase	TRUE	FALSE	FALSE	Early
Phygri09g002100	-2.556083914	4.38E-23	6.76E-21	NA	NA	NA	-2.358455226	8.44E-20	1.85E-18	GO:0003700; GO:0006351; GO:0006355; GO:0043565	DNA-binding transcription factor activity; DNA-templated transcription; regulation of DNA-templated transcription; sequence-specific DNA binding	MF; BP	Transcription factor like	FALSE	FALSE	FALSE	NA
Phygri05g013360	-2.288849708	5.07E-23	7.72E-21	NA	NA	NA	-2.546276336	4.14E-28	2.07E-26	GO:0003700; GO:0006355	DNA-binding transcription factor activity; regulation of DNA-templated transcription	MF; BP	ethylene-responsive transcription factor	FALSE	FALSE	FALSE	NA
Phygri09g010950	-4.324394127	5.93E-23	8.96E-21	-1.119473407	0.002345314	0.009732038	-5.443867535	1.23E-35	1.21E-33	NA	NA	NA	Ubiquitin-like domain-containing protein	FALSE	FALSE	TRUE	Late
Phygri02g023690	-1.052210262	6.41E-23	9.63E-21	NA	NA	NA	NA	NA	NA	GO:0000124; GO:0003713; GO:0005643; GO:0006406; GO:0045893	SAGA complex; transcription coactivator activity; nuclear pore; mRNA export from nucleus; positive regulation of DNA-templated transcription	CC; MF; BP	Transcription and mRNA export factor ENY2	FALSE	FALSE	FALSE	NA
Phygri10g002980	1.907040302	6.47E-23	9.65E-21	1.24966234	5.51E-08	1.01E-06	3.156702642	1.05E-46	2.89E-44	GO:0016747	acyltransferase activity, transferring groups other than amino-acyl groups	MF	malonyl-coenzyme:anthocyanin 5-O-glucoside-6'''-O-malonyltransferase-like	TRUE	FALSE	FALSE	Early
Phygri02g017740	-3.200263443	7.32E-23	1.09E-20	-1.379732342	1.32E-05	0.000122275	-4.579995785	3.34E-45	8.00E-43	GO:0004672; GO:0005524; GO:0006468; GO:0048544	protein kinase activity; ATP binding; protein phosphorylation; recognition of pollen	MF; BP	Receptor-like serine/threonine-protein kinase	FALSE	FALSE	TRUE	Late
Phygri01g016880	5.016245806	7.95E-23	1.16E-20	NA	NA	NA	4.474343044	1.54E-20	3.66E-19	GO:0004560; GO:0005975	alpha-L-fucosidase activity; carbohydrate metabolic process	MF; BP	Alpha-L-fucosidase 1	TRUE	FALSE	FALSE	Early
Phygri06g012090	-1.124006106	8.42E-23	1.22E-20	NA	NA	NA	-1.184096961	4.39E-25	1.66E-23	GO:0042819; GO:0042823	vitamin B6 biosynthetic process; pyridoxal phosphate biosynthetic process	BP	Pyridoxal 5'-phosphate synthase pdxS subunit	FALSE	FALSE	FALSE	NA
Phygri03g027780	-2.531853909	8.76E-23	1.27E-20	NA	NA	NA	-2.583869132	1.23E-23	4.01E-22	NA	NA	NA	Cell migration-inducing and hyaluronan-binding protein	FALSE	FALSE	FALSE	NA
Phygri03g013710	4.333716956	8.87E-23	1.27E-20	1.797237477	0.000287364	0.001673235	6.130954433	6.96E-37	7.92E-35	GO:0016614; GO:0050660; GO:0055114	oxidoreductase activity, acting on CH-OH group of donors; flavin adenine dinucleotide binding	MF	Oxygen-dependent choline dehydrogenase	TRUE	FALSE	FALSE	Early
Phygri03g021700	4.679519603	8.97E-23	1.28E-20	1.933369886	6.19E-05	0.000458434	6.612889489	6.00E-43	1.07E-40	NA	NA	NA	Gibberellin-regulated protein 2	TRUE	FALSE	FALSE	Early
Phygri11g023820	4.489874284	9.19E-23	1.29E-20	-2.023502283	1.33E-05	0.000122961	2.466372001	1.47E-08	7.61E-08	NA	NA	NA	ZF-HD dimerization-type domain-containing protein	TRUE	FALSE	FALSE	Early
Phygri00g001450	-1.102185991	9.27E-23	1.30E-20	NA	NA	NA	NA	NA	NA	NA	NA	NA	acidPPc domain-containing protein	FALSE	FALSE	FALSE	NA
Phygri11g009710	-2.208019214	9.63E-23	1.34E-20	NA	NA	NA	-1.841935093	4.59E-16	6.53E-15	NA	NA	NA	MADS box transcription factor	FALSE	FALSE	FALSE	NA
Phygri05g018210	-1.09406804	1.20E-22	1.66E-20	NA	NA	NA	-1.162551056	2.89E-25	1.11E-23	GO:0006812; GO:0008324; GO:0016021; GO:0055085	monoatomic cation transport; monoatomic cation transmembrane transporter activity; transmembrane transport	BP; MF	ZT_dimer domain-containing protein	FALSE	FALSE	FALSE	NA
Phygri12g001350	1.976462423	1.56E-22	2.14E-20	1.108266104	2.69E-07	4.11E-06	3.084728527	2.80E-48	8.89E-46	GO:0006508; GO:0008236	proteolysis; serine-type peptidase activity	BP; MF	subtilisin-like protease	TRUE	FALSE	FALSE	Early
Phygri06g010440	-3.915984552	1.83E-22	2.50E-20	NA	NA	NA	-3.947085451	1.11E-22	3.28E-21	GO:0016747	acyltransferase activity, transferring groups other than amino-acyl groups	MF	Acylsugar acyltransferase 3	FALSE	FALSE	FALSE	NA
Phygri08g010080	2.300332959	1.96E-22	2.66E-20	NA	NA	NA	2.475049887	2.34E-25	9.06E-24	GO:0004672; GO:0006468	protein kinase activity; protein phosphorylation	MF; BP	protein kinase family protein	TRUE	FALSE	FALSE	Early
Phygri03g013960	-4.117319682	2.05E-22	2.76E-20	-1.739256398	3.03E-05	0.000248565	-5.85657608	1.10E-43	2.13E-41	GO:0016791	phosphatase activity	MF	Inorganic pyrophosphatase 1	FALSE	FALSE	TRUE	Late
Phygri09g011940	-4.515396216	2.90E-22	3.89E-20	NA	NA	NA	-5.087787467	7.03E-28	3.41E-26	NA	NA	NA	Exostosin domain-containing protein	FALSE	FALSE	FALSE	NA
Phygri02g013510	-2.648724013	2.97E-22	3.96E-20	NA	NA	NA	-3.147551793	4.36E-31	2.80E-29	NA	NA	NA	Rhodanese domain-containing protein	FALSE	FALSE	FALSE	NA
Phygri06g006720	3.740178481	3.78E-22	5.01E-20	3.490122858	0.000144767	0.000938612	7.230301339	4.75E-16	6.75E-15	GO:0008194	UDP-glycosyltransferase activity	MF	UDP-glycosyltransferase	TRUE	FALSE	FALSE	Early
Phygri11g017980	-1.937942772	3.82E-22	5.04E-20	NA	NA	NA	-2.259132143	1.40E-29	8.03E-28	NA	NA	NA	Transmembrane protein	FALSE	FALSE	FALSE	NA
Phygri02g017030	4.265788269	4.52E-22	5.92E-20	2.188360864	2.52E-06	2.93E-05	6.454149133	1.50E-44	3.30E-42	GO:0005506; GO:0016705; GO:0020037; GO:0055114	iron ion binding; oxidoreductase activity, acting on paired donors, with incorporation or reduction of molecular oxygen; heme binding	MF	Putative cytochrome P450	TRUE	FALSE	FALSE	Early
Phygri07g000550	-4.104324241	5.28E-22	6.88E-20	-1.337487782	5.78E-10	1.80E-08	-5.441812023	2.87E-38	3.65E-36	NA	NA	NA	PREDICTED: trichome birefringence	FALSE	FALSE	TRUE	Late
Phygri03g023730	-1.734548203	7.69E-22	9.96E-20	NA	NA	NA	-1.972826922	8.93E-28	4.31E-26	NA	NA	NA	Unknown protein	FALSE	FALSE	FALSE	NA
Phygri07g002390	-1.846718776	9.80E-22	1.26E-19	NA	NA	NA	-2.43563245	8.69E-37	9.74E-35	NA	NA	NA	SHSP domain-containing protein	FALSE	FALSE	FALSE	NA
Phygri12g015640	-7.682287466	1.03E-21	1.32E-19	NA	NA	NA	-7.614672557	2.32E-21	6.07E-20	NA	NA	NA	Chitin-binding type-1 domain-containing protein	FALSE	FALSE	FALSE	NA
Phygri08g028050	1.296398449	1.11E-21	1.41E-19	1.118100205	3.81E-14	2.78E-12	2.414498653	1.14E-62	8.05E-60	GO:0005515	protein binding	MF	acyl-CoA-binding domain-containing protein 4	TRUE	FALSE	FALSE	Early
Phygri08g013880	-1.473848429	1.37E-21	1.74E-19	NA	NA	NA	-1.856699922	2.13E-33	1.65E-31	GO:0008080	N-acetyltransferase activity	MF	N-acetyltransferase domain-containing protein	FALSE	FALSE	FALSE	NA
Phygri06g010730	-1.793100841	1.56E-21	1.95E-19	NA	NA	NA	-2.310986946	9.67E-35	8.61E-33	GO:0003824	catalytic activity	MF	Cinnamoyl-CoA reductase	FALSE	FALSE	FALSE	NA
Phygri08g022470	-4.037363428	2.12E-21	2.64E-19	1.52294527	7.47E-05	0.000537233	-2.514418158	5.83E-09	3.20E-08	NA	NA	NA	PREDICTED: transmembrane	FALSE	TRUE	FALSE	Mid
Phygri12g015390	-7.242506006	2.34E-21	2.90E-19	NA	NA	NA	-7.859609409	7.26E-25	2.66E-23	GO:0008061	chitin binding	MF	Chitin-binding type-1 domain-containing protein	FALSE	FALSE	FALSE	NA
Phygri08g022810	3.140632992	2.75E-21	3.39E-19	NA	NA	NA	3.858529138	3.90E-31	2.51E-29	GO:0004553; GO:0005975	hydrolase activity, hydrolyzing O-glycosyl compounds; carbohydrate metabolic process	MF; BP	Beta-glucosidase	TRUE	FALSE	FALSE	Early
Phygri05g000360	3.09199998	3.37E-21	4.13E-19	NA	NA	NA	3.992208306	5.65E-32	3.83E-30	GO:0004177; GO:0005622; GO:0006508	aminopeptidase activity; intracellular anatomical structure; proteolysis	MF; CC; BP	Cytosol aminopeptidase family protein	TRUE	FALSE	FALSE	Early
Phygri03g028212	1.815597196	3.71E-21	4.52E-19	1.589868268	6.84E-13	3.99E-11	3.405465464	2.33E-56	1.17E-53	NA	NA	NA	Unknown protein	TRUE	FALSE	FALSE	Early
Phygri08g045110	-1.035057196	3.76E-21	4.55E-19	NA	NA	NA	NA	NA	NA	GO:0003700; GO:0006355	DNA-binding transcription factor activity; regulation of DNA-templated transcription	MF; BP	AP2/ERF domain-containing transcription factor, putative	FALSE	FALSE	FALSE	NA
Phygri10g013110	-2.702443479	3.94E-21	4.75E-19	1.906342589	1.85E-11	7.83E-10	NA	NA	NA	GO:0005506; GO:0016705; GO:0020037; GO:0055114	iron ion binding; oxidoreductase activity, acting on paired donors, with incorporation or reduction of molecular oxygen; heme binding	MF	Cytochrome P450, putative	FALSE	TRUE	FALSE	Mid
Phygri02g018810	-2.749629191	4.52E-21	5.42E-19	-1.233492777	4.83E-08	9.01E-07	-3.983121967	1.06E-43	2.09E-41	NA	NA	NA	DUF1685 family protein	FALSE	FALSE	TRUE	Late
Phygri05g016150	-3.343427613	4.69E-21	5.59E-19	NA	NA	NA	-3.004718265	6.22E-17	9.81E-16	GO:0005385; GO:0016020; GO:0016021; GO:0030001; GO:0046873; GO:0055085; GO:0071577	zinc ion transmembrane transporter activity; membrane; metal ion transport; metal ion transmembrane transporter activity; transmembrane transport; zinc ion transmembrane transport	MF; CC; BP	Zinc transporter	FALSE	FALSE	FALSE	NA
Phygri04g002090	2.557943712	5.51E-21	6.54E-19	1.439564139	3.01E-06	3.40E-05	3.997507851	7.65E-41	1.18E-38	NA	NA	NA	glycine-rich cell wall structural protein-like	TRUE	FALSE	FALSE	Early
Phygri01g016570	-1.074806474	5.75E-21	6.78E-19	NA	NA	NA	NA	NA	NA	NA	NA	NA	Unknown protein	FALSE	FALSE	FALSE	NA
Phygri12g019440	-3.02361607	6.52E-21	7.65E-19	-1.061491436	0.000862548	0.004239941	-4.085107506	7.37E-37	8.35E-35	NA	NA	NA	Unknown protein	FALSE	FALSE	TRUE	Late
Phygri06g002670	-4.765043769	7.14E-21	8.34E-19	-1.981029549	1.55E-13	1.02E-11	-6.746073319	6.74E-41	1.05E-38	GO:0005506; GO:0016705; GO:0020037; GO:0055114	iron ion binding; oxidoreductase activity, acting on paired donors, with incorporation or reduction of molecular oxygen; heme binding	MF	Cytochrome P450	FALSE	FALSE	TRUE	Late
Phygri06g015880	-2.507893415	7.40E-21	8.59E-19	-1.009258365	0.000147494	0.000952346	-3.51715178	1.83E-39	2.54E-37	NA	NA	NA	NAD(P)-bd_dom domain-containing protein	FALSE	FALSE	TRUE	Late
Phygri06g006970	-3.765859931	7.87E-21	9.09E-19	2.197489637	3.48E-08	6.75E-07	-1.568370295	0.00010465	0.000288598	GO:0016021	NA	NA	Bidirectional sugar transporter SWEET	FALSE	TRUE	FALSE	Mid
Phygri10g011550	-4.096574543	8.16E-21	9.38E-19	NA	NA	NA	-3.878437395	1.12E-18	2.15E-17	GO:0015098; GO:0015689	molybdate ion transmembrane transporter activity; molybdate ion transport	MF; BP	Molybdate transporter 1	FALSE	FALSE	FALSE	NA
Phygri12g019800	-2.275405088	1.01E-20	1.15E-18	NA	NA	NA	-3.027458124	1.86E-35	1.79E-33	NA	NA	NA	Aa_trans domain-containing protein	FALSE	FALSE	FALSE	NA
Phygri04g007300	1.42185793	1.12E-20	1.26E-18	NA	NA	NA	1.456193033	2.67E-21	6.94E-20	GO:0004650; GO:0005975	polygalacturonase activity; carbohydrate metabolic process	MF; BP	probable polygalacturonase	TRUE	FALSE	FALSE	Early
Phygri04g016010	-1.541676924	1.38E-20	1.55E-18	NA	NA	NA	-2.092135853	5.89E-37	6.79E-35	GO:0030001; GO:0046872	metal ion transport; metal ion binding	BP; MF	Heavy metal-associated domain, HMA	FALSE	FALSE	FALSE	NA
Phygri02g016590	4.51083512	1.43E-20	1.60E-18	NA	NA	NA	3.864021045	6.95E-16	9.66E-15	GO:0005507; GO:0016491; GO:0055114	copper ion binding; oxidoreductase activity	MF	L-ascorbate oxidase-like protein	TRUE	FALSE	FALSE	Early
Phygri11g018840	-3.319308866	1.46E-20	1.62E-18	NA	NA	NA	-4.239056014	1.34E-32	9.65E-31	GO:0008168	methyltransferase activity	MF	Jasmonate O-methyltransferase	FALSE	FALSE	FALSE	NA
Phygri08g011650	-1.146781144	1.76E-20	1.94E-18	NA	NA	NA	NA	NA	NA	NA	NA	NA	Protein DEHYDRATION-INDUCED 19 like	FALSE	FALSE	FALSE	NA
Phygri08g028250	-1.003131483	1.79E-20	1.97E-18	NA	NA	NA	NA	NA	NA	NA	NA	NA	Embryo defective 1303	FALSE	FALSE	FALSE	NA
Phygri08g044980	-2.124443523	1.90E-20	2.08E-18	NA	NA	NA	-2.857976976	7.77E-36	7.82E-34	NA	NA	NA	VQ domain-containing protein	FALSE	FALSE	FALSE	NA
Phygri08g022140	-3.175505887	2.02E-20	2.20E-18	NA	NA	NA	-2.736201881	1.74E-15	2.31E-14	GO:0009055; GO:0015035	electron transfer activity; protein-disulfide reductase activity	MF	Glutaredoxin	FALSE	FALSE	FALSE	NA
Phygri09g002340	-1.947154714	2.13E-20	2.31E-18	-1.866422063	2.99E-19	5.45E-17	-3.813576777	1.00E-73	1.51E-70	GO:0008194	UDP-glycosyltransferase activity	MF	UDP-glycosyltransferase	FALSE	FALSE	TRUE	Late
Phygri03g003650	-1.80502576	2.32E-20	2.51E-18	NA	NA	NA	-1.136488423	9.54E-09	5.07E-08	NA	NA	NA	TPT domain-containing protein	FALSE	FALSE	FALSE	NA
Phygri11g024910	2.747288207	2.35E-20	2.53E-18	NA	NA	NA	3.40621721	5.83E-26	2.40E-24	NA	NA	NA	WW domain-containing protein	TRUE	FALSE	FALSE	Early
Phygri09g007790	-2.25904713	2.58E-20	2.75E-18	NA	NA	NA	-2.575520053	6.34E-26	2.58E-24	NA	NA	NA	Class I heat shock protein	FALSE	FALSE	FALSE	NA
Phygri10g014230	-2.102530671	2.63E-20	2.80E-18	NA	NA	NA	-2.677491472	2.60E-32	1.84E-30	NA	NA	NA	SANT domain-containing protein	FALSE	FALSE	FALSE	NA
Phygri07g000930	3.043485426	2.95E-20	3.11E-18	1.310852548	0.000248473	0.001486354	4.354337974	1.15E-35	1.14E-33	GO:0005515	protein binding	MF	TPR repeat-containing thioredoxin like	TRUE	FALSE	FALSE	Early
Phygri07g024260	-5.454834625	3.15E-20	3.30E-18	NA	NA	NA	-6.689890737	1.24E-29	7.15E-28	GO:0004553; GO:0005975	hydrolase activity, hydrolyzing O-glycosyl compounds; carbohydrate metabolic process	MF; BP	Glucan endo-1,3-beta-glucosidase	FALSE	FALSE	FALSE	NA
Phygri07g010670	4.287209418	3.20E-20	3.34E-18	NA	NA	NA	5.149918919	2.24E-26	9.50E-25	GO:0004672; GO:0005515; GO:0005524; GO:0006468	protein kinase activity; protein binding; ATP binding; protein phosphorylation	MF; BP	Receptor-like kinase	TRUE	FALSE	FALSE	Early
Phygri11g020990	4.068780258	3.45E-20	3.58E-18	1.740536365	0.000484284	0.002610661	5.809316622	5.45E-33	4.08E-31	GO:0004672; GO:0005515; GO:0005524; GO:0006468	protein kinase activity; protein binding; ATP binding; protein phosphorylation	MF; BP	Putative receptor kinase	TRUE	FALSE	FALSE	Early
Phygri09g000300	-3.847053054	4.19E-20	4.33E-18	-1.788141876	8.69E-07	1.15E-05	-5.63519493	1.07E-41	1.75E-39	NA	NA	NA	PREDICTED: purine permease	FALSE	FALSE	TRUE	Late
Phygri06g005810	-5.523118121	4.31E-20	4.44E-18	-1.853542075	0.000179482	0.001128171	-7.376660196	1.03E-34	9.11E-33	GO:0016747	acyltransferase activity, transferring groups other than amino-acyl groups	MF	acylsugar acyltransferase 3-like	FALSE	FALSE	TRUE	Late
Phygri12g009750	-1.209607925	4.70E-20	4.81E-18	NA	NA	NA	NA	NA	NA	GO:0004869	cysteine-type endopeptidase inhibitor activity	MF	Cysteine proteinase inhibitor	FALSE	FALSE	FALSE	NA
Phygri08g019060	-1.371292387	4.73E-20	4.82E-18	NA	NA	NA	-1.128645593	5.17E-14	5.74E-13	GO:0003950	NAD+ ADP-ribosyltransferase activity	MF	tRNA 2'-phosphotransferase 1-like	FALSE	FALSE	FALSE	NA
Phygri03g026980	5.812781581	5.11E-20	5.19E-18	NA	NA	NA	4.495457922	2.37E-15	3.12E-14	GO:0005524; GO:0005634; GO:0006355	ATP binding; nucleus; regulation of DNA-templated transcription	MF; CC; BP	PREDICTED: growth-regulating factor	TRUE	FALSE	FALSE	Early
Phygri08g028960	2.207323262	5.29E-20	5.35E-18	NA	NA	NA	2.571086334	2.23E-23	6.99E-22	NA	NA	NA	Unknown protein	TRUE	FALSE	FALSE	Early
Phygri01g022400	-7.665266554	6.65E-20	6.69E-18	NA	NA	NA	-7.359017817	1.93E-18	3.64E-17	NA	NA	NA	Flowering locus T-like protein	FALSE	FALSE	FALSE	NA
Phygri12g008080	-3.073018284	6.68E-20	6.69E-18	NA	NA	NA	-3.672192823	8.95E-28	4.31E-26	GO:0004351; GO:0006536; GO:0016831; GO:0019752; GO:0030170	glutamate decarboxylase activity; glutamate metabolic process; carboxy-lyase activity; carboxylic acid metabolic process; pyridoxal phosphate binding	MF; BP	Glutamate decarboxylase	FALSE	FALSE	FALSE	NA
Phygri02g023350	-6.71989535	7.36E-20	7.34E-18	NA	NA	NA	-6.676755487	1.29E-19	2.79E-18	GO:0006952	defense response	BP	Bet_v_1 domain-containing protein	FALSE	FALSE	FALSE	NA
Phygri12g009370	-2.347599105	8.30E-20	8.24E-18	-2.890506779	2.18E-31	2.14E-28	-5.238105884	5.93E-93	2.23E-89	GO:0003677; GO:0006355	DNA binding; regulation of DNA-templated transcription	MF; BP	NAC domain-containing protein	FALSE	FALSE	TRUE	Late
Phygri05g014650	-1.267238604	9.27E-20	9.16E-18	NA	NA	NA	-1.734040561	8.17E-36	8.15E-34	GO:0006520; GO:0016491; GO:0055114	amino acid metabolic process; oxidoreductase activity	BP; MF	Glutamate dehydrogenase	FALSE	FALSE	FALSE	NA
Phygri06g013150	2.427096868	9.79E-20	9.63E-18	1.368246048	2.88E-06	3.28E-05	3.795342916	2.33E-40	3.41E-38	NA	NA	NA	fasciclin-like arabinogalactan protein 1	TRUE	FALSE	FALSE	Early
Phygri07g007240	-5.558393037	1.01E-19	9.90E-18	-2.069665963	6.44E-10	1.99E-08	-7.628059	4.65E-36	4.79E-34	GO:0016747	acyltransferase activity, transferring groups other than amino-acyl groups	MF	omega-hydroxypalmitate O-feruloyl transferase-like	FALSE	FALSE	TRUE	Late
Phygri08g015600	-3.156037391	1.26E-19	1.22E-17	NA	NA	NA	-2.303886952	4.89E-11	3.62E-10	GO:0003677; GO:0006355; GO:0043565	DNA binding; regulation of DNA-templated transcription; sequence-specific DNA binding	MF; BP	Homeobox protein	FALSE	FALSE	FALSE	NA
Phygri08g007740	2.707718357	1.38E-19	1.33E-17	NA	NA	NA	2.872753381	9.48E-22	2.59E-20	GO:0004553; GO:0005975	hydrolase activity, hydrolyzing O-glycosyl compounds; carbohydrate metabolic process	MF; BP	Fn3_like domain-containing protein	TRUE	FALSE	FALSE	Early
Phygri05g019260	1.871794917	1.42E-19	1.36E-17	NA	NA	NA	1.757134628	2.18E-17	3.63E-16	GO:0004489; GO:0006555; GO:0055114	methylenetetrahydrofolate reductase (NAD(P)H) activity; methionine metabolic process	MF; BP	Methylenetetrahydrofolate reductase	TRUE	FALSE	FALSE	Early
Phygri08g024252	-4.138205978	1.44E-19	1.37E-17	NA	NA	NA	-5.098355055	4.16E-29	2.26E-27	NA	NA	NA	Retrotran_gag_3 domain-containing protein	FALSE	FALSE	FALSE	NA
Phygri10g013010	3.776951275	1.48E-19	1.41E-17	NA	NA	NA	4.632390848	5.27E-24	1.77E-22	GO:0005524; GO:0005634; GO:0006355	ATP binding; nucleus; regulation of DNA-templated transcription	MF; CC; BP	Growth-regulating factor 3	TRUE	FALSE	FALSE	Early
Phygri06g004620	-3.928106453	1.69E-19	1.60E-17	-1.582790474	7.52E-05	0.000540069	-5.510896927	5.18E-37	6.01E-35	NA	NA	NA	Putative cyclin-dependent protein kinase inhibitor SMR2-like	FALSE	FALSE	TRUE	Late
Phygri07g000560	-2.321649323	1.72E-19	1.62E-17	NA	NA	NA	-3.207704041	4.58E-36	4.76E-34	NA	NA	NA	Gibberellin 2-beta-dioxygenase	FALSE	FALSE	FALSE	NA
Phygri02g029580	-2.097581262	1.73E-19	1.62E-17	1.367700716	2.84E-09	7.42E-08	NA	NA	NA	NA	NA	NA	DUF599 domain-containing protein	FALSE	TRUE	FALSE	Mid
Phygri03g031250	5.278976592	1.76E-19	1.64E-17	2.65839553	0.000609711	0.003165606	7.937372122	5.39E-26	2.22E-24	NA	NA	NA	glycine-rich cell wall structural protein 1-like	TRUE	FALSE	FALSE	Early
Phygri01g006650	-1.742117498	1.84E-19	1.71E-17	NA	NA	NA	-1.558780129	1.13E-15	1.53E-14	GO:0004459; GO:0005737; GO:0016491; GO:0016616; GO:0055114	L-lactate dehydrogenase activity; cytoplasm; oxidoreductase activity; oxidoreductase activity, acting on the CH-OH group of donors, NAD or NADP as acceptor	MF; CC	L-lactate dehydrogenase	FALSE	FALSE	FALSE	NA
Phygri11g020970	1.100537455	1.89E-19	1.75E-17	NA	NA	NA	1.729257178	2.91E-44	6.02E-42	GO:0003777; GO:0005524; GO:0007018; GO:0008017	microtubule motor activity; ATP binding; microtubule-based movement; microtubule binding	MF; BP	Kinesin-like protein	TRUE	FALSE	FALSE	Early
Phygri09g008550	3.682933302	1.93E-19	1.78E-17	1.702609021	0.004275477	0.015962536	5.385542323	2.84E-22	8.08E-21	GO:0005507; GO:0016491; GO:0046274; GO:0048046; GO:0052716; GO:0055114	copper ion binding; oxidoreductase activity; lignin catabolic process; apoplast; hydroquinone:oxygen oxidoreductase activity	MF; BP; CC	Laccase	TRUE	FALSE	FALSE	Early
Phygri12g016080	-2.0949872	2.11E-19	1.94E-17	1.186058149	1.67E-07	2.70E-06	NA	NA	NA	GO:0016020; GO:0022857; GO:0055085	membrane; transmembrane transporter activity; transmembrane transport	CC; MF; BP	Protein NRT1/ PTR FAMILY 4.6	FALSE	TRUE	FALSE	Mid
Phygri08g024260	-3.815469469	2.20E-19	2.01E-17	-1.188930438	0.000297423	0.001721127	-5.004399907	1.32E-32	9.53E-31	GO:0015074	DNA integration	BP	Integrase catalytic domain-containing protein	FALSE	FALSE	TRUE	Late
Phygri02g023770	-1.660895356	2.20E-19	2.01E-17	NA	NA	NA	-1.168110766	3.13E-10	2.06E-09	NA	NA	NA	von willebrand factor A domain protein	FALSE	FALSE	FALSE	NA
Phygri05g014990	-4.144111109	2.71E-19	2.46E-17	-3.777419273	5.29E-17	6.21E-15	-7.921530382	3.43E-66	3.22E-63	GO:0004601; GO:0006979; GO:0020037; GO:0055114	peroxidase activity; response to oxidative stress; heme binding	MF; BP	Peroxidase	FALSE	FALSE	TRUE	Late
Phygri04g016110	1.180747785	2.97E-19	2.69E-17	NA	NA	NA	1.89014634	2.70E-36	2.90E-34	GO:0015297; GO:0016020; GO:0042910; GO:0055085	antiporter activity; membrane; xenobiotic transmembrane transporter activity; transmembrane transport	MF; CC; BP	Protein DETOXIFICATION	TRUE	FALSE	FALSE	Early
Phygri08g035070	-3.134854692	3.01E-19	2.72E-17	NA	NA	NA	-3.571968282	1.40E-24	4.99E-23	NA	NA	NA	HVA22-like protein	FALSE	FALSE	FALSE	NA
Phygri08g019510	-1.624833604	3.27E-19	2.93E-17	NA	NA	NA	-1.815097679	1.49E-23	4.79E-22	NA	NA	NA	Zinc ion-binding protein	FALSE	FALSE	FALSE	NA
Phygri08g035230	-3.407515483	3.42E-19	3.06E-17	-2.119987897	2.97E-10	9.80E-09	-5.527503379	1.68E-48	5.47E-46	GO:0004672; GO:0004842; GO:0006468; GO:0016567	protein kinase activity; ubiquitin-protein transferase activity; protein phosphorylation; protein ubiquitination	MF; BP	U-box domain-containing protein kinase family protein, putative	FALSE	FALSE	TRUE	Late
Phygri06g019240	-1.927740984	3.54E-19	3.15E-17	1.506158907	1.14E-12	6.26E-11	NA	NA	NA	NA	NA	NA	Acyl-CoA dehydrogenase-related	FALSE	TRUE	FALSE	Mid
Phygri11g020180	-3.095875607	4.58E-19	4.05E-17	NA	NA	NA	-3.046930005	1.82E-18	3.44E-17	NA	NA	NA	Heat stress transcription factor A-2c, putative	FALSE	FALSE	FALSE	NA
Phygri11g013700	-1.908151709	4.71E-19	4.14E-17	NA	NA	NA	-1.321053235	1.53E-09	9.12E-09	GO:0055114	NA	NA	Alcohol dehydrogenase	FALSE	FALSE	FALSE	NA
Phygri07g005222	-2.299676716	5.36E-19	4.70E-17	-1.133171679	8.11E-06	8.08E-05	-3.432848396	1.90E-40	2.80E-38	NA	NA	NA	Putative glutathione S-transferase-like	FALSE	FALSE	TRUE	Late
Phygri04g019910	-3.706177945	5.79E-19	5.04E-17	NA	NA	NA	-3.745375119	3.17E-19	6.47E-18	NA	NA	NA	Putative heat shock 22 kDa protein-like	FALSE	FALSE	FALSE	NA
Phygri05g019900	-3.969305245	6.81E-19	5.90E-17	-1.313075255	4.63E-06	4.97E-05	-5.2823805	7.86E-33	5.79E-31	NA	NA	NA	FBD domain-containing protein	FALSE	FALSE	TRUE	Late
Phygri11g001300	1.419525116	6.89E-19	5.94E-17	NA	NA	NA	1.618065261	1.74E-23	5.55E-22	GO:0030001; GO:0046872	metal ion transport; metal ion binding	BP; MF	Heavy metal-associated domain, HMA	TRUE	FALSE	FALSE	Early
Phygri02g017742	-2.863825171	6.97E-19	5.99E-17	-1.276903364	8.12E-08	1.41E-06	-4.140728535	6.12E-39	8.31E-37	NA	NA	NA	Receptor-like serine/threonine-protein kinase	FALSE	FALSE	TRUE	Late
Phygri03g008250	1.9021196	7.00E-19	5.99E-17	NA	NA	NA	2.043294612	1.36E-19	2.93E-18	NA	NA	NA	MOB kinase activator family	TRUE	FALSE	FALSE	Early
Phygri10g014300	-2.227789155	7.79E-19	6.65E-17	NA	NA	NA	-2.95237909	4.89E-32	3.36E-30	GO:0016020; GO:0016021	membrane	CC	WAT1-related protein	FALSE	FALSE	FALSE	NA
Phygri08g014350	1.03393973	8.52E-19	7.24E-17	NA	NA	NA	1.41987164	4.98E-33	3.75E-31	GO:0004672; GO:0005524; GO:0006468	protein kinase activity; ATP binding; protein phosphorylation	MF; BP	Kinase family protein	TRUE	FALSE	FALSE	Early
Phygri05g001340	2.649304235	9.56E-19	8.10E-17	5.264440076	6.86E-07	9.35E-06	7.91374431	3.71E-14	4.20E-13	NA	NA	NA	Chlorophyll a-b binding protein, chloroplastic	TRUE	FALSE	FALSE	Early
Phygri12g019670	1.925973459	1.03E-18	8.70E-17	1.036025749	3.93E-06	4.30E-05	2.961999208	1.71E-40	2.55E-38	GO:0016757	glycosyltransferase activity	MF	Hexosyltransferase	TRUE	FALSE	FALSE	Early
Phygri12g000090	4.714485838	1.08E-18	9.12E-17	NA	NA	NA	5.01186875	2.42E-16	3.55E-15	GO:0006633; GO:0016020; GO:0016747	fatty acid biosynthetic process; membrane; acyltransferase activity, transferring groups other than amino-acyl groups	BP; CC; MF	3-ketoacyl-CoA synthase	TRUE	FALSE	FALSE	Early
Phygri04g000880	3.789590408	1.12E-18	9.42E-17	2.668427477	6.78E-05	0.000494617	6.458017885	1.13E-23	3.69E-22	NA	NA	NA	Unknown protein	TRUE	FALSE	FALSE	Early
Phygri10g017040	3.196048512	1.19E-18	9.89E-17	NA	NA	NA	3.383595713	4.24E-20	9.59E-19	NA	NA	NA	Arabinogalactan peptide	TRUE	FALSE	FALSE	Early
Phygri05g006910	1.510397707	1.19E-18	9.89E-17	NA	NA	NA	2.47762064	4.69E-47	1.32E-44	GO:0009055	electron transfer activity	MF	Phytocyanin domain-containing protein	TRUE	FALSE	FALSE	Early
Phygri01g009090	-3.201533784	1.31E-18	1.09E-16	NA	NA	NA	-3.396108289	9.84E-21	2.38E-19	GO:0004672; GO:0005524; GO:0006468; GO:0007165	protein kinase activity; ATP binding; protein phosphorylation; signal transduction	MF; BP	Non-specific serine/threonine protein kinase	FALSE	FALSE	FALSE	NA
Phygri03g023410	-1.491844738	1.35E-18	1.12E-16	NA	NA	NA	-1.093778233	1.17E-10	8.23E-10	GO:0005634; GO:0080009	nucleus; mRNA methylation	CC; BP	FKBP12-interacting protein of 37 kDa	FALSE	FALSE	FALSE	NA
Phygri02g023090	-1.566171894	1.41E-18	1.16E-16	NA	NA	NA	-2.25501225	8.25E-37	9.29E-35	GO:0015079; GO:0016020; GO:0071805	potassium ion transmembrane transporter activity; membrane; potassium ion transmembrane transport	MF; CC; BP	Potassium transporter	FALSE	FALSE	FALSE	NA
Phygri07g022910	-1.050555591	1.42E-18	1.16E-16	NA	NA	NA	-1.041595971	3.05E-18	5.61E-17	NA	NA	NA	pre-mRNA-splicing factor 38B-like	FALSE	FALSE	FALSE	NA
Phygri03g015590	-1.967373637	1.66E-18	1.35E-16	-1.221325567	4.50E-10	1.43E-08	-3.188699204	1.89E-47	5.67E-45	NA	NA	NA	Transmembrane protein	FALSE	FALSE	TRUE	Late
Phygri09g010870	-3.817182083	1.82E-18	1.48E-16	NA	NA	NA	-3.496333132	1.03E-15	1.41E-14	NA	NA	NA	Unknown protein	FALSE	FALSE	FALSE	NA
Phygri11g004600	-1.598110975	1.90E-18	1.54E-16	NA	NA	NA	-1.712939899	8.34E-21	2.04E-19	GO:0055114	NA	NA	2-alkenal reductase (NADP(+)-dependent)	FALSE	FALSE	FALSE	NA
Phygri02g024210	-1.235005402	1.92E-18	1.55E-16	NA	NA	NA	-1.986180532	4.40E-46	1.15E-43	NA	NA	NA	Unknown protein	FALSE	FALSE	FALSE	NA
Phygri06g015150	-4.419830482	2.16E-18	1.74E-16	NA	NA	NA	-5.162130258	1.59E-24	5.66E-23	NA	NA	NA	PREDICTED: Cysteine/Histidine-rich C1 domain	FALSE	FALSE	FALSE	NA
Phygri04g018220	-1.98047808	2.32E-18	1.86E-16	-1.714751497	1.63E-19	3.14E-17	-3.695229577	5.97E-63	4.48E-60	GO:0004672; GO:0004674; GO:0006468; GO:0048544	protein kinase activity; protein serine/threonine kinase activity; protein phosphorylation; recognition of pollen	MF; BP	Receptor-like serine/threonine-protein kinase	FALSE	FALSE	TRUE	Late
Phygri11g009410	-2.745293532	2.71E-18	2.16E-16	NA	NA	NA	-2.102448471	3.87E-11	2.91E-10	NA	NA	NA	LOB domain-containing protein	FALSE	FALSE	FALSE	NA
Phygri03g004400	4.8884216	2.78E-18	2.21E-16	NA	NA	NA	5.575237949	1.52E-22	4.42E-21	GO:0006952	defense response	BP	Bet_v_1 domain-containing protein	TRUE	FALSE	FALSE	Early
Phygri01g018400	-1.554686791	2.90E-18	2.30E-16	NA	NA	NA	-2.434302582	1.66E-42	2.81E-40	NA	NA	NA	Putative PLATZ transcription factor family protein-like	FALSE	FALSE	FALSE	NA
Phygri12g011170	-2.521528655	3.05E-18	2.41E-16	NA	NA	NA	-2.844408933	8.16E-23	2.43E-21	NA	NA	NA	Gb3_synth domain-containing protein	FALSE	FALSE	FALSE	NA
Phygri10g013550	-2.862918607	3.23E-18	2.54E-16	NA	NA	NA	-2.940443639	3.99E-19	8.11E-18	NA	NA	NA	LEA_2 domain-containing protein	FALSE	FALSE	FALSE	NA
Phygri04g006910	-2.27607479	3.28E-18	2.57E-16	NA	NA	NA	-2.865896278	5.76E-28	2.81E-26	GO:0016020; GO:0016021; GO:0022857; GO:0055085	membrane; transmembrane transporter activity; transmembrane transport	CC; MF; BP	Sugar transporter, putative	FALSE	FALSE	FALSE	NA
Phygri08g032700	-4.597466549	3.33E-18	2.61E-16	NA	NA	NA	-3.733955649	3.71E-12	3.22E-11	GO:0005515; GO:0007165; GO:0043531	protein binding; signal transduction; ADP binding	MF; BP	Disease resistance protein N-like protein	FALSE	FALSE	FALSE	NA
Phygri08g033650	-1.646507134	3.42E-18	2.67E-16	NA	NA	NA	-1.606821183	2.14E-17	3.57E-16	GO:0030001; GO:0046872	metal ion transport; metal ion binding	BP; MF	HMA domain-containing protein	FALSE	FALSE	FALSE	NA
Phygri10g001240	-2.930529403	3.45E-18	2.68E-16	NA	NA	NA	-3.165138647	5.96E-21	1.48E-19	GO:0004672; GO:0004674; GO:0005524; GO:0006468; GO:0048544	protein kinase activity; protein serine/threonine kinase activity; ATP binding; protein phosphorylation; recognition of pollen	MF; BP	Receptor-like serine/threonine-protein kinase	FALSE	FALSE	FALSE	NA
Phygri04g019550	-3.469838545	3.62E-18	2.80E-16	1.389137011	0.000380311	0.00211286	-2.080701534	2.17E-07	9.40E-07	GO:0016020; GO:0016021	membrane	CC	WAT1-related protein	FALSE	TRUE	FALSE	Mid
Phygri08g013940	4.070389141	3.76E-18	2.90E-16	NA	NA	NA	4.18108839	1.26E-17	2.18E-16	GO:0004124; GO:0006535	cysteine synthase activity; cysteine biosynthetic process from serine	MF; BP	Cysteine synthase	TRUE	FALSE	FALSE	Early
Phygri05g005520	-4.06460013	3.86E-18	2.96E-16	-1.395933326	0.001997603	0.008506994	-5.460533457	1.65E-31	1.08E-29	NA	NA	NA	E3 ubiquitin-protein ligase rma1h1	FALSE	FALSE	TRUE	Late
Phygri01g014440	-2.96663981	3.85E-18	2.96E-16	NA	NA	NA	-2.738602181	2.52E-15	3.31E-14	NA	NA	NA	Type I inositol polyphosphate 5-phosphatase	FALSE	FALSE	FALSE	NA
Phygri04g006680	1.10756206	3.93E-18	3.00E-16	NA	NA	NA	1.646208249	4.80E-37	5.61E-35	GO:0004672; GO:0004674; GO:0005524; GO:0006468	protein kinase activity; protein serine/threonine kinase activity; ATP binding; protein phosphorylation	MF; BP	Kinase	TRUE	FALSE	FALSE	Early
Phygri08g035170	-2.175969959	4.11E-18	3.13E-16	NA	NA	NA	-2.59657712	2.36E-25	9.15E-24	GO:0008194	UDP-glycosyltransferase activity	MF	UDP-glycosyltransferase	FALSE	FALSE	FALSE	NA
Phygri06g005790	-5.874250581	4.60E-18	3.49E-16	-2.223049568	0.0002911	0.001691055	-8.097300149	6.14E-33	4.56E-31	GO:0016747	acyltransferase activity, transferring groups other than amino-acyl groups	MF	acylsugar acyltransferase 3-like	FALSE	FALSE	TRUE	Late
Phygri02g003450	-2.501647606	4.66E-18	3.53E-16	-1.27159702	3.64E-06	4.02E-05	-3.773244626	2.39E-39	3.30E-37	NA	NA	NA	Glycosyltransferase family 92 protein	FALSE	FALSE	TRUE	Late
Phygri01g004910	-2.273600459	4.69E-18	3.53E-16	-1.827763117	3.19E-12	1.60E-10	-4.101363576	4.92E-55	2.26E-52	NA	NA	NA	Osmotin-like protein	FALSE	FALSE	TRUE	Late
Phygri04g005820	-1.999382403	4.70E-18	3.53E-16	NA	NA	NA	-1.904538061	2.18E-16	3.22E-15	NA	NA	NA	Aldo/keto reductase	FALSE	FALSE	FALSE	NA
Phygri02g018900	-2.545651509	4.88E-18	3.65E-16	NA	NA	NA	-2.052714487	3.99E-12	3.45E-11	NA	NA	NA	Precursor of CEP14	FALSE	FALSE	FALSE	NA
Phygri08g013240	1.56712554	4.94E-18	3.68E-16	NA	NA	NA	1.624952737	9.28E-19	1.80E-17	GO:0003824	catalytic activity	MF	Branched-chain amino acid aminotransferase	TRUE	FALSE	FALSE	Early
Phygri08g007420	-2.202094175	5.04E-18	3.75E-16	NA	NA	NA	-2.568069361	5.99E-24	1.99E-22	NA	NA	NA	zf-LSD1 domain-containing protein	FALSE	FALSE	FALSE	NA
Phygri08g038720	-3.749582798	7.46E-18	5.51E-16	NA	NA	NA	-3.061360352	6.51E-12	5.42E-11	NA	NA	NA	LOB domain-containing protein	FALSE	FALSE	FALSE	NA
Phygri11g021800	2.127450091	8.05E-18	5.93E-16	NA	NA	NA	2.689738585	9.36E-27	4.09E-25	NA	NA	NA	LIM domain-containing protein	TRUE	FALSE	FALSE	Early
Phygri03g029600	4.856629795	9.05E-18	6.64E-16	2.310973231	0.000296931	0.001718757	7.167603026	2.95E-30	1.79E-28	NA	NA	NA	Unknown protein	TRUE	FALSE	FALSE	Early
Phygri01g020510	-2.388976389	9.56E-18	6.97E-16	NA	NA	NA	-1.916045631	7.54E-12	6.24E-11	GO:0055114	NA	NA	Short-chain dehydrogenase/reductase family protein	FALSE	FALSE	FALSE	NA
Phygri12g019430	1.727374573	9.54E-18	6.97E-16	NA	NA	NA	1.819386961	3.30E-19	6.74E-18	GO:0016787	hydrolase activity	MF	Isoprenylcysteine alpha-carbonyl methylesterase	TRUE	FALSE	FALSE	Early
Phygri01g021800	-1.950438688	9.60E-18	6.98E-16	NA	NA	NA	-1.679495348	1.90E-13	1.97E-12	GO:0005524; GO:0016887	ATP binding; ATP hydrolysis activity	MF	AAA domain-containing protein	FALSE	FALSE	FALSE	NA
Phygri01g000810	-2.515510186	1.02E-17	7.36E-16	NA	NA	NA	-1.76499985	2.51E-09	1.45E-08	GO:0015267; GO:0016020; GO:0055085	channel activity; membrane; transmembrane transport	MF; CC; BP	Aquaporin	FALSE	FALSE	FALSE	NA
Phygri12g019470	-1.250807048	1.37E-17	9.82E-16	NA	NA	NA	NA	NA	NA	GO:0016787	hydrolase activity	MF	Nudix hydrolase domain-containing protein	FALSE	FALSE	FALSE	NA
Phygri03g021040	5.840951261	1.54E-17	1.10E-15	NA	NA	NA	7.763916625	6.50E-18	1.16E-16	GO:0009058; GO:0016844	biosynthetic process; strictosidine synthase activity	BP; MF	Str_synth domain-containing protein	TRUE	FALSE	FALSE	Early
Phygri02g012510	-1.105583038	1.70E-17	1.21E-15	NA	NA	NA	NA	NA	NA	NA	NA	NA	Netrin receptor DCC	FALSE	FALSE	FALSE	NA
Phygri08g033280	-1.467645686	1.81E-17	1.28E-15	NA	NA	NA	-1.138767306	5.38E-11	3.96E-10	NA	NA	NA	Putative ovule protein	FALSE	FALSE	FALSE	NA
Phygri03g031200	2.364567336	2.13E-17	1.50E-15	NA	NA	NA	3.251260949	1.90E-30	1.17E-28	GO:0005507; GO:0016491; GO:0055114	copper ion binding; oxidoreductase activity	MF	L-ascorbate oxidase-like protein	TRUE	FALSE	FALSE	Early
Phygri12g004790	4.776147731	2.14E-17	1.50E-15	NA	NA	NA	7.382838145	1.54E-12	1.41E-11	NA	NA	NA	MYB transcription factor	TRUE	FALSE	FALSE	Early
Phygri02g017080	3.961501413	2.43E-17	1.70E-15	NA	NA	NA	4.872014339	3.01E-24	1.04E-22	GO:0003677; GO:0008289	DNA binding; lipid binding	MF	Homeobox-leucine zipper protein	TRUE	FALSE	FALSE	Early
Phygri05g013650	-2.007292359	2.45E-17	1.71E-15	NA	NA	NA	-1.137335054	1.97E-06	7.27E-06	NA	NA	NA	Avr9/Cf-9 rapidly elicited protein 75	FALSE	FALSE	FALSE	NA
Phygri06g011230	3.723049256	2.47E-17	1.72E-15	1.876176065	2.27E-05	0.000194432	5.599225321	9.55E-37	1.05E-34	NA	NA	NA	DUF642 domain-containing protein	TRUE	FALSE	FALSE	Early
Phygri02g009780	4.201464654	2.66E-17	1.84E-15	NA	NA	NA	4.818713594	5.66E-21	1.42E-19	GO:0005524; GO:0005634; GO:0006355	ATP binding; nucleus; regulation of DNA-templated transcription	MF; CC; BP	PREDICTED: growth-regulating factor	TRUE	FALSE	FALSE	Early
Phygri02g017750	-3.299423465	2.97E-17	2.04E-15	-1.409362541	3.33E-07	4.97E-06	-4.708786006	2.05E-34	1.76E-32	NA	NA	NA	Receptor-like protein kinase	FALSE	FALSE	TRUE	Late
Phygri08g010930	4.13979906	3.07E-17	2.10E-15	1.670787907	0.009346935	0.030210582	5.810586967	1.01E-21	2.74E-20	GO:0016020; GO:0016021	membrane	CC	WAT1-related protein	TRUE	FALSE	FALSE	Early
Phygri08g007030	3.100539706	3.29E-17	2.25E-15	1.57737374	3.44E-05	0.000276772	4.677913446	2.81E-35	2.64E-33	NA	NA	NA	non-homologous end joining protein Ku-like	TRUE	FALSE	FALSE	Early
Phygri01g001720	-2.946863843	3.52E-17	2.40E-15	NA	NA	NA	-2.215774645	2.61E-10	1.74E-09	GO:0016020; GO:0022857; GO:0055085	membrane; transmembrane transporter activity; transmembrane transport	CC; MF; BP	Protein NRT1/ PTR FAMILY 7.3	FALSE	FALSE	FALSE	NA
Phygri06g012110	-2.1615916	3.86E-17	2.61E-15	NA	NA	NA	-1.766688831	6.19E-12	5.18E-11	GO:0046872	metal ion binding	MF	Zinc finger CCCH domain-containing protein	FALSE	FALSE	FALSE	NA
Phygri08g024330	-1.458771014	3.86E-17	2.61E-15	NA	NA	NA	-1.631011979	5.07E-21	1.27E-19	GO:0006508; GO:0008236	proteolysis; serine-type peptidase activity	BP; MF	subtilisin-like protease	FALSE	FALSE	FALSE	NA
Phygri04g006940	2.348946506	3.90E-17	2.63E-15	NA	NA	NA	2.648912336	3.63E-20	8.28E-19	NA	NA	NA	Long-Chain Acyl-CoA Synthetase	TRUE	FALSE	FALSE	Early
Phygri08g045880	8.66113978	4.14E-17	2.77E-15	NA	NA	NA	7.107296849	3.57E-15	4.60E-14	GO:0005506; GO:0016705; GO:0020037; GO:0055114	iron ion binding; oxidoreductase activity, acting on paired donors, with incorporation or reduction of molecular oxygen; heme binding	MF	Cytochrome P450	TRUE	FALSE	FALSE	Early
Phygri07g005800	4.634970603	4.12E-17	2.77E-15	2.31124608	4.84E-05	0.000371671	6.946216682	1.26E-34	1.10E-32	NA	NA	NA	protodermal factor 1	TRUE	FALSE	FALSE	Early
Phygri02g009600	1.720566683	4.16E-17	2.78E-15	1.006339375	1.97E-06	2.36E-05	2.726906057	8.34E-39	1.11E-36	GO:0016021; GO:0016757	glycosyltransferase activity	MF	putative glycosyltransferase 7	TRUE	FALSE	FALSE	Early
Phygri03g024360	2.191822707	4.35E-17	2.90E-15	1.437968598	7.75E-08	1.36E-06	3.629791304	1.98E-42	3.32E-40	GO:0016021; GO:0055085	transmembrane transport	BP	S-type anion channel like	TRUE	FALSE	FALSE	Early
Phygri01g014910	-1.233671235	4.49E-17	2.98E-15	NA	NA	NA	-1.516441279	4.58E-25	1.72E-23	GO:0016491	oxidoreductase activity	MF	FMN hydroxy acid dehydrogenase domain-containing protein	FALSE	FALSE	FALSE	NA
Phygri11g017400	2.257310943	5.06E-17	3.35E-15	NA	NA	NA	2.727779434	4.37E-24	1.48E-22	GO:0005507; GO:0016491; GO:0055114	copper ion binding; oxidoreductase activity	MF	L-ascorbate oxidase homolog	TRUE	FALSE	FALSE	Early
Phygri10g008130	2.610653168	5.59E-17	3.68E-15	1.325140019	6.54E-05	0.000479436	3.935793187	1.48E-33	1.16E-31	NA	NA	NA	AAI domain-containing protein	TRUE	FALSE	FALSE	Early
Phygri11g022490	1.436772012	5.61E-17	3.68E-15	NA	NA	NA	2.156299351	7.16E-35	6.47E-33	NA	NA	NA	Unknown protein	TRUE	FALSE	FALSE	Early
Phygri05g000850	-1.732607213	5.81E-17	3.80E-15	-1.357632258	1.05E-11	4.66E-10	-3.09023947	5.21E-51	1.89E-48	NA	NA	NA	SPX domain-containing protein	FALSE	FALSE	TRUE	Late
Phygri08g032010	2.214722049	5.86E-17	3.83E-15	1.257781935	1.49E-05	0.000135895	3.472503985	1.28E-34	1.11E-32	GO:0004672; GO:0005524; GO:0006468	protein kinase activity; ATP binding; protein phosphorylation	MF; BP	Receptor protein kinase	TRUE	FALSE	FALSE	Early
Phygri12g019190	-3.658399848	7.03E-17	4.57E-15	NA	NA	NA	-4.123246191	5.02E-21	1.26E-19	NA	NA	NA	PREDICTED: (DUF1262)	FALSE	FALSE	FALSE	NA
Phygri03g000380	-1.702850853	9.19E-17	5.93E-15	NA	NA	NA	-1.7210556	5.32E-17	8.47E-16	NA	NA	NA	Zinc finger and BTB domain-containing protein	FALSE	FALSE	FALSE	NA
Phygri12g013172	-2.727504107	9.36E-17	6.03E-15	NA	NA	NA	-2.708061443	1.59E-16	2.39E-15	NA	NA	NA	Unknown protein	FALSE	FALSE	FALSE	NA
Phygri11g020150	-4.291510226	9.91E-17	6.36E-15	NA	NA	NA	-4.516612556	2.33E-18	4.34E-17	NA	NA	NA	Serpin-like protein	FALSE	FALSE	FALSE	NA
Phygri05g018170	1.88874773	1.01E-16	6.49E-15	1.062736828	1.58E-05	0.000142508	2.951484558	1.00E-34	8.88E-33	GO:0004672; GO:0006468	protein kinase activity; protein phosphorylation	MF; BP	Kinase family protein	TRUE	FALSE	FALSE	Early
Phygri09g009170	-1.042858042	1.11E-16	7.05E-15	NA	NA	NA	NA	NA	NA	NA	NA	NA	Heat shock 70 kDa protein	FALSE	FALSE	FALSE	NA
Phygri05g015570	-2.41338158	1.17E-16	7.42E-15	NA	NA	NA	-2.20191464	9.43E-14	1.02E-12	NA	NA	NA	No CDS and protein	FALSE	FALSE	FALSE	NA
Phygri03g023700	-1.401532803	1.20E-16	7.61E-15	NA	NA	NA	-1.277641047	4.47E-14	5.02E-13	NA	NA	NA	Arf-GAP with Rho-GAP domain, ANK repeat and PH domain-containing protein	FALSE	FALSE	FALSE	NA
Phygri03g019140	1.675687514	1.26E-16	7.94E-15	NA	NA	NA	1.176713891	4.79E-09	2.66E-08	GO:0004650; GO:0005975	polygalacturonase activity; carbohydrate metabolic process	MF; BP	Putative polygalacturonase	TRUE	FALSE	FALSE	Early
Phygri11g024800	1.477484907	1.28E-16	8.03E-15	NA	NA	NA	2.000331362	7.36E-27	3.26E-25	NA	NA	NA	Pentatricopeptide repeat-containing protein	TRUE	FALSE	FALSE	Early
Phygri09g000820	1.870298758	1.28E-16	8.03E-15	1.196630241	5.94E-06	6.18E-05	3.066928998	9.84E-34	7.89E-32	GO:0005524; GO:0016887	ATP binding; ATP hydrolysis activity	MF	AAA domain-containing protein	TRUE	FALSE	FALSE	Early
Phygri08g033920	-2.908666236	1.29E-16	8.06E-15	NA	NA	NA	-3.754478671	1.13E-26	4.91E-25	GO:0008194	UDP-glycosyltransferase activity	MF	UDP-glycosyltransferase	FALSE	FALSE	FALSE	NA
Phygri08g005460	-3.279599667	1.33E-16	8.29E-15	NA	NA	NA	-3.711459116	7.62E-21	1.87E-19	NA	NA	NA	Zinc finger protein	FALSE	FALSE	FALSE	NA
Phygri01g001520	2.255411398	1.34E-16	8.34E-15	NA	NA	NA	2.619974798	6.58E-21	1.63E-19	GO:0016747	acyltransferase activity, transferring groups other than amino-acyl groups	MF	Transferase	TRUE	FALSE	FALSE	Early
Phygri09g000370	-3.415589292	1.45E-16	9.00E-15	NA	NA	NA	-3.546287782	1.05E-17	1.83E-16	NA	NA	NA	RING-type domain-containing protein	FALSE	FALSE	FALSE	NA
Phygri07g007330	-2.592714412	1.63E-16	1.01E-14	-1.758906719	3.36E-09	8.58E-08	-4.351621132	4.64E-44	9.42E-42	GO:0016021	NA	NA	Bidirectional sugar transporter SWEET	FALSE	FALSE	TRUE	Late
Phygri06g028670	-1.686120529	1.73E-16	1.07E-14	NA	NA	NA	-2.662587685	7.68E-39	1.03E-36	GO:0005524; GO:0016021; GO:0042626; GO:0055085	ATP binding; ATPase-coupled transmembrane transporter activity; transmembrane transport	MF; BP	ABC transporter B family member	FALSE	FALSE	FALSE	NA
Phygri08g013760	-1.504931354	1.89E-16	1.16E-14	NA	NA	NA	-1.57483057	7.42E-18	1.32E-16	NA	NA	NA	Putative adhesive plaque matrix protein-like	FALSE	FALSE	FALSE	NA
Phygri08g008310	2.981666471	2.10E-16	1.28E-14	2.02723962	6.79E-07	9.25E-06	5.008906091	5.63E-36	5.73E-34	GO:0009055	electron transfer activity	MF	Phytocyanin domain-containing protein	TRUE	FALSE	FALSE	Early
Phygri02g016940	-1.332706919	2.14E-16	1.30E-14	NA	NA	NA	-2.062695287	2.50E-37	2.98E-35	NA	NA	NA	SHSP domain-containing protein	FALSE	FALSE	FALSE	NA
Phygri08g016070	-3.186962247	2.18E-16	1.32E-14	1.150557704	0.002970748	0.011843038	-2.036404543	1.57E-07	6.91E-07	GO:0004144; GO:0045017	diacylglycerol O-acyltransferase activity; glycerolipid biosynthetic process	MF; BP	O-acyltransferase WSD1-like	FALSE	TRUE	FALSE	Mid
Phygri08g019330	-4.566621264	2.22E-16	1.34E-14	-2.911600497	5.35E-09	1.30E-07	-7.478221761	1.80E-41	2.89E-39	NA	NA	NA	SPX domain-containing protein	FALSE	FALSE	TRUE	Late
Phygri09g007500	1.668915776	2.24E-16	1.35E-14	NA	NA	NA	2.271236227	2.78E-27	1.28E-25	GO:0006629; GO:0016627	lipid metabolic process; oxidoreductase activity, acting on the CH-CH group of donors	BP; MF	Steroid 5-alpha-reductase DET2	TRUE	FALSE	FALSE	Early
Phygri08g001450	2.868985344	2.48E-16	1.49E-14	NA	NA	NA	2.394228948	4.91E-12	4.17E-11	GO:0033926	glycopeptide alpha-N-acetylgalactosaminidase activity	MF	Alkaline/neutral invertase	TRUE	FALSE	FALSE	Early
Phygri07g018930	-1.060877576	2.75E-16	1.65E-14	NA	NA	NA	NA	NA	NA	NA	NA	NA	lysine-specific demethylase 2A-like	FALSE	FALSE	FALSE	NA
Phygri05g005950	3.898928861	2.87E-16	1.71E-14	1.728597614	0.000312889	0.001793576	5.627526475	6.96E-32	4.71E-30	NA	NA	NA	Protodermal factor 1	TRUE	FALSE	FALSE	Early
Phygri08g006050	-4.127308858	2.96E-16	1.76E-14	-1.761186115	5.76E-05	0.000431011	-5.888494973	1.04E-31	6.97E-30	NA	NA	NA	Pathogenesis-related protein 1	FALSE	FALSE	TRUE	Late
Phygri01g005640	3.205996962	3.13E-16	1.86E-14	2.079140198	5.00E-07	7.08E-06	5.285137161	4.81E-38	6.02E-36	GO:0006508; GO:0008236	proteolysis; serine-type peptidase activity	BP; MF	Putative subtilisin-like protease-like	TRUE	FALSE	FALSE	Early
Phygri06g027580	-1.014064046	3.26E-16	1.92E-14	NA	NA	NA	NA	NA	NA	GO:0001522; GO:0030515; GO:0042254	pseudouridine synthesis; snoRNA binding; ribosome biogenesis	BP; MF	H/ACA ribonucleoprotein complex subunit 3-like protein	FALSE	FALSE	FALSE	NA
Phygri01g006110	-3.947072857	3.31E-16	1.95E-14	NA	NA	NA	-4.453215937	3.32E-20	7.61E-19	GO:0005507; GO:0008131; GO:0009308; GO:0048038; GO:0055114	copper ion binding; primary amine oxidase activity; amine metabolic process; quinone binding	MF; BP	Amine oxidase	FALSE	FALSE	FALSE	NA
Phygri02g023180	1.457414833	3.41E-16	2.00E-14	NA	NA	NA	1.127921956	2.58E-10	1.73E-09	GO:0043531	ADP binding	MF	Disease resistance protein	TRUE	FALSE	FALSE	Early
Phygri12g017490	1.730341734	3.51E-16	2.05E-14	NA	NA	NA	2.494451773	1.48E-30	9.13E-29	GO:0016409	palmitoyltransferase activity	MF	S-acyltransferase	TRUE	FALSE	FALSE	Early
Phygri11g013370	1.9948626	3.58E-16	2.09E-14	NA	NA	NA	1.669015948	8.77E-12	7.19E-11	GO:0016624	oxidoreductase activity, acting on the aldehyde or oxo group of donors, disulfide as acceptor	MF	2-oxoisovalerate dehydrogenase subunit alpha 2, mitochondrial	TRUE	FALSE	FALSE	Early
Phygri02g002030	-1.374495664	3.63E-16	2.11E-14	NA	NA	NA	-1.32203526	4.94E-15	6.25E-14	NA	NA	NA	Epoxide hydrolase-like	FALSE	FALSE	FALSE	NA
Phygri11g022100	3.079764485	3.74E-16	2.17E-14	NA	NA	NA	2.897290133	1.86E-14	2.18E-13	GO:0005524; GO:0005634; GO:0006355	ATP binding; nucleus; regulation of DNA-templated transcription	MF; CC; BP	Growth-regulating factor like	TRUE	FALSE	FALSE	Early
Phygri11g010380	-4.220316781	4.03E-16	2.33E-14	NA	NA	NA	-4.836662877	1.07E-20	2.57E-19	GO:0005506; GO:0016705; GO:0020037; GO:0055114	iron ion binding; oxidoreductase activity, acting on paired donors, with incorporation or reduction of molecular oxygen; heme binding	MF	PREDICTED: cytochrome P450	FALSE	FALSE	FALSE	NA
Phygri10g013400	4.152305866	4.59E-16	2.65E-14	2.003274457	0.000427219	0.002337721	6.155580323	2.39E-28	1.21E-26	NA	NA	NA	Secoisolariciresinol dehydrogenase	TRUE	FALSE	FALSE	Early
Phygri08g042320	-1.171931313	4.84E-16	2.79E-14	NA	NA	NA	-1.341065775	1.83E-20	4.30E-19	NA	NA	NA	Transmembrane protein	FALSE	FALSE	FALSE	NA
Phygri07g005130	-1.145807139	4.91E-16	2.82E-14	NA	NA	NA	NA	NA	NA	NA	NA	NA	Defective in cullin neddylation protein	FALSE	FALSE	FALSE	NA
Phygri10g012590	-2.362269888	5.06E-16	2.90E-14	-2.121038049	5.38E-14	3.79E-12	-4.483307937	6.18E-54	2.73E-51	GO:0004356; GO:0006807; GO:0016787	glutamine synthetase activity; nitrogen compound metabolic process; hydrolase activity	MF; BP	Gln-synt_C domain-containing protein	FALSE	FALSE	TRUE	Late
Phygri07g018430	1.728756692	5.08E-16	2.91E-14	1.163426031	5.09E-07	7.17E-06	2.892182722	2.10E-37	2.53E-35	GO:0008194	UDP-glycosyltransferase activity	MF	Glycosyltransferase	TRUE	FALSE	FALSE	Early
Phygri08g042110	-2.74108051	5.19E-16	2.96E-14	NA	NA	NA	-2.843963271	4.55E-17	7.29E-16	GO:0016020; GO:0022857; GO:0055085	membrane; transmembrane transporter activity; transmembrane transport	CC; MF; BP	protein NRT1/ PTR FAMILY 1.2	FALSE	FALSE	FALSE	NA
Phygri12g006590	2.406428984	5.40E-16	3.07E-14	1.3643962	2.91E-05	0.00024089	3.770825184	2.22E-32	1.58E-30	NA	NA	NA	C2 domain-containing protein	TRUE	FALSE	FALSE	Early
Phygri01g006660	5.006211911	5.42E-16	3.07E-14	NA	NA	NA	6.892850544	4.79E-13	4.68E-12	NA	NA	NA	Root meristem growth factor 6	TRUE	FALSE	FALSE	Early
Phygri04g019610	-2.470284008	5.56E-16	3.15E-14	NA	NA	NA	-2.491476808	3.45E-16	4.99E-15	GO:0016020; GO:0016760; GO:0030244	membrane; cellulose synthase (UDP-forming) activity; cellulose biosynthetic process	CC; MF; BP	Cellulose synthase-like protein	FALSE	FALSE	FALSE	NA
Phygri11g014050	2.416885942	5.58E-16	3.15E-14	1.750540097	0.000282535	0.001651088	4.167426039	1.49E-20	3.54E-19	NA	NA	NA	AB hydrolase-1 domain-containing protein	TRUE	FALSE	FALSE	Early
Phygri10g009390	1.380781192	5.63E-16	3.17E-14	NA	NA	NA	1.476587384	2.60E-17	4.27E-16	GO:0004017; GO:0005524; GO:0016776	adenylate kinase activity; ATP binding; phosphotransferase activity, phosphate group as acceptor	MF	Adenylate kinase	TRUE	FALSE	FALSE	Early
Phygri05g019490	4.439955228	5.85E-16	3.29E-14	2.32306091	0.004387963	0.016274619	6.763016138	3.25E-18	5.96E-17	NA	NA	NA	ANK_REP_REGION domain-containing protein	TRUE	FALSE	FALSE	Early
Phygri01g021250	1.348299812	5.97E-16	3.34E-14	NA	NA	NA	1.971542308	8.62E-31	5.44E-29	GO:0005515	protein binding	MF	phosphatidylinositol 4-kinase gamma 4-like	TRUE	FALSE	FALSE	Early
Phygri08g001360	2.60176069	6.33E-16	3.52E-14	NA	NA	NA	3.079811816	1.13E-21	3.05E-20	NA	NA	NA	proline-rich protein 4-like	TRUE	FALSE	FALSE	Early
Phygri11g024802	1.954120479	6.53E-16	3.62E-14	NA	NA	NA	2.52075609	2.01E-23	6.36E-22	NA	NA	NA	classical arabinogalactan protein 25-like	TRUE	FALSE	FALSE	Early
Phygri11g014900	-4.290608927	6.74E-16	3.73E-14	-1.685085076	0.001397641	0.006342878	-5.975694004	2.34E-29	1.31E-27	NA	NA	NA	Abscisic stress-ripening protein	FALSE	FALSE	TRUE	Late
Phygri09g006990	-1.434462641	6.90E-16	3.81E-14	NA	NA	NA	NA	NA	NA	NA	NA	NA	High mobility group (HMG) box domain-containing protein	FALSE	FALSE	FALSE	NA
Phygri02g008410	-1.116149329	7.10E-16	3.91E-14	NA	NA	NA	-1.463993367	3.32E-26	1.39E-24	NA	NA	NA	Membrane insertase, putative (DUF1685)	FALSE	FALSE	FALSE	NA
Phygri04g017560	-3.498982608	7.91E-16	4.35E-14	NA	NA	NA	-3.577590522	2.19E-16	3.23E-15	NA	NA	NA	Cytochrome b561/ferric reductase transmembrane	FALSE	FALSE	FALSE	NA
Phygri06g027230	3.973654553	9.17E-16	5.02E-14	1.978344689	0.007920527	0.026408374	5.951999242	1.84E-17	3.12E-16	NA	NA	NA	glycine-rich cell wall structural protein-like	TRUE	FALSE	FALSE	Early
Phygri10g006240	-5.171718911	1.06E-15	5.79E-14	NA	NA	NA	-5.175653303	1.02E-15	1.40E-14	GO:0016491; GO:0055114	oxidoreductase activity	MF	2-oxoglutarate-dependent dioxygenase	FALSE	FALSE	FALSE	NA
Phygri08g043210	-2.168291526	1.08E-15	5.88E-14	-3.354080567	1.62E-57	1.21E-53	-5.522372093	2.16E-100	9.74E-97	NA	NA	NA	BRI1 kinase inhibitor 1-like	FALSE	FALSE	TRUE	Late
Phygri08g002060	3.518970434	1.09E-15	5.92E-14	NA	NA	NA	2.962609952	2.57E-12	2.27E-11	GO:0009733	response to auxin	BP	PREDICTED: auxin-induced	TRUE	FALSE	FALSE	Early
Phygri07g012352	-1.405486231	1.13E-15	6.08E-14	NA	NA	NA	-1.97254139	1.98E-29	1.12E-27	NA	NA	NA	Acyl-activating enzyme	FALSE	FALSE	FALSE	NA
Phygri08g014340	1.249205891	1.16E-15	6.24E-14	1.209040577	4.21E-13	2.54E-11	2.458246468	1.09E-50	3.90E-48	GO:0005509; GO:0005544	calcium ion binding; calcium-dependent phospholipid binding	MF	Annexin	TRUE	FALSE	FALSE	Early
Phygri08g011640	-1.227859767	1.21E-15	6.48E-14	NA	NA	NA	-1.064224221	4.34E-12	3.72E-11	NA	NA	NA	Protein DEHYDRATION-INDUCED 19 like	FALSE	FALSE	FALSE	NA
Phygri11g018140	1.959025278	1.23E-15	6.60E-14	NA	NA	NA	2.95718476	3.23E-33	2.47E-31	GO:0004553; GO:0005975	hydrolase activity, hydrolyzing O-glycosyl compounds; carbohydrate metabolic process	MF; BP	Endoglucanase	TRUE	FALSE	FALSE	Early
Phygri10g003070	4.341488875	1.32E-15	7.03E-14	NA	NA	NA	4.934444836	6.78E-16	9.45E-15	GO:0016788	hydrolase activity, acting on ester bonds	MF	GDSL esterase/lipase	TRUE	FALSE	FALSE	Early
Phygri08g040920	-3.443294842	1.38E-15	7.36E-14	1.912553724	1.01E-06	1.30E-05	-1.530741118	0.000673429	0.001607949	GO:0005515	protein binding	MF	CCT domain-containing protein	FALSE	TRUE	FALSE	Mid
Phygri05g015840	-1.738550191	1.39E-15	7.37E-14	NA	NA	NA	NA	NA	NA	NA	NA	NA	LIM zinc-binding domain-containing protein	FALSE	FALSE	FALSE	NA
Phygri08g006030	-2.184660247	1.40E-15	7.43E-14	-1.464761233	7.68E-08	1.35E-06	-3.649421481	1.25E-40	1.88E-38	NA	NA	NA	pathogenesis-related protein 1-like	FALSE	FALSE	TRUE	Late
Phygri11g021600	-2.961163148	1.51E-15	8.01E-14	2.417674695	6.01E-11	2.31E-09	NA	NA	NA	NA	NA	NA	LOB domain-containing protein	FALSE	TRUE	FALSE	Mid
Phygri05g014260	-2.842807697	1.60E-15	8.43E-14	1.987064873	2.42E-09	6.39E-08	NA	NA	NA	NA	NA	NA	Unknown protein	FALSE	TRUE	FALSE	Mid
Phygri07g013390	2.893822786	1.63E-15	8.60E-14	1.642249866	0.001480244	0.006641841	4.536072652	5.95E-21	1.48E-19	GO:0004672; GO:0005515; GO:0005524; GO:0006468	protein kinase activity; protein binding; ATP binding; protein phosphorylation	MF; BP	Receptor-like protein kinase	TRUE	FALSE	FALSE	Early
Phygri01g022500	1.76148217	1.67E-15	8.75E-14	1.243365914	1.71E-05	0.000151918	3.004848083	1.81E-28	9.25E-27	GO:0015079; GO:0016020; GO:0071805	potassium ion transmembrane transporter activity; membrane; potassium ion transmembrane transport	MF; CC; BP	Potassium transporter	TRUE	FALSE	FALSE	Early
Phygri03g012820	-1.476048983	1.75E-15	9.13E-14	NA	NA	NA	-2.154600125	2.53E-31	1.64E-29	NA	NA	NA	PREDICTED: DUF1677	FALSE	FALSE	FALSE	NA
Phygri08g022840	1.312921064	1.75E-15	9.13E-14	NA	NA	NA	1.962063462	5.52E-32	3.76E-30	GO:0016020; GO:0022857; GO:0055085	membrane; transmembrane transporter activity; transmembrane transport	CC; MF; BP	protein NRT1/ PTR FAMILY 1.2-like	TRUE	FALSE	FALSE	Early
Phygri01g017260	2.147153239	1.76E-15	9.16E-14	2.872870708	4.73E-14	3.37E-12	5.020023947	1.68E-41	2.73E-39	NA	NA	NA	protein BREVIS RADIX-like	TRUE	FALSE	FALSE	Early
Phygri02g013850	2.06815885	1.80E-15	9.35E-14	NA	NA	NA	2.820096458	1.96E-23	6.23E-22	NA	NA	NA	Peptidase A1 domain-containing protein	TRUE	FALSE	FALSE	Early
Phygri12g019420	2.025856731	1.83E-15	9.52E-14	1.20586336	2.35E-05	0.000199666	3.231720091	1.26E-31	8.31E-30	GO:0016021	NA	NA	phosphate transporter PHO1 homolog 1-like	TRUE	FALSE	FALSE	Early
Phygri10g013260	4.524113098	1.94E-15	1.00E-13	NA	NA	NA	6.4895609	6.41E-14	7.05E-13	NA	NA	NA	beta-fructofuranosidase, insoluble isoenzyme 1-like	TRUE	FALSE	FALSE	Early
Phygri06g027250	3.885093296	1.96E-15	1.01E-13	-1.852175045	0.000168437	0.001067984	2.032918251	2.34E-05	7.20E-05	GO:0046983	protein dimerization activity	MF	Putative transcription factor bHLH family	TRUE	FALSE	FALSE	Early
Phygri03g007000	-1.959196141	2.03E-15	1.04E-13	NA	NA	NA	-1.508311445	9.99E-10	6.12E-09	NA	NA	NA	Jacalin-related lectin like	FALSE	FALSE	FALSE	NA
Phygri11g018970	-3.185512431	2.31E-15	1.19E-13	NA	NA	NA	-2.394100417	2.78E-09	1.60E-08	NA	NA	NA	DNA polymerase epsilon catalytic subunit A, putative	FALSE	FALSE	FALSE	NA
Phygri08g014870	-1.511570163	2.34E-15	1.20E-13	NA	NA	NA	NA	NA	NA	GO:0000287; GO:0005524; GO:0015914; GO:0016021; GO:0140326	magnesium ion binding; ATP binding; phospholipid transport; ATPase-coupled intramembrane lipid transporter activity	MF; BP	Phospholipid-transporting ATPase	FALSE	FALSE	FALSE	NA
Phygri06g016860	5.450571657	2.39E-15	1.22E-13	NA	NA	NA	7.050588512	9.47E-13	8.91E-12	NA	NA	NA	AAI domain-containing protein	TRUE	FALSE	FALSE	Early
Phygri05g002090	2.9425678	2.46E-15	1.25E-13	1.324081444	0.006381788	0.022135322	4.266649244	4.45E-21	1.13E-19	NA	NA	NA	formin-like protein (DUF1005)	TRUE	FALSE	FALSE	Early
Phygri03g017050	1.723280152	2.49E-15	1.27E-13	1.11662134	4.98E-07	7.06E-06	2.839901492	7.38E-38	9.04E-36	GO:0004672; GO:0005515; GO:0005524; GO:0006468	protein kinase activity; protein binding; ATP binding; protein phosphorylation	MF; BP	Putative inactive receptor kinase	TRUE	FALSE	FALSE	Early
Phygri07g010220	3.130952883	2.65E-15	1.34E-13	1.91934359	6.02E-06	6.24E-05	5.050296472	1.57E-33	1.23E-31	GO:0016788	hydrolase activity, acting on ester bonds	MF	GDSL esterase/lipase	TRUE	FALSE	FALSE	Early
Phygri09g006930	2.188118423	2.77E-15	1.40E-13	-1.006862142	0.000313637	0.001796039	1.181256281	1.65E-05	5.20E-05	NA	NA	NA	endochitinase A-like isoform X1	TRUE	FALSE	FALSE	Early
Phygri03g003660	-2.996659509	2.82E-15	1.42E-13	NA	NA	NA	-2.146708877	1.70E-08	8.70E-08	NA	NA	NA	DUF569 domain-containing protein	FALSE	FALSE	FALSE	NA
Phygri11g024650	3.278340757	3.13E-15	1.57E-13	NA	NA	NA	3.076822708	1.44E-13	1.52E-12	GO:0003676	nucleic acid binding	MF	RNA-binding protein	TRUE	FALSE	FALSE	Early
Phygri02g016420	-1.167019323	3.20E-15	1.60E-13	NA	NA	NA	-1.558783924	6.01E-26	2.47E-24	GO:0006629	lipid metabolic process	BP	Putative aspartic proteinase-like	FALSE	FALSE	FALSE	NA
Phygri08g036250	2.028898568	3.66E-15	1.82E-13	NA	NA	NA	2.411936869	3.44E-20	7.86E-19	GO:0006631; GO:0045300; GO:0055114	fatty acid metabolic process; acyl-[acyl-carrier-protein] desaturase activity	BP; MF	Acyl-[acyl-carrier-protein] desaturase	TRUE	FALSE	FALSE	Early
Phygri02g017200	3.200840282	3.86E-15	1.91E-13	3.393811641	2.44E-10	8.21E-09	6.594651923	7.52E-36	7.59E-34	GO:0004553; GO:0005618; GO:0005975; GO:0006073; GO:0016762; GO:0048046	hydrolase activity, hydrolyzing O-glycosyl compounds; cell wall; carbohydrate metabolic process; xyloglucan:xyloglucosyl transferase activity; apoplast	MF; CC; BP	Xyloglucan endotransglucosylase/hydrolase	TRUE	FALSE	FALSE	Early
Phygri02g012890	1.486090908	4.06E-15	2.01E-13	NA	NA	NA	1.166971732	6.78E-10	4.25E-09	GO:0016491; GO:0055114	oxidoreductase activity	MF	Aldehyde dehydrogenase	TRUE	FALSE	FALSE	Early
Phygri08g004300	-1.103003371	4.21E-15	2.08E-13	NA	NA	NA	NA	NA	NA	GO:0003676	nucleic acid binding	MF	Polyadenylate-binding protein	FALSE	FALSE	FALSE	NA
Phygri12g020030	1.552719822	4.48E-15	2.21E-13	NA	NA	NA	1.355788761	7.71E-12	6.37E-11	GO:0004553; GO:0005975	hydrolase activity, hydrolyzing O-glycosyl compounds; carbohydrate metabolic process	MF; BP	Alpha-xylosidase	TRUE	FALSE	FALSE	Early
Phygri02g008790	-1.631515216	4.67E-15	2.30E-13	NA	NA	NA	-2.261712424	1.55E-27	7.31E-26	GO:0003700; GO:0006355; GO:0043565	DNA-binding transcription factor activity; regulation of DNA-templated transcription; sequence-specific DNA binding	MF; BP	Putative transcription factor WRKY family	FALSE	FALSE	FALSE	NA
Phygri02g008130	2.932110204	4.78E-15	2.35E-13	1.870514701	0.000188793	0.001178478	4.802624906	7.53E-24	2.49E-22	GO:0000413; GO:0003755; GO:0005515	protein peptidyl-prolyl isomerization; peptidyl-prolyl cis-trans isomerase activity; protein binding	BP; MF	Peptidyl-prolyl cis-trans isomerase	TRUE	FALSE	FALSE	Early
Phygri08g011840	-1.278843316	5.35E-15	2.61E-13	NA	NA	NA	-1.598535612	1.41E-22	4.11E-21	NA	NA	NA	Glycine-rich domain-containing protein	FALSE	FALSE	FALSE	NA
Phygri08g030132	2.036584068	5.41E-15	2.63E-13	NA	NA	NA	2.540311123	2.14E-20	4.99E-19	NA	NA	NA	PMD domain-containing protein	TRUE	FALSE	FALSE	Early
Phygri03g020750	1.017258276	5.52E-15	2.68E-13	NA	NA	NA	1.225895388	1.69E-20	3.98E-19	GO:0003677	DNA binding	MF	Squamosa promoter-binding-like protein	TRUE	FALSE	FALSE	Early
Phygri12g015480	2.401475281	5.55E-15	2.69E-13	NA	NA	NA	2.448656277	5.84E-15	7.34E-14	NA	NA	NA	GSDH domain-containing protein	TRUE	FALSE	FALSE	Early
Phygri07g020900	4.259668142	5.60E-15	2.71E-13	NA	NA	NA	4.994483782	2.39E-18	4.45E-17	GO:0003713	transcription coactivator activity	MF	Putative GRF1-interacting factor 1-like	TRUE	FALSE	FALSE	Early
Phygri02g026220	3.079655146	5.69E-15	2.74E-13	1.853613451	5.34E-06	5.62E-05	4.933268597	3.38E-34	2.83E-32	NA	NA	NA	Leucine-rich repeat (LRR) family protein	TRUE	FALSE	FALSE	Early
Phygri06g001090	4.806389457	7.12E-15	3.41E-13	2.175149241	0.006730691	0.023110655	6.981538698	1.44E-19	3.09E-18	GO:0016788	hydrolase activity, acting on ester bonds	MF	GDSL esterase/lipase	TRUE	FALSE	FALSE	Early
Phygri02g010470	-2.591139053	7.73E-15	3.70E-13	NA	NA	NA	-2.17112911	1.49E-10	1.03E-09	NA	NA	NA	Senescence-associated protein	FALSE	FALSE	FALSE	NA
Phygri02g005750	1.770219395	8.03E-15	3.83E-13	NA	NA	NA	2.329029161	2.67E-24	9.32E-23	GO:0005524; GO:0016021; GO:0042626; GO:0055085	ATP binding; ATPase-coupled transmembrane transporter activity; transmembrane transport	MF; BP	Putative ABC transporter B family member 19-like	TRUE	FALSE	FALSE	Early
Phygri10g009920	1.654930526	8.31E-15	3.95E-13	NA	NA	NA	2.360362133	6.73E-25	2.48E-23	NA	NA	NA	Interactor of constitutive active ROPs 2, chloroplastic	TRUE	FALSE	FALSE	Early
Phygri03g004950	-3.545281931	8.35E-15	3.96E-13	1.07593301	0.007695497	0.02584439	-2.469348921	1.06E-07	4.83E-07	GO:0006812; GO:0008324; GO:0055085	monoatomic cation transport; monoatomic cation transmembrane transporter activity; transmembrane transport	BP; MF	Sodium transporter	FALSE	TRUE	FALSE	Mid
Phygri06g015740	1.203850921	8.56E-15	4.05E-13	NA	NA	NA	1.022705377	4.69E-11	3.48E-10	GO:0004631; GO:0005524	phosphomevalonate kinase activity; ATP binding	MF	phosphomevalonate kinase-like	TRUE	FALSE	FALSE	Early
Phygri02g008500	3.946146748	9.19E-15	4.34E-13	1.810954316	0.00109394	0.005168684	5.757101064	3.94E-26	1.64E-24	NA	NA	NA	Protein RALF-like 34	TRUE	FALSE	FALSE	Early
Phygri02g010210	-2.310575167	9.61E-15	4.53E-13	NA	NA	NA	-2.940976246	6.08E-23	1.83E-21	NA	NA	NA	Putative hydroxyproline-rich glycoprotein family protein-like	FALSE	FALSE	FALSE	NA
Phygri06g014700	2.376682073	9.89E-15	4.65E-13	1.219988965	0.001140519	0.005345041	3.596671038	3.63E-24	1.24E-22	GO:0005515	protein binding	MF	LRRNT_2 domain-containing protein	TRUE	FALSE	FALSE	Early
Phygri11g023990	-1.884761249	1.01E-14	4.74E-13	1.288095427	6.26E-08	1.13E-06	NA	NA	NA	GO:0005543	phospholipid binding	MF	ENTH domain-containing protein	FALSE	TRUE	FALSE	Mid
Phygri03g008230	3.785956622	1.05E-14	4.92E-13	1.639423577	0.003669966	0.014072679	5.4253802	2.79E-23	8.66E-22	GO:0005524; GO:0005634; GO:0006355	ATP binding; nucleus; regulation of DNA-templated transcription	MF; CC; BP	Growth-regulating factor like	TRUE	FALSE	FALSE	Early
Phygri01g007890	-2.279554578	1.12E-14	5.24E-13	-1.976865879	3.43E-13	2.11E-11	-4.256420457	3.23E-48	1.01E-45	GO:0008080	N-acetyltransferase activity	MF	N-acetyltransferase domain-containing protein	FALSE	FALSE	TRUE	Late
Phygri07g006520	-1.044868984	1.16E-14	5.39E-13	NA	NA	NA	NA	NA	NA	NA	NA	NA	RING-type domain-containing protein	FALSE	FALSE	FALSE	NA
Phygri08g025840	1.373050153	1.23E-14	5.72E-13	NA	NA	NA	1.770380962	1.24E-20	2.96E-19	NA	NA	NA	Unknown protein	TRUE	FALSE	FALSE	Early
Phygri08g012210	2.600691099	1.33E-14	6.15E-13	NA	NA	NA	3.447506642	1.97E-24	6.94E-23	GO:0004553; GO:0005618; GO:0005975; GO:0006073; GO:0016762; GO:0048046	hydrolase activity, hydrolyzing O-glycosyl compounds; cell wall; carbohydrate metabolic process; xyloglucan:xyloglucosyl transferase activity; apoplast	MF; CC; BP	Xyloglucan endotransglucosylase/hydrolase	TRUE	FALSE	FALSE	Early
Phygri07g005640	-2.730204866	1.34E-14	6.20E-13	-2.920586067	5.94E-20	1.24E-17	-5.650790934	1.45E-58	8.42E-56	GO:0003700; GO:0006355; GO:0043565	DNA-binding transcription factor activity; regulation of DNA-templated transcription; sequence-specific DNA binding	MF; BP	Putative transcription factor WRKY family	FALSE	FALSE	TRUE	Late
Phygri02g029430	-3.10752308	1.38E-14	6.35E-13	NA	NA	NA	-3.272845089	5.20E-16	7.36E-15	NA	NA	NA	Non-specific lipid-transfer protein	FALSE	FALSE	FALSE	NA
Phygri03g012410	-3.713707201	1.54E-14	7.04E-13	NA	NA	NA	-3.336308768	5.46E-12	4.61E-11	NA	NA	NA	PREDICTED: RING-H2	FALSE	FALSE	FALSE	NA
Phygri07g021970	-1.489566499	1.75E-14	8.00E-13	NA	NA	NA	-1.722749075	7.52E-19	1.48E-17	GO:0003700; GO:0006351; GO:0006355; GO:0043565	DNA-binding transcription factor activity; DNA-templated transcription; regulation of DNA-templated transcription; sequence-specific DNA binding	MF; BP	Transcription factor like	FALSE	FALSE	FALSE	NA
Phygri01g022180	1.98648746	1.77E-14	8.07E-13	NA	NA	NA	2.864822961	3.57E-26	1.50E-24	NA	NA	NA	DUF1997 family protein	TRUE	FALSE	FALSE	Early
Phygri08g017590	2.295480097	1.88E-14	8.55E-13	NA	NA	NA	3.150660447	8.49E-24	2.78E-22	NA	NA	NA	Putative MYB transcription factor	TRUE	FALSE	FALSE	Early
Phygri08g023170	2.625097185	1.90E-14	8.62E-13	1.69176658	1.22E-06	1.55E-05	4.316863765	1.86E-35	1.79E-33	GO:0005515	protein binding	MF	DNA-damage-repair/toleration protein	TRUE	FALSE	FALSE	Early
Phygri04g003970	-1.02794128	1.91E-14	8.68E-13	NA	NA	NA	-1.829017977	1.42E-42	2.45E-40	GO:0008824; GO:0009439	cyanate hydratase activity; cyanate metabolic process	MF; BP	Cyanate hydratase	FALSE	FALSE	FALSE	NA
Phygri08g036910	-5.281065042	2.21E-14	9.97E-13	NA	NA	NA	-4.873076441	1.88E-12	1.70E-11	GO:0005506; GO:0016705; GO:0020037; GO:0055114	iron ion binding; oxidoreductase activity, acting on paired donors, with incorporation or reduction of molecular oxygen; heme binding	MF	Cytochrome P450	FALSE	FALSE	FALSE	NA
Phygri01g009550	4.833267864	2.27E-14	1.02E-12	2.563085562	0.004897737	0.017833556	7.396353426	3.23E-17	5.27E-16	GO:0005515	protein binding	MF	WD_REPEATS_REGION domain-containing protein	TRUE	FALSE	FALSE	Early
Phygri04g011260	-3.36454474	2.34E-14	1.05E-12	2.917806734	2.75E-11	1.12E-09	NA	NA	NA	GO:0015743	malate transport	BP	Aluminum-activated malate transporter like	FALSE	TRUE	FALSE	Mid
Phygri08g019250	2.68729771	2.46E-14	1.10E-12	2.081422296	3.85E-07	5.65E-06	4.768720005	1.07E-32	7.77E-31	NA	NA	NA	AAI domain-containing protein	TRUE	FALSE	FALSE	Early
Phygri08g032560	-2.192116205	2.67E-14	1.19E-12	-2.73720973	1.63E-21	4.14E-19	-4.929325935	9.49E-66	8.22E-63	GO:0004553; GO:0005975	hydrolase activity, hydrolyzing O-glycosyl compounds; carbohydrate metabolic process	MF; BP	Glucan endo-1,3-beta-glucosidase	FALSE	FALSE	TRUE	Late
Phygri02g023360	-1.809480058	2.79E-14	1.24E-12	NA	NA	NA	-1.874477423	3.33E-15	4.31E-14	GO:0016787; GO:0016813	hydrolase activity; hydrolase activity, acting on carbon-nitrogen (but not peptide) bonds, in linear amidines	MF	M20_dimer domain-containing protein	FALSE	FALSE	FALSE	NA
Phygri02g018990	-1.417032679	2.89E-14	1.29E-12	NA	NA	NA	NA	NA	NA	GO:0004842; GO:0005515; GO:0016567	ubiquitin-protein transferase activity; protein binding; protein ubiquitination	MF; BP	RING-type E3 ubiquitin transferase	FALSE	FALSE	FALSE	NA
Phygri02g021590	-3.773090138	2.95E-14	1.31E-12	NA	NA	NA	-4.638756055	8.55E-21	2.09E-19	GO:0005524; GO:0016887	ATP binding; ATP hydrolysis activity	MF	AAA domain-containing protein	FALSE	FALSE	FALSE	NA
Phygri02g007940	1.368178563	2.95E-14	1.31E-12	NA	NA	NA	1.634823557	2.81E-19	5.80E-18	GO:0005506; GO:0016705; GO:0020037; GO:0055114	iron ion binding; oxidoreductase activity, acting on paired donors, with incorporation or reduction of molecular oxygen; heme binding	MF	geraniol 8-hydroxylase-like	TRUE	FALSE	FALSE	Early
Phygri12g003850	1.800601366	3.04E-14	1.34E-12	1.011394694	9.94E-05	0.000683991	2.81199606	7.56E-29	4.02E-27	NA	NA	NA	CASP-like protein	TRUE	FALSE	FALSE	Early
Phygri11g001190	-4.00659596	3.13E-14	1.38E-12	NA	NA	NA	-4.349110144	1.64E-16	2.48E-15	GO:0004553; GO:0005618; GO:0005975; GO:0006073; GO:0016762; GO:0048046	hydrolase activity, hydrolyzing O-glycosyl compounds; cell wall; carbohydrate metabolic process; xyloglucan:xyloglucosyl transferase activity; apoplast	MF; CC; BP	Xyloglucan endotransglucosylase/hydrolase	FALSE	FALSE	FALSE	NA
Phygri02g020910	1.061832698	3.21E-14	1.41E-12	NA	NA	NA	1.21213542	5.88E-18	1.06E-16	GO:0005524; GO:0016887	ATP binding; ATP hydrolysis activity	MF	Katanin p60 ATPase-containing subunit A-like	TRUE	FALSE	FALSE	Early
Phygri12g014980	2.831159725	3.27E-14	1.43E-12	1.162448829	0.003082842	0.012207817	3.993608553	4.57E-25	1.72E-23	NA	NA	NA	Cytochrome b561 and domon domain-containing protein	TRUE	FALSE	FALSE	Early
Phygri08g042850	2.643790637	3.35E-14	1.46E-12	1.195456702	0.012583183	0.038452787	3.839247339	2.44E-18	4.52E-17	NA	NA	NA	PREDICTED: NRT1/ PTR FAMILY	TRUE	FALSE	FALSE	Early
Phygri02g001820	-1.570386374	3.59E-14	1.57E-12	NA	NA	NA	-1.315516838	2.56E-10	1.72E-09	NA	NA	NA	DUF3700 domain-containing protein	FALSE	FALSE	FALSE	NA
Phygri07g022180	-3.78588149	3.62E-14	1.58E-12	1.996421553	4.51E-06	4.86E-05	-1.789459937	0.000622261	0.001496723	GO:0009055; GO:0015035	electron transfer activity; protein-disulfide reductase activity	MF	Glutaredoxin	FALSE	TRUE	FALSE	Mid
Phygri09g010960	-1.50356934	3.68E-14	1.60E-12	NA	NA	NA	-1.774992582	3.65E-19	7.44E-18	GO:0005515	protein binding	MF	Ubiquitin-like domain-containing protein	FALSE	FALSE	FALSE	NA
Phygri08g028950	2.403742578	3.95E-14	1.71E-12	NA	NA	NA	2.702095114	3.06E-15	3.99E-14	NA	NA	NA	Unknown protein	TRUE	FALSE	FALSE	Early
Phygri03g026000	5.710333574	4.01E-14	1.73E-12	NA	NA	NA	5.93689429	3.27E-13	3.29E-12	GO:0004144; GO:0045017	diacylglycerol O-acyltransferase activity; glycerolipid biosynthetic process	MF; BP	O-acyltransferase WSD1-like	TRUE	FALSE	FALSE	Early
Phygri08g042860	2.764912245	4.07E-14	1.75E-12	NA	NA	NA	3.823228864	1.54E-17	2.63E-16	GO:0016021	NA	NA	TLC domain-containing protein	TRUE	FALSE	FALSE	Early
Phygri08g002720	-2.070958914	4.16E-14	1.79E-12	NA	NA	NA	-2.187918545	1.46E-15	1.96E-14	GO:0003700; GO:0006355	DNA-binding transcription factor activity; regulation of DNA-templated transcription	MF; BP	BZIP domain-containing protein	FALSE	FALSE	FALSE	NA
Phygri06g025770	-1.589694335	4.22E-14	1.81E-12	NA	NA	NA	-1.534929638	6.73E-13	6.45E-12	NA	NA	NA	PAR1-like protein	FALSE	FALSE	FALSE	NA
Phygri11g018770	3.099641378	4.73E-14	2.03E-12	NA	NA	NA	2.498669846	7.66E-10	4.77E-09	GO:0016747	acyltransferase activity, transferring groups other than amino-acyl groups	MF	omega-hydroxypalmitate O-feruloyl transferase	TRUE	FALSE	FALSE	Early
Phygri02g011800	3.079374269	5.13E-14	2.19E-12	2.096634617	5.81E-06	6.05E-05	5.176008886	3.38E-30	2.04E-28	GO:0008194	UDP-glycosyltransferase activity	MF	Glycosyltransferase	TRUE	FALSE	FALSE	Early
Phygri04g007510	4.472076031	5.22E-14	2.22E-12	NA	NA	NA	5.427846973	4.37E-19	8.83E-18	GO:0004553; GO:0005975	hydrolase activity, hydrolyzing O-glycosyl compounds; carbohydrate metabolic process	MF; BP	Endoglucanase	TRUE	FALSE	FALSE	Early
Phygri07g001070	4.21986226	5.21E-14	2.22E-12	NA	NA	NA	4.053238402	6.20E-13	5.97E-12	GO:0003700; GO:0006355	DNA-binding transcription factor activity; regulation of DNA-templated transcription	MF; BP	Basic-leucine zipper domain-containing protein	TRUE	FALSE	FALSE	Early
Phygri02g013360	2.970021932	5.36E-14	2.28E-12	-1.516908687	0.000135575	0.000889929	1.453113245	0.000188762	0.000498233	NA	NA	NA	Gibberellin-regulated protein 2	TRUE	FALSE	FALSE	Early
Phygri05g015670	-2.126810233	5.50E-14	2.33E-12	1.004038727	0.000360532	0.002017831	-1.122771506	7.59E-05	0.000214686	NA	NA	NA	MENTAL domain-containing protein	FALSE	TRUE	FALSE	Mid
Phygri06g017790	-2.074653848	5.82E-14	2.47E-12	-1.225832531	3.98E-06	4.35E-05	-3.30048638	3.23E-33	2.47E-31	NA	NA	NA	Retrovirus-related Pol polyprotein LINE-1	FALSE	FALSE	TRUE	Late
Phygri03g026880	-2.5659289	5.92E-14	2.50E-12	NA	NA	NA	-1.682812335	9.93E-07	3.86E-06	GO:0009733	response to auxin	BP	PREDICTED: auxin-responsive	FALSE	FALSE	FALSE	NA
Phygri02g002860	-1.907792103	6.04E-14	2.55E-12	NA	NA	NA	-2.347499459	1.61E-20	3.82E-19	NA	NA	NA	TCP transcription factor	FALSE	FALSE	FALSE	NA
Phygri06g025210	-1.522642042	6.54E-14	2.75E-12	1.009525653	6.35E-07	8.70E-06	NA	NA	NA	GO:0061630	ubiquitin protein ligase activity	MF	RING-type domain-containing protein	FALSE	TRUE	FALSE	Mid
Phygri08g006370	-1.411612802	6.69E-14	2.80E-12	-1.198258874	4.31E-12	2.11E-10	-2.609871676	3.92E-45	9.19E-43	NA	NA	NA	Unknown protein	FALSE	FALSE	TRUE	Late
Phygri04g017160	-2.096735024	6.93E-14	2.90E-12	NA	NA	NA	-1.247803212	8.85E-06	2.93E-05	NA	NA	NA	Ubiquitin-conjugating enzyme, E2	FALSE	FALSE	FALSE	NA
Phygri08g016600	-1.220126859	7.04E-14	2.94E-12	NA	NA	NA	-1.453290079	4.77E-19	9.58E-18	GO:0003723; GO:0003743; GO:0006413	RNA binding; translation initiation factor activity; translational initiation	MF; BP	eukaryotic translation initiation factor 1A	FALSE	FALSE	FALSE	NA
Phygri11g024870	1.665357323	7.46E-14	3.11E-12	1.164156531	3.09E-05	0.000252269	2.829513854	7.74E-27	3.42E-25	NA	NA	NA	SASA domain-containing protein	TRUE	FALSE	FALSE	Early
Phygri04g018010	-1.162089549	7.48E-14	3.11E-12	NA	NA	NA	NA	NA	NA	GO:0003676; GO:0004553; GO:0005975	nucleic acid binding; hydrolase activity, hydrolyzing O-glycosyl compounds; carbohydrate metabolic process	MF; BP	Beta-glucosidase	FALSE	FALSE	FALSE	NA
Phygri06g010530	-1.921608696	7.49E-14	3.11E-12	NA	NA	NA	-2.42446249	3.46E-21	8.85E-20	NA	NA	NA	major facilitator superfamily domain-containing protein 12-like	FALSE	FALSE	FALSE	NA
Phygri08g018330	-1.47336754	7.58E-14	3.14E-12	NA	NA	NA	-1.977463984	8.40E-24	2.76E-22	GO:0055085	transmembrane transport	BP	UDP-galactose/UDP-glucose transporter like	FALSE	FALSE	FALSE	NA
Phygri08g009360	-1.042807192	7.71E-14	3.19E-12	NA	NA	NA	-1.255592952	2.27E-19	4.72E-18	NA	NA	NA	KH domain-containing protein	FALSE	FALSE	FALSE	NA
Phygri01g011520	-1.795430444	7.82E-14	3.23E-12	NA	NA	NA	-1.214912028	1.34E-06	5.07E-06	NA	NA	NA	Transmembrane protein	FALSE	FALSE	FALSE	NA
Phygri03g022450	-1.721386403	8.11E-14	3.34E-12	NA	NA	NA	-1.259875549	5.96E-08	2.82E-07	NA	NA	NA	hypersensitive-induced response protein 1	FALSE	FALSE	FALSE	NA
Phygri08g006380	-1.453426508	8.10E-14	3.34E-12	-1.165396317	6.67E-11	2.54E-09	-2.618822826	1.29E-42	2.24E-40	NA	NA	NA	No CDS and protein	FALSE	FALSE	TRUE	Late
Phygri06g012650	-2.405920617	8.13E-14	3.34E-12	NA	NA	NA	-1.849260207	9.81E-09	5.21E-08	GO:0003700; GO:0006355	DNA-binding transcription factor activity; regulation of DNA-templated transcription	MF; BP	Ethylene-responsive transcription factor ERF-like protein	FALSE	FALSE	FALSE	NA
Phygri04g005450	-1.985124738	8.91E-14	3.64E-12	NA	NA	NA	-2.712191407	1.99E-24	6.98E-23	GO:0016787	hydrolase activity	MF	Abhydrolase_3 domain-containing protein	FALSE	FALSE	FALSE	NA
Phygri08g015570	-3.557255831	8.94E-14	3.64E-12	NA	NA	NA	-3.861974887	5.45E-16	7.69E-15	GO:0009733	response to auxin	BP	Auxin-responsive family protein	FALSE	FALSE	FALSE	NA
Phygri08g026530	-2.193330736	9.39E-14	3.81E-12	NA	NA	NA	-1.410258091	2.32E-06	8.48E-06	GO:0008270	zinc ion binding	MF	RING-CH-type domain-containing protein	FALSE	FALSE	FALSE	NA
Phygri08g003550	2.604079486	9.45E-14	3.83E-12	1.202447184	0.000785015	0.003921729	3.80652667	8.93E-27	3.92E-25	NA	NA	NA	Long-chain acyl-CoA synthetase	TRUE	FALSE	FALSE	Early
Phygri03g023590	-1.146919148	9.80E-14	3.96E-12	NA	NA	NA	-1.469031513	1.47E-21	3.92E-20	GO:0016491; GO:0055114	oxidoreductase activity	MF	FAD-binding FR-type domain-containing protein	FALSE	FALSE	FALSE	NA
Phygri02g004730	-2.562385255	9.96E-14	4.02E-12	-2.512716775	1.79E-13	1.17E-11	-5.07510203	2.79E-49	9.54E-47	GO:0016020; GO:0016021	membrane	CC	WAT1-related protein	FALSE	FALSE	TRUE	Late
Phygri09g011900	-2.809359271	1.04E-13	4.19E-12	NA	NA	NA	-3.490363534	2.18E-20	5.07E-19	NA	NA	NA	VQ domain-containing protein	FALSE	FALSE	FALSE	NA
Phygri08g025350	-1.036535417	1.05E-13	4.21E-12	NA	NA	NA	NA	NA	NA	GO:0005516	calmodulin binding	MF	CaM_binding domain-containing protein	FALSE	FALSE	FALSE	NA
Phygri01g016750	-1.789290972	1.09E-13	4.38E-12	NA	NA	NA	-1.871667482	8.45E-15	1.04E-13	GO:0016702; GO:0055114	oxidoreductase activity, acting on single donors with incorporation of molecular oxygen, incorporation of two atoms of oxygen	MF	Carotenoid cleavage dioxygenase 4	FALSE	FALSE	FALSE	NA
Phygri12g016060	3.114482628	1.10E-13	4.40E-12	2.761337086	3.43E-08	6.67E-07	5.875819713	6.79E-33	5.01E-31	NA	NA	NA	galactose oxidase-like	TRUE	FALSE	FALSE	Early
Phygri12g015770	-1.572980871	1.10E-13	4.41E-12	NA	NA	NA	-1.467842102	4.22E-12	3.63E-11	NA	NA	NA	Thioredoxin	FALSE	FALSE	FALSE	NA
Phygri06g018970	-2.202622878	1.12E-13	4.47E-12	-1.556069033	5.25E-08	9.72E-07	-3.758691912	3.81E-37	4.47E-35	GO:0003824	catalytic activity	MF	Fatty acid oxidation complex subunit alpha	FALSE	FALSE	TRUE	Late
Phygri10g013142	1.405211517	1.12E-13	4.47E-12	NA	NA	NA	2.009787203	2.78E-24	9.64E-23	NA	NA	NA	Unknown protein	TRUE	FALSE	FALSE	Early
Phygri10g006830	-4.473097158	1.13E-13	4.50E-12	NA	NA	NA	-4.48481134	1.00E-13	1.08E-12	NA	NA	NA	BURP domain-containing protein	FALSE	FALSE	FALSE	NA
Phygri10g003800	-2.956409546	1.13E-13	4.50E-12	NA	NA	NA	-2.47559572	5.86E-10	3.71E-09	GO:0003955; GO:0010181; GO:0016491	NAD(P)H dehydrogenase (quinone) activity; FMN binding; oxidoreductase activity	MF	Putative NAD(P)H dehydrogenase (Quinone)	FALSE	FALSE	FALSE	NA
Phygri10g012420	-1.33820344	1.15E-13	4.56E-12	NA	NA	NA	-1.220986391	1.46E-11	1.17E-10	GO:0022857; GO:0055085	transmembrane transporter activity; transmembrane transport	MF; BP	Nodulin-like domain-containing protein	FALSE	FALSE	FALSE	NA
Phygri09g004420	3.045047487	1.17E-13	4.62E-12	1.383234623	0.000949674	0.004605869	4.428282111	1.91E-26	8.16E-25	GO:0008168	methyltransferase activity	MF	Phosphoethanolamine n-methyltransferase	TRUE	FALSE	FALSE	Early
Phygri05g003340	-4.866001833	1.19E-13	4.69E-12	NA	NA	NA	-4.106037401	4.61E-10	2.96E-09	NA	NA	NA	zinc finger Ran-binding domain-containing protein 2-like	FALSE	FALSE	FALSE	NA
Phygri01g019920	2.204182134	1.20E-13	4.74E-12	NA	NA	NA	3.121652981	2.82E-25	1.08E-23	NA	NA	NA	Unknown protein	TRUE	FALSE	FALSE	Early
Phygri08g030130	2.05408093	1.24E-13	4.90E-12	NA	NA	NA	2.45284876	2.10E-18	3.94E-17	NA	NA	NA	Vitellogenin-like protein	TRUE	FALSE	FALSE	Early
Phygri03g011160	2.198093015	1.27E-13	4.98E-12	NA	NA	NA	3.155012785	7.76E-26	3.13E-24	NA	NA	NA	FAS1 domain-containing protein	TRUE	FALSE	FALSE	Early
Phygri12g008650	1.35398493	1.28E-13	5.01E-12	NA	NA	NA	1.892475525	3.23E-24	1.12E-22	NA	NA	NA	Putative TCP family transcription factor	TRUE	FALSE	FALSE	Early
Phygri12g010090	2.381454139	1.30E-13	5.08E-12	1.026339236	0.001910456	0.008193176	3.407793374	2.25E-25	8.76E-24	GO:0003676; GO:0046872	nucleic acid binding; metal ion binding	MF	Zinc finger CCCH domain-containing protein	TRUE	FALSE	FALSE	Early
Phygri06g007040	-3.017567245	1.41E-13	5.50E-12	NA	NA	NA	-3.789884151	1.29E-20	3.07E-19	NA	NA	NA	CASP-like protein	FALSE	FALSE	FALSE	NA
Phygri08g024730	-1.67256262	1.47E-13	5.73E-12	NA	NA	NA	-2.472095415	5.60E-28	2.74E-26	GO:0009055; GO:0016491; GO:0046872; GO:0051536; GO:0055114	electron transfer activity; oxidoreductase activity; metal ion binding; iron-sulfur cluster binding	MF	Aldehyde oxidase	FALSE	FALSE	FALSE	NA
Phygri07g019750	-1.000737681	1.48E-13	5.75E-12	NA	NA	NA	NA	NA	NA	GO:0000398; GO:0046540	mRNA splicing, via spliceosome; U4/U6 x U5 tri-snRNP complex	BP; CC	Thioredoxin-like protein yls8	FALSE	FALSE	FALSE	NA
Phygri08g037480	5.434752413	1.52E-13	5.89E-12	NA	NA	NA	5.95009564	4.66E-11	3.46E-10	GO:0009733	response to auxin	BP	Auxin-responsive protein	TRUE	FALSE	FALSE	Early
Phygri03g008030	-1.738851264	1.52E-13	5.91E-12	NA	NA	NA	-2.066694141	1.14E-18	2.18E-17	GO:0003677; GO:0046983	DNA binding; protein dimerization activity	MF	Mads box protein, putative	FALSE	FALSE	FALSE	NA
Phygri01g020040	1.032454785	1.65E-13	6.39E-12	NA	NA	NA	1.12174883	1.88E-15	2.50E-14	GO:0004553; GO:0005975	hydrolase activity, hydrolyzing O-glycosyl compounds; carbohydrate metabolic process	MF; BP	Glucan endo-1,3-beta-glucosidase, putative	TRUE	FALSE	FALSE	Early
Phygri03g024400	2.743440906	1.67E-13	6.44E-12	2.397455687	2.98E-06	3.38E-05	5.140896593	3.13E-25	1.20E-23	NA	NA	NA	Putative ovule protein	TRUE	FALSE	FALSE	Early
Phygri08g006620	-2.309150809	1.77E-13	6.80E-12	-1.330065608	1.73E-05	0.000153346	-3.639216417	3.09E-31	1.99E-29	GO:0004672; GO:0005524; GO:0006468	protein kinase activity; ATP binding; protein phosphorylation	MF; BP	Receptor-like protein kinase	FALSE	FALSE	TRUE	Late
Phygri05g013370	-2.204347419	1.80E-13	6.90E-12	-3.048438239	8.89E-27	4.88E-24	-5.252785658	3.75E-70	4.69E-67	GO:0003700; GO:0006355	DNA-binding transcription factor activity; regulation of DNA-templated transcription	MF; BP	Ethylene-responsive transcription factor	FALSE	FALSE	TRUE	Late
Phygri03g024780	2.892209468	1.85E-13	7.08E-12	1.921378368	1.39E-06	1.73E-05	4.813587837	8.11E-34	6.57E-32	GO:0016747	acyltransferase activity, transferring groups other than amino-acyl groups	MF	BAHD acyltransferase DCR	TRUE	FALSE	FALSE	Early
Phygri02g009320	-2.031420408	1.90E-13	7.27E-12	NA	NA	NA	-1.828088087	3.68E-11	2.77E-10	GO:0016811	hydrolase activity, acting on carbon-nitrogen (but not peptide) bonds, in linear amides	MF	formamidase-like	FALSE	FALSE	FALSE	NA
Phygri07g007920	4.67188997	1.93E-13	7.37E-12	NA	NA	NA	6.550428104	2.78E-10	1.85E-09	NA	NA	NA	ZF-HD dimerization-type domain-containing protein	TRUE	FALSE	FALSE	Early
Phygri08g041250	-2.191510484	1.97E-13	7.51E-12	NA	NA	NA	-1.932313664	1.01E-10	7.14E-10	GO:0004672; GO:0006468	protein kinase activity; protein phosphorylation	MF; BP	Protein kinase family protein	FALSE	FALSE	FALSE	NA
Phygri11g013400	-1.517781763	2.03E-13	7.68E-12	NA	NA	NA	-2.182618546	2.66E-26	1.12E-24	GO:0005515	protein binding	MF	F-box domain-containing protein	FALSE	FALSE	FALSE	NA
Phygri02g005940	-3.393357065	2.06E-13	7.81E-12	NA	NA	NA	-2.48133124	8.04E-08	3.73E-07	GO:0005509	calcium ion binding	MF	probable calcium-binding protein CML45	FALSE	FALSE	FALSE	NA
Phygri08g037580	6.081432491	2.11E-13	7.95E-12	NA	NA	NA	7.548688606	6.25E-12	5.23E-11	GO:0009733	response to auxin	BP	Auxin-responsive protein	TRUE	FALSE	FALSE	Early
Phygri11g017570	-1.829102353	2.11E-13	7.95E-12	NA	NA	NA	-1.891916475	3.45E-14	3.91E-13	NA	NA	NA	Syringolide-induced protein 14-1-1	FALSE	FALSE	FALSE	NA
Phygri07g005210	-1.770240694	2.20E-13	8.24E-12	-1.009209887	2.35E-05	0.000199978	-2.779450582	8.67E-31	5.46E-29	GO:0005515	protein binding	MF	Putative glutathione S-transferase	FALSE	FALSE	TRUE	Late
Phygri07g002070	-5.184258167	2.21E-13	8.28E-12	NA	NA	NA	-6.279952641	5.40E-19	1.08E-17	GO:0004672; GO:0005524; GO:0006468; GO:0048544	protein kinase activity; ATP binding; protein phosphorylation; recognition of pollen	MF; BP	Receptor-like serine/threonine-protein kinase	FALSE	FALSE	FALSE	NA
Phygri05g015800	-4.301755249	2.25E-13	8.39E-12	NA	NA	NA	-5.022811986	1.04E-17	1.81E-16	GO:0008194	UDP-glycosyltransferase activity	MF	UDP-glycosyltransferase	FALSE	FALSE	FALSE	NA
Phygri12g003250	2.927830619	2.27E-13	8.46E-12	1.551959922	0.000631908	0.003257582	4.479790541	2.61E-24	9.10E-23	NA	NA	NA	carboxyl-terminal peptidase (DUF239)	TRUE	FALSE	FALSE	Early
Phygri06g004490	1.566035401	2.31E-13	8.57E-12	NA	NA	NA	2.261288328	3.96E-26	1.65E-24	GO:0015267; GO:0016020; GO:0055085	channel activity; membrane; transmembrane transport	MF; CC; BP	Aquaporin-like protein	TRUE	FALSE	FALSE	Early
Phygri11g004820	-3.755816846	2.32E-13	8.58E-12	-1.728479062	0.000177293	0.001116594	-5.484295908	5.86E-27	2.63E-25	NA	NA	NA	BI1-like protein	FALSE	FALSE	TRUE	Late
Phygri11g010590	-1.852960801	2.50E-13	9.19E-12	NA	NA	NA	-2.79913471	1.90E-28	9.67E-27	GO:0016020; GO:0016021	membrane	CC	WAT1-related protein	FALSE	FALSE	FALSE	NA
Phygri06g008280	-1.562036368	2.54E-13	9.33E-12	NA	NA	NA	NA	NA	NA	GO:0006820; GO:0016021	monoatomic anion transport	BP	Boron transporter	FALSE	FALSE	FALSE	NA
Phygri03g025700	3.264218061	2.57E-13	9.41E-12	NA	NA	NA	3.531406836	1.48E-14	1.75E-13	NA	NA	NA	DUF868 domain-containing protein	TRUE	FALSE	FALSE	Early
Phygri03g021500	-1.380051189	2.56E-13	9.41E-12	NA	NA	NA	-1.332748268	1.65E-12	1.50E-11	GO:0016491; GO:0055114	oxidoreductase activity	MF	Aldehyde dehydrogenase	FALSE	FALSE	FALSE	NA
Phygri02g015810	-3.037401626	2.72E-13	9.95E-12	NA	NA	NA	-3.520140678	2.29E-17	3.79E-16	GO:0004672; GO:0005524; GO:0006468; GO:0030247	protein kinase activity; ATP binding; protein phosphorylation; polysaccharide binding	MF; BP	Kinase, putative	FALSE	FALSE	FALSE	NA
Phygri07g020640	2.140930366	2.78E-13	1.01E-11	1.098775666	0.003865001	0.014712865	3.239706032	4.42E-20	9.97E-19	GO:0005515	protein binding	MF	Glutathione S-transferase	TRUE	FALSE	FALSE	Early
Phygri03g031220	1.920629634	2.81E-13	1.03E-11	NA	NA	NA	2.498261007	2.91E-20	6.72E-19	NA	NA	NA	glycine-rich cell wall structural protein 1-like	TRUE	FALSE	FALSE	Early
Phygri10g011900	2.167926126	2.99E-13	1.09E-11	1.375111233	2.08E-05	0.000179238	3.543037358	3.81E-29	2.07E-27	NA	NA	NA	Interactor of constitutive active rops 2, chloroplastic	TRUE	FALSE	FALSE	Early
Phygri06g001290	2.29202078	3.00E-13	1.09E-11	1.520677736	1.89E-05	0.000164706	3.812698516	2.62E-28	1.33E-26	GO:0004072; GO:0006520; GO:0008652; GO:0016491; GO:0050661; GO:0055114	aspartate kinase activity; amino acid metabolic process; amino acid biosynthetic process; oxidoreductase activity; NADP binding	MF; BP	bifunctional aspartokinase/homoserine dehydrogenase, chloroplastic-like	TRUE	FALSE	FALSE	Early
Phygri11g017230	1.779407042	3.05E-13	1.10E-11	NA	NA	NA	1.54079372	2.69E-10	1.80E-09	NA	NA	NA	DUF241 domain-containing protein	TRUE	FALSE	FALSE	Early
Phygri07g005190	1.047863553	3.08E-13	1.11E-11	NA	NA	NA	NA	NA	NA	NA	NA	NA	TPT domain-containing protein	FALSE	FALSE	FALSE	NA
Phygri04g015680	2.94025845	3.15E-13	1.14E-11	1.470182032	0.000393454	0.002174084	4.410440482	8.84E-27	3.89E-25	GO:0004553; GO:0005975	hydrolase activity, hydrolyzing O-glycosyl compounds; carbohydrate metabolic process	MF; BP	glucan endo-1,3-beta-glucosidase 3-like	TRUE	FALSE	FALSE	Early
Phygri08g039800	1.221260157	3.19E-13	1.15E-11	1.783172409	3.00E-19	5.45E-17	3.004432566	5.79E-54	2.61E-51	GO:0004672; GO:0005524; GO:0006468	protein kinase activity; ATP binding; protein phosphorylation	MF; BP	Putative receptor-like protein kinase	TRUE	FALSE	FALSE	Early
Phygri04g006050	2.315723066	3.42E-13	1.23E-11	NA	NA	NA	2.822038169	9.18E-18	1.62E-16	GO:0005515	protein binding	MF	DUF4005 domain-containing protein	TRUE	FALSE	FALSE	Early
Phygri10g001870	2.672004771	3.44E-13	1.23E-11	NA	NA	NA	2.667595284	3.78E-13	3.75E-12	GO:0016491	oxidoreductase activity	MF	FMN hydroxy acid dehydrogenase domain-containing protein	TRUE	FALSE	FALSE	Early
Phygri00g000200	-3.660028596	3.53E-13	1.26E-11	-1.958578263	4.71E-05	0.000363577	-5.618606859	4.54E-29	2.44E-27	NA	NA	NA	Purine permease	FALSE	FALSE	TRUE	Late
Phygri11g021980	-2.121455631	3.56E-13	1.27E-11	NA	NA	NA	-1.796578512	9.93E-10	6.08E-09	NA	NA	NA	Protein RecA	FALSE	FALSE	FALSE	NA
Phygri11g021170	-1.447129773	3.62E-13	1.29E-11	NA	NA	NA	-1.23678956	6.00E-10	3.80E-09	GO:0004672; GO:0005524; GO:0006468; GO:0048544	protein kinase activity; ATP binding; protein phosphorylation; recognition of pollen	MF; BP	Receptor-like serine/threonine-protein kinase	FALSE	FALSE	FALSE	NA
Phygri03g016550	-1.337215276	3.66E-13	1.30E-11	NA	NA	NA	NA	NA	NA	NA	NA	NA	alpha-dioxygenase 1-like	FALSE	FALSE	FALSE	NA
Phygri04g004320	-2.859204973	3.84E-13	1.36E-11	NA	NA	NA	-2.141542445	5.64E-08	2.67E-07	NA	NA	NA	Myb-related transcription factor	FALSE	FALSE	FALSE	NA
Phygri01g002730	-1.318843468	3.86E-13	1.37E-11	NA	NA	NA	NA	NA	NA	GO:0003839; GO:0006751	gamma-glutamylcyclotransferase activity; glutathione catabolic process	MF; BP	Gamma-glutamylcyclotransferase	FALSE	FALSE	FALSE	NA
Phygri12g018360	-1.054222842	3.85E-13	1.37E-11	NA	NA	NA	NA	NA	NA	GO:0008270	zinc ion binding	MF	RING-type domain-containing protein	FALSE	FALSE	FALSE	NA
Phygri10g015400	-2.201166035	4.42E-13	1.56E-11	NA	NA	NA	-1.628565862	1.21E-07	5.45E-07	NA	NA	NA	No CDS and protein	FALSE	FALSE	FALSE	NA
Phygri08g039360	2.917531915	4.45E-13	1.57E-11	NA	NA	NA	3.302940499	2.84E-15	3.71E-14	NA	NA	NA	Serine-rich adhesin for platelets	TRUE	FALSE	FALSE	Early
Phygri08g037470	4.935644425	4.47E-13	1.58E-11	NA	NA	NA	6.275957985	6.47E-10	4.08E-09	GO:0009733	response to auxin	BP	Auxin-responsive protein	TRUE	FALSE	FALSE	Early
Phygri10g009690	-1.450339713	4.50E-13	1.58E-11	NA	NA	NA	-1.028288409	4.12E-07	1.70E-06	GO:0000160	phosphorelay signal transduction system	BP	Two-component response regulator	FALSE	FALSE	FALSE	NA
Phygri03g026790	-1.8098612	4.62E-13	1.62E-11	NA	NA	NA	-1.831526952	2.48E-13	2.53E-12	GO:0055085	transmembrane transport	BP	Metal-nicotianamine transporter	FALSE	FALSE	FALSE	NA
Phygri05g007710	2.094318368	4.65E-13	1.63E-11	1.048342347	0.000478554	0.00258593	3.142660715	3.03E-26	1.28E-24	NA	NA	NA	RING-type domain-containing protein	TRUE	FALSE	FALSE	Early
Phygri06g015690	-1.442465649	4.81E-13	1.68E-11	-1.511333114	3.33E-14	2.47E-12	-2.953798762	1.25E-49	4.33E-47	GO:0005506; GO:0016705; GO:0020037; GO:0055114	iron ion binding; oxidoreductase activity, acting on paired donors, with incorporation or reduction of molecular oxygen; heme binding	MF	Cytochrome P450	FALSE	FALSE	TRUE	Late
Phygri10g004700	2.711146695	4.84E-13	1.69E-11	1.554461539	0.002606888	0.010619885	4.265608234	1.11E-18	2.14E-17	NA	NA	NA	RING-type domain-containing protein	TRUE	FALSE	FALSE	Early
Phygri07g022370	1.480907482	4.89E-13	1.71E-11	1.145642738	2.54E-06	2.94E-05	2.62655022	1.88E-29	1.06E-27	GO:0016409	palmitoyltransferase activity	MF	S-acyltransferase	TRUE	FALSE	FALSE	Early
Phygri08g030040	-1.755169194	4.99E-13	1.74E-11	-1.002355979	1.11E-05	0.000105782	-2.757525173	2.40E-30	1.46E-28	GO:0016491; GO:0055114	oxidoreductase activity	MF	Fe2OG dioxygenase domain-containing protein	FALSE	FALSE	TRUE	Late
Phygri03g011610	3.034739021	5.10E-13	1.78E-11	1.813656067	0.000394622	0.002180001	4.848395088	7.93E-23	2.37E-21	GO:0016788	hydrolase activity, acting on ester bonds	MF	GDSL esterase/lipase	TRUE	FALSE	FALSE	Early
Phygri02g016600	1.285721847	5.20E-13	1.81E-11	NA	NA	NA	1.478463694	2.18E-16	3.22E-15	GO:0004553; GO:0005975	hydrolase activity, hydrolyzing O-glycosyl compounds; carbohydrate metabolic process	MF; BP	Glucan endo-1,3-beta-glucosidase 1	TRUE	FALSE	FALSE	Early
Phygri08g039240	-2.25694049	5.35E-13	1.86E-11	NA	NA	NA	-2.018034346	1.49E-10	1.03E-09	GO:0016020; GO:0016021	membrane	CC	WAT1-related protein	FALSE	FALSE	FALSE	NA
Phygri08g009190	2.454141183	5.40E-13	1.87E-11	-1.538311102	6.40E-06	6.58E-05	NA	NA	NA	NA	NA	NA	VOC domain-containing protein	FALSE	FALSE	FALSE	NA
Phygri02g024310	1.524181779	5.65E-13	1.95E-11	2.246175838	1.07E-15	1.04E-13	3.770357617	1.47E-43	2.82E-41	GO:0006629	lipid metabolic process	BP	Phospholipase A1	TRUE	FALSE	FALSE	Early
Phygri07g018940	1.149582735	5.65E-13	1.95E-11	NA	NA	NA	1.643395383	1.57E-23	5.03E-22	GO:0005515; GO:0008017	protein binding; microtubule binding	MF	Katanin p80 WD40 repeat-containing subunit B1 homolog	TRUE	FALSE	FALSE	Early
Phygri07g014120	-1.054819167	6.15E-13	2.12E-11	NA	NA	NA	NA	NA	NA	GO:0016021	NA	NA	Putative tetraspanin-6-like	FALSE	FALSE	FALSE	NA
Phygri05g006530	-5.165863794	6.22E-13	2.14E-11	NA	NA	NA	-3.5499048	8.45E-07	3.32E-06	NA	NA	NA	Calmodulin-binding protein	FALSE	FALSE	FALSE	NA
Phygri04g007820	-3.381713277	6.24E-13	2.14E-11	-1.3999754	0.00089032	0.004356458	-4.781688677	1.48E-24	5.28E-23	GO:0005506; GO:0016705; GO:0020037; GO:0055114	iron ion binding; oxidoreductase activity, acting on paired donors, with incorporation or reduction of molecular oxygen; heme binding	MF	Cytochrome P450, putative	FALSE	FALSE	TRUE	Late
Phygri11g020950	-1.647016444	6.30E-13	2.16E-11	NA	NA	NA	-2.172796409	1.21E-21	3.27E-20	NA	NA	NA	SPRY domain-containing protein	FALSE	FALSE	FALSE	NA
Phygri08g003980	-1.740933398	7.28E-13	2.49E-11	NA	NA	NA	-1.439483286	7.68E-09	4.15E-08	GO:0016788	hydrolase activity, acting on ester bonds	MF	GDSL esterase/lipase	FALSE	FALSE	FALSE	NA
Phygri04g000790	-4.422158023	7.49E-13	2.56E-11	1.198920185	0.00053848	0.002848292	-3.223237838	3.83E-07	1.59E-06	GO:0004869	cysteine-type endopeptidase inhibitor activity	MF	Cysteine proteinase inhibitor	FALSE	TRUE	FALSE	Mid
Phygri12g006010	2.785232808	7.89E-13	2.69E-11	3.684881013	9.22E-11	3.41E-09	6.470113821	6.69E-31	4.26E-29	NA	NA	NA	Cysteine-rich extensin-like protein	TRUE	FALSE	FALSE	Early
Phygri11g004950	3.420080875	7.98E-13	2.72E-11	NA	NA	NA	3.795765666	5.94E-15	7.45E-14	NA	NA	NA	AAI domain-containing protein	TRUE	FALSE	FALSE	Early
Phygri12g017980	-1.332031388	8.16E-13	2.77E-11	NA	NA	NA	-2.227333273	4.25E-33	3.22E-31	GO:0071705	nitrogen compound transport	BP	PREDICTED: ureide permease	FALSE	FALSE	FALSE	NA
Phygri04g006170	-1.023199362	8.17E-13	2.77E-11	NA	NA	NA	-1.690172299	1.47E-32	1.05E-30	GO:0004672; GO:0006468	protein kinase activity; protein phosphorylation	MF; BP	Protein kinase family protein	FALSE	FALSE	FALSE	NA
Phygri06g002700	-1.863866697	8.71E-13	2.95E-11	-1.170514247	2.61E-06	3.00E-05	-3.034380944	1.07E-31	7.13E-30	NA	NA	NA	josephin-like protein	FALSE	FALSE	TRUE	Late
Phygri02g019920	-2.129710398	8.80E-13	2.98E-11	NA	NA	NA	-1.15152154	0.000124055	0.000337402	GO:0000160	phosphorelay signal transduction system	BP	Two-component response regulator	FALSE	FALSE	FALSE	NA
Phygri00g002850	-3.499953706	9.06E-13	3.06E-11	-1.458605565	0.001860826	0.008020028	-4.958559271	3.55E-24	1.21E-22	GO:0006508; GO:0008236	proteolysis; serine-type peptidase activity	BP; MF	Subtilisin-like protease	FALSE	FALSE	TRUE	Late
Phygri01g022480	1.216303165	9.26E-13	3.12E-11	NA	NA	NA	2.069760226	5.21E-28	2.56E-26	GO:0005216; GO:0006811; GO:0016020; GO:0055085	monoatomic ion channel activity; monoatomic ion transport; membrane; transmembrane transport	MF; BP; CC	Cyclic nucleotide gated channel	TRUE	FALSE	FALSE	Early
Phygri03g022180	2.076845215	9.31E-13	3.13E-11	NA	NA	NA	2.106152276	7.05E-13	6.74E-12	NA	NA	NA	GSDH domain-containing protein	TRUE	FALSE	FALSE	Early
Phygri08g034190	2.802341011	9.62E-13	3.23E-11	NA	NA	NA	2.915770385	3.57E-12	3.11E-11	NA	NA	NA	Myotubularin phosphatase domain-containing protein	TRUE	FALSE	FALSE	Early
Phygri08g035020	3.223398977	9.75E-13	3.27E-11	1.62624689	0.000505731	0.002702989	4.849645867	1.34E-25	5.26E-24	GO:0055114	NA	NA	Alcohol dehydrogenase, putative	TRUE	FALSE	FALSE	Early
Phygri07g000200	3.767296899	9.86E-13	3.30E-11	NA	NA	NA	4.600469174	8.44E-13	7.99E-12	NA	NA	NA	Unknown protein	TRUE	FALSE	FALSE	Early
Phygri03g022390	-1.64664296	1.00E-12	3.36E-11	NA	NA	NA	-2.047875286	7.37E-19	1.45E-17	GO:0003677; GO:0006355; GO:0043565	DNA binding; regulation of DNA-templated transcription; sequence-specific DNA binding	MF; BP	Homeobox	FALSE	FALSE	FALSE	NA
Phygri06g015900	-1.564709566	1.03E-12	3.43E-11	NA	NA	NA	-2.256235397	8.25E-25	3.02E-23	NA	NA	NA	PLATZ transcription factor family protein	FALSE	FALSE	FALSE	NA
Phygri08g017810	-3.205489705	1.03E-12	3.44E-11	NA	NA	NA	-4.117632374	4.11E-20	9.33E-19	GO:0055114	NA	NA	Short-chain dehydrogenase/reductase	FALSE	FALSE	FALSE	NA
Phygri06g003720	1.560281626	1.04E-12	3.46E-11	NA	NA	NA	1.531417006	6.29E-12	5.26E-11	NA	NA	NA	ANK_REP_REGION domain-containing protein	TRUE	FALSE	FALSE	Early
Phygri04g004110	-3.122318657	1.06E-12	3.52E-11	NA	NA	NA	-2.943937967	2.28E-11	1.77E-10	NA	NA	NA	dCTP pyrophosphatase 1	FALSE	FALSE	FALSE	NA
Phygri03g009050	2.280348672	1.06E-12	3.52E-11	NA	NA	NA	3.134289623	9.31E-21	2.26E-19	GO:0005515	protein binding	MF	LRRNT_2 domain-containing protein	TRUE	FALSE	FALSE	Early
Phygri08g028940	2.170576516	1.08E-12	3.58E-11	1.059312254	0.010817008	0.034034295	3.229888769	1.99E-17	3.34E-16	NA	NA	NA	Unknown protein	TRUE	FALSE	FALSE	Early
Phygri03g010580	1.248883202	1.14E-12	3.78E-11	NA	NA	NA	1.772199039	7.45E-24	2.47E-22	NA	NA	NA	Fasciclin-like arabinogalactan protein	TRUE	FALSE	FALSE	Early
Phygri09g001820	-2.340372906	1.24E-12	4.08E-11	NA	NA	NA	-1.443449527	1.40E-05	4.47E-05	NA	NA	NA	Unknown protein	FALSE	FALSE	FALSE	NA
Phygri06g004280	2.27705495	1.28E-12	4.22E-11	1.270116585	0.000905846	0.004423782	3.547171535	2.56E-22	7.35E-21	GO:0005524; GO:0042626	ATP binding; ATPase-coupled transmembrane transporter activity	MF	ABC transporter domain-containing protein	TRUE	FALSE	FALSE	Early
Phygri08g044230	3.294722213	1.33E-12	4.36E-11	NA	NA	NA	2.581813031	6.61E-09	3.61E-08	NA	NA	NA	Rhamnogalacturonate lyase	TRUE	FALSE	FALSE	Early
Phygri02g008590	-1.030909407	1.36E-12	4.44E-11	NA	NA	NA	-1.668869249	1.23E-30	7.63E-29	NA	NA	NA	Nicotinate phosphoribosyltransferase	FALSE	FALSE	FALSE	NA
Phygri01g001980	-1.906074351	1.37E-12	4.45E-11	NA	NA	NA	-1.639689503	1.71E-09	1.01E-08	NA	NA	NA	Putative PLATZ transcription factor family protein-like	FALSE	FALSE	FALSE	NA
Phygri02g000750	-1.858791469	1.37E-12	4.45E-11	NA	NA	NA	NA	NA	NA	GO:0005509; GO:0016021; GO:0055085	calcium ion binding; transmembrane transport	MF; BP	Sodium/calcium exchanger family protein / calcium-binding EF hand family protein	FALSE	FALSE	FALSE	NA
Phygri02g012950	2.638933655	1.42E-12	4.62E-11	1.470356503	0.002002285	0.008520489	4.109290159	6.58E-20	1.46E-18	NA	NA	NA	acanthoscurrin-2-like	TRUE	FALSE	FALSE	Early
Phygri07g020590	-1.688795339	1.52E-12	4.92E-11	NA	NA	NA	-1.992645525	6.65E-17	1.05E-15	NA	NA	NA	Myb-like domain-containing protein	FALSE	FALSE	FALSE	NA
Phygri04g018950	1.749030185	1.55E-12	4.98E-11	NA	NA	NA	2.57595722	9.06E-23	2.69E-21	GO:0005515	protein binding	MF	receptor-like protein 51	TRUE	FALSE	FALSE	Early
Phygri10g013140	1.468864172	1.55E-12	4.98E-11	NA	NA	NA	2.016072903	2.79E-21	7.20E-20	NA	NA	NA	Unknown protein	TRUE	FALSE	FALSE	Early
Phygri12g005290	1.229250493	1.57E-12	5.04E-11	NA	NA	NA	1.868513346	7.31E-26	2.96E-24	GO:0004553; GO:0005975	hydrolase activity, hydrolyzing O-glycosyl compounds; carbohydrate metabolic process	MF; BP	glucan endo-1,3-beta-glucosidase 4	TRUE	FALSE	FALSE	Early
Phygri05g020040	1.489898401	1.59E-12	5.09E-11	NA	NA	NA	2.178854	1.74E-24	6.15E-23	NA	NA	NA	SAL1 phosphatase-like	TRUE	FALSE	FALSE	Early
Phygri08g028952	2.605686465	1.69E-12	5.40E-11	NA	NA	NA	2.956624139	1.56E-13	1.64E-12	NA	NA	NA	Unknown protein	TRUE	FALSE	FALSE	Early
Phygri08g025800	3.862526659	1.72E-12	5.49E-11	3.432243734	4.98E-08	9.26E-07	7.294770393	1.36E-31	8.92E-30	GO:0030599; GO:0042545	pectinesterase activity; cell wall modification	MF; BP	Pectinesterase	TRUE	FALSE	FALSE	Early
Phygri06g014280	1.369472782	1.81E-12	5.78E-11	NA	NA	NA	1.812619194	6.77E-18	1.20E-16	NA	NA	NA	Tify domain-containing protein	TRUE	FALSE	FALSE	Early
Phygri01g004250	2.588851733	1.82E-12	5.80E-11	-2.683108852	2.81E-13	1.78E-11	NA	NA	NA	GO:0005506; GO:0016705; GO:0020037; GO:0055114	iron ion binding; oxidoreductase activity, acting on paired donors, with incorporation or reduction of molecular oxygen; heme binding	MF	Cytochrome P450	FALSE	FALSE	FALSE	NA
Phygri10g003490	-1.835620126	1.95E-12	6.21E-11	1.239577168	1.95E-06	2.33E-05	NA	NA	NA	GO:0003700; GO:0006355	DNA-binding transcription factor activity; regulation of DNA-templated transcription	MF; BP	Ethylene-responsive transcription factor, putative	FALSE	TRUE	FALSE	Mid
Phygri03g023570	-2.125986328	1.96E-12	6.24E-11	NA	NA	NA	-1.792760782	3.04E-09	1.74E-08	NA	NA	NA	RING-type domain-containing protein	FALSE	FALSE	FALSE	NA
Phygri09g006810	4.040463273	2.02E-12	6.39E-11	NA	NA	NA	3.661901506	1.74E-10	1.19E-09	GO:0016746	acyltransferase activity	MF	glycerol-3-phosphate 2-O-acyltransferase 6-like	TRUE	FALSE	FALSE	Early
Phygri07g023990	-3.201400123	2.04E-12	6.44E-11	-3.819164656	4.38E-23	1.49E-20	-7.020564778	3.96E-55	1.90E-52	GO:0003700; GO:0006355; GO:0043565	DNA-binding transcription factor activity; regulation of DNA-templated transcription; sequence-specific DNA binding	MF; BP	Putative Heat Stress Transcription Factor family protein	FALSE	FALSE	TRUE	Late
Phygri05g004260	-3.817470229	2.12E-12	6.70E-11	NA	NA	NA	-4.557625694	4.04E-17	6.52E-16	GO:0003677; GO:0046983	DNA binding; protein dimerization activity	MF	Mads box protein, putative	FALSE	FALSE	FALSE	NA
Phygri07g007120	-3.610964625	2.18E-12	6.87E-11	NA	NA	NA	-4.59330401	2.11E-19	4.40E-18	NA	NA	NA	Inositol-tetrakisphosphate 1-kinase	FALSE	FALSE	FALSE	NA
Phygri10g012820	-2.684306259	2.21E-12	6.96E-11	NA	NA	NA	-2.858441429	7.68E-14	8.38E-13	GO:0005506; GO:0016705; GO:0020037; GO:0055114	iron ion binding; oxidoreductase activity, acting on paired donors, with incorporation or reduction of molecular oxygen; heme binding	MF	Cytochrome P450	FALSE	FALSE	FALSE	NA
Phygri02g022950	-2.637075183	2.24E-12	7.05E-11	NA	NA	NA	-2.665064357	1.34E-12	1.23E-11	NA	NA	NA	Cysteine/Histidine-rich C1 domain family protein	FALSE	FALSE	FALSE	NA
Phygri08g032470	-1.035040173	2.25E-12	7.07E-11	NA	NA	NA	NA	NA	NA	GO:0031072; GO:0051082	heat shock protein binding; unfolded protein binding	MF	DNAJ	FALSE	FALSE	FALSE	NA
Phygri04g007890	-2.312822073	2.33E-12	7.28E-11	NA	NA	NA	-2.15206642	7.50E-11	5.42E-10	NA	NA	NA	E3 ubiquitin-protein ligase BAH1	FALSE	FALSE	FALSE	NA
Phygri08g039610	-3.047511401	2.37E-12	7.41E-11	NA	NA	NA	-2.501799692	8.74E-09	4.68E-08	GO:0004857	enzyme inhibitor activity	MF	PMEI domain-containing protein	FALSE	FALSE	FALSE	NA
Phygri08g031610	3.43216255	2.39E-12	7.44E-11	NA	NA	NA	2.674075069	2.59E-08	1.29E-07	GO:0004857	enzyme inhibitor activity	MF	PMEI domain-containing protein	TRUE	FALSE	FALSE	Early
Phygri11g014810	1.872300117	2.39E-12	7.44E-11	1.607346761	1.84E-08	3.87E-07	3.479646878	4.80E-35	4.41E-33	NA	NA	NA	early nodulin-like protein 1	TRUE	FALSE	FALSE	Early
Phygri08g010940	-1.88776971	2.48E-12	7.71E-11	NA	NA	NA	-2.428165347	1.63E-19	3.46E-18	GO:0016020; GO:0016021	membrane	CC	WAT1-related protein	FALSE	FALSE	FALSE	NA
Phygri08g039600	-2.096336955	2.53E-12	7.86E-11	NA	NA	NA	-1.454432077	1.22E-06	4.67E-06	GO:0004857	enzyme inhibitor activity	MF	PMEI domain-containing protein	FALSE	FALSE	FALSE	NA
Phygri02g023600	-2.045614186	2.56E-12	7.91E-11	NA	NA	NA	-1.602594876	4.79E-08	2.29E-07	NA	NA	NA	TCP transcription factor	FALSE	FALSE	FALSE	NA
Phygri01g015360	1.665700032	2.56E-12	7.91E-11	NA	NA	NA	2.421497561	4.41E-24	1.49E-22	GO:0005506; GO:0008610; GO:0016491; GO:0055114	iron ion binding; lipid biosynthetic process; oxidoreductase activity	MF; BP	protein ECERIFERUM 1-like	TRUE	FALSE	FALSE	Early
Phygri08g014260	-5.139440212	2.67E-12	8.20E-11	-1.412559052	6.32E-05	0.000465911	-6.551999265	2.94E-19	6.03E-18	NA	NA	NA	protein SUPPRESSOR OF K(+) TRANSPORT GROWTH DEFECT 1-like	FALSE	FALSE	TRUE	Late
Phygri08g014830	1.713587927	2.66E-12	8.20E-11	3.420163945	2.21E-18	3.29E-16	5.133751872	9.72E-41	1.49E-38	NA	NA	NA	SHSP domain-containing protein	TRUE	FALSE	FALSE	Early
Phygri02g027870	-4.038850314	2.76E-12	8.49E-11	NA	NA	NA	-4.940921162	8.22E-18	1.45E-16	NA	NA	NA	Retrotran_gag_3 domain-containing protein	FALSE	FALSE	FALSE	NA
Phygri08g016920	-1.011619357	2.87E-12	8.80E-11	NA	NA	NA	-1.808354842	4.29E-36	4.47E-34	NA	NA	NA	HMA domain-containing protein	FALSE	FALSE	FALSE	NA
Phygri08g043250	-2.398521123	2.94E-12	8.99E-11	NA	NA	NA	-1.967684499	1.56E-08	8.04E-08	GO:0005509	calcium ion binding	MF	Putative Calcium-binding EF-hand family protein	FALSE	FALSE	FALSE	NA
Phygri12g006030	2.22206813	3.03E-12	9.24E-11	1.375186073	1.80E-05	0.000158239	3.597254203	2.64E-29	1.47E-27	NA	NA	NA	pollen-specific leucine-rich repeat extensin-like protein 1 isoform X1	TRUE	FALSE	FALSE	Early
Phygri04g016970	3.091004502	3.04E-12	9.26E-11	-1.486222586	0.001239271	0.005733889	1.604781916	8.62E-05	0.000241451	GO:0009733	response to auxin	BP	Auxin-responsive protein	TRUE	FALSE	FALSE	Early
Phygri06g016290	-1.144405265	3.05E-12	9.26E-11	1.12716428	9.30E-12	4.18E-10	NA	NA	NA	GO:0005506; GO:0016705; GO:0020037; GO:0055114	iron ion binding; oxidoreductase activity, acting on paired donors, with incorporation or reduction of molecular oxygen; heme binding	MF	Cytochrome P450	FALSE	TRUE	FALSE	Mid
Phygri06g001940	-1.183757801	3.07E-12	9.32E-11	NA	NA	NA	NA	NA	NA	GO:0003700; GO:0006355	DNA-binding transcription factor activity; regulation of DNA-templated transcription	MF; BP	Ethylene-responsive transcription factor	FALSE	FALSE	FALSE	NA
Phygri06g025890	3.478664383	3.10E-12	9.39E-11	2.40379775	0.005659632	0.02006613	5.882462133	9.01E-13	8.50E-12	GO:0000162; GO:0004049; GO:0009058	tryptophan biosynthetic process; anthranilate synthase activity; biosynthetic process	BP; MF	Putative anthranilate synthase	TRUE	FALSE	FALSE	Early
Phygri12g017730	-1.463739343	3.10E-12	9.39E-11	NA	NA	NA	-1.897279381	1.28E-19	2.76E-18	NA	NA	NA	RING-type domain-containing protein	FALSE	FALSE	FALSE	NA
Phygri12g019890	-3.121331748	3.12E-12	9.43E-11	NA	NA	NA	-3.090609566	5.37E-12	4.53E-11	NA	NA	NA	Protein bassoon	FALSE	FALSE	FALSE	NA
Phygri01g006490	-1.455250235	3.16E-12	9.52E-11	NA	NA	NA	-1.573154171	5.56E-14	6.15E-13	GO:0003999; GO:0005737; GO:0006168; GO:0009116	adenine phosphoribosyltransferase activity; cytoplasm; adenine salvage; nucleoside metabolic process	MF; CC; BP	Adenine phosphoribosyltransferase	FALSE	FALSE	FALSE	NA
Phygri04g001410	2.408769703	3.17E-12	9.55E-11	1.559005225	9.05E-06	8.87E-05	3.967774929	8.21E-30	4.79E-28	GO:0016747	acyltransferase activity, transferring groups other than amino-acyl groups	MF	protein ECERIFERUM 26-like	TRUE	FALSE	FALSE	Early
Phygri03g001040	-1.250793221	3.18E-12	9.58E-11	NA	NA	NA	-2.017631235	1.71E-29	9.71E-28	GO:0003747; GO:0006415	translation release factor activity; translational termination	MF; BP	Eukaryotic peptide chain release factor subunit 1	FALSE	FALSE	FALSE	NA
Phygri07g022960	1.095723647	3.38E-12	1.01E-10	NA	NA	NA	1.781331027	1.74E-28	8.92E-27	NA	NA	NA	Putative membrane protein	TRUE	FALSE	FALSE	Early
Phygri00g001520	4.090768696	3.41E-12	1.02E-10	NA	NA	NA	3.584563921	9.65E-10	5.93E-09	GO:0016746	acyltransferase activity	MF	glycerol-3-phosphate 2-O-acyltransferase 6-like	TRUE	FALSE	FALSE	Early
Phygri08g040190	1.812000743	3.55E-12	1.06E-10	NA	NA	NA	2.785956525	1.43E-25	5.56E-24	NA	NA	NA	Putative UDP-glucuronate 4-epimerase 6-like	TRUE	FALSE	FALSE	Early
Phygri11g017450	-1.636982308	3.61E-12	1.08E-10	NA	NA	NA	-1.634621672	4.00E-12	3.46E-11	GO:0003824; GO:0004556; GO:0005509; GO:0005975	catalytic activity; alpha-amylase activity; calcium ion binding; carbohydrate metabolic process	MF; BP	Alpha-amylase	FALSE	FALSE	FALSE	NA
Phygri08g014330	1.599472745	3.68E-12	1.10E-10	1.726454559	1.09E-13	7.32E-12	3.325927304	1.26E-46	3.42E-44	GO:0005509; GO:0005544	calcium ion binding; calcium-dependent phospholipid binding	MF	Annexin	TRUE	FALSE	FALSE	Early
Phygri07g018860	2.375384089	3.71E-12	1.11E-10	1.443358613	6.53E-05	0.000478955	3.818742702	8.56E-27	3.77E-25	GO:0004672; GO:0005515; GO:0005524; GO:0006468	protein kinase activity; protein binding; ATP binding; protein phosphorylation	MF; BP	Receptor-kinase, putative	TRUE	FALSE	FALSE	Early
Phygri08g019220	7.862569541	3.72E-12	1.11E-10	NA	NA	NA	7.76353069	1.01E-11	8.26E-11	GO:0007275	multicellular organism development	BP	Axial regulator YABBY like	TRUE	FALSE	FALSE	Early
Phygri03g021490	-2.935346597	3.74E-12	1.11E-10	1.215140432	0.003525613	0.013618828	-1.720206165	5.10E-05	0.00014857	GO:0004842; GO:0005515; GO:0016567	ubiquitin-protein transferase activity; protein binding; protein ubiquitination	MF; BP	RING-type E3 ubiquitin transferase	FALSE	TRUE	FALSE	Mid
Phygri00g001830	2.134261033	3.76E-12	1.12E-10	1.389025209	3.34E-05	0.000270073	3.523286242	5.62E-27	2.53E-25	NA	NA	NA	Interactor of constitutive active rops 2, chloroplastic	TRUE	FALSE	FALSE	Early
Phygri07g020970	-2.741810273	4.03E-12	1.19E-10	-1.603476824	1.60E-05	0.000144152	-4.345287097	2.12E-28	1.08E-26	GO:0016491; GO:0055114	oxidoreductase activity	MF	1-aminocyclopropane-1-carboxylate oxidase 2	FALSE	FALSE	TRUE	Late
Phygri02g029320	-1.676104605	4.06E-12	1.20E-10	NA	NA	NA	-1.1844442	1.18E-06	4.54E-06	GO:0003677	DNA binding	MF	OVATE domain-containing protein	FALSE	FALSE	FALSE	NA
Phygri09g011660	3.078207397	4.19E-12	1.24E-10	1.791902758	0.00027028	0.00159347	4.870110155	4.96E-24	1.67E-22	NA	NA	NA	glucomannan 4-beta-mannosyltransferase 9-like	TRUE	FALSE	FALSE	Early
Phygri08g030630	3.060137157	4.29E-12	1.27E-10	NA	NA	NA	3.083925485	3.01E-12	2.64E-11	GO:0005515	protein binding	MF	Leucine-rich repeat/extensin	TRUE	FALSE	FALSE	Early
Phygri02g000190	2.055802423	4.30E-12	1.27E-10	NA	NA	NA	2.816032765	1.12E-20	2.70E-19	GO:0006508; GO:0008234	proteolysis; cysteine-type peptidase activity	BP; MF	Cysteine proteinase	TRUE	FALSE	FALSE	Early
Phygri08g005350	-2.306007286	4.31E-12	1.27E-10	1.331279683	5.83E-05	0.000435591	NA	NA	NA	NA	NA	NA	Putative Late embryogenesis abundant protein, LEA5-type	FALSE	TRUE	FALSE	Mid
Phygri07g012390	3.112763362	4.39E-12	1.29E-10	NA	NA	NA	4.050746906	2.81E-18	5.18E-17	GO:0016021; GO:0055085	transmembrane transport	BP	Putative auxin efflux carrier	TRUE	FALSE	FALSE	Early
Phygri11g002310	-1.630915585	4.75E-12	1.39E-10	-2.520732048	4.62E-28	3.06E-25	-4.151647633	2.71E-70	3.59E-67	NA	NA	NA	Cytokinin riboside 5'-monophosphate phosphoribohydrolase	FALSE	FALSE	TRUE	Late
Phygri08g040200	1.832258268	4.83E-12	1.41E-10	NA	NA	NA	2.750619145	3.31E-24	1.13E-22	NA	NA	NA	No CDS and protein	TRUE	FALSE	FALSE	Early
Phygri11g003980	-4.731100707	5.21E-12	1.52E-10	2.298369233	3.00E-06	3.39E-05	-2.432731474	0.000749257	0.001772659	NA	NA	NA	protein FAF-like, chloroplastic	FALSE	TRUE	FALSE	Mid
Phygri06g013490	1.100430127	5.34E-12	1.55E-10	NA	NA	NA	1.202397584	7.09E-14	7.76E-13	NA	NA	NA	Cytochrome b5 heme-binding domain-containing protein	TRUE	FALSE	FALSE	Early
Phygri09g010030	-1.550305285	5.52E-12	1.60E-10	NA	NA	NA	-2.036504295	1.29E-19	2.79E-18	GO:0004325; GO:0006783	ferrochelatase activity; heme biosynthetic process	MF; BP	Ferrochelatase	FALSE	FALSE	FALSE	NA
Phygri04g016960	1.221458041	5.52E-12	1.60E-10	1.037117091	2.06E-08	4.26E-07	2.258575131	4.62E-35	4.27E-33	GO:0004672; GO:0005515; GO:0005524; GO:0006468	protein kinase activity; protein binding; ATP binding; protein phosphorylation	MF; BP	Protein kinase, putative	TRUE	FALSE	FALSE	Early
Phygri05g006710	3.013440884	5.57E-12	1.62E-10	2.266596906	6.05E-05	0.000449824	5.28003779	4.43E-22	1.23E-20	GO:0004672; GO:0005509; GO:0005524; GO:0006468; GO:0030247	protein kinase activity; calcium ion binding; ATP binding; protein phosphorylation; polysaccharide binding	MF; BP	Wall-associated receptor kinase	TRUE	FALSE	FALSE	Early
Phygri12g014660	3.388720191	5.61E-12	1.63E-10	2.598672383	0.000796946	0.003973792	5.987392574	8.19E-16	1.13E-14	NA	NA	NA	No CDS and protein	TRUE	FALSE	FALSE	Early
Phygri02g014630	1.792652741	5.64E-12	1.63E-10	NA	NA	NA	2.486614328	9.61E-18	1.69E-16	GO:0016791	phosphatase activity	MF	Protein phosphatase	TRUE	FALSE	FALSE	Early
Phygri05g000340	1.547151441	5.66E-12	1.63E-10	NA	NA	NA	2.178218326	6.04E-20	1.35E-18	GO:0006284; GO:0008725	base-excision repair; DNA-3-methyladenine glycosylase activity	BP; MF	probable GMP synthase [glutamine-hydrolyzing]	TRUE	FALSE	FALSE	Early
Phygri02g000710	-1.468729531	5.67E-12	1.63E-10	NA	NA	NA	-1.432671765	2.20E-11	1.71E-10	GO:0000287; GO:0003824; GO:0030976	magnesium ion binding; catalytic activity; thiamine pyrophosphate binding	MF	Pyruvate decarboxylase	FALSE	FALSE	FALSE	NA
Phygri07g022260	-2.794596904	5.70E-12	1.64E-10	1.589588419	6.30E-05	0.000464798	-1.205008485	0.003433369	0.007090844	GO:0009055; GO:0015035	electron transfer activity; protein-disulfide reductase activity	MF	Glutaredoxin	FALSE	TRUE	FALSE	Mid
Phygri10g004550	1.843377965	5.73E-12	1.65E-10	1.778568428	1.40E-07	2.30E-06	3.621946394	8.84E-29	4.63E-27	NA	NA	NA	Rhodanese-like domain-containing protein chloroplastic-like	TRUE	FALSE	FALSE	Early
Phygri08g035640	1.63867292	6.05E-12	1.74E-10	NA	NA	NA	2.220225287	2.52E-19	5.23E-18	GO:0016020; GO:0022857; GO:0055085	membrane; transmembrane transporter activity; transmembrane transport	CC; MF; BP	Dicarboxylate transporter 2.1, chloroplastic	TRUE	FALSE	FALSE	Early
Phygri08g032420	-1.1445111	6.45E-12	1.85E-10	NA	NA	NA	NA	NA	NA	NA	NA	NA	C2 NT-type domain-containing protein	FALSE	FALSE	FALSE	NA
Phygri08g027300	3.650320105	6.55E-12	1.87E-10	3.244455649	0.004593101	0.016918471	6.894775754	1.85E-10	1.27E-09	NA	NA	NA	auxin-induced protein 15A-like	TRUE	FALSE	FALSE	Early
Phygri02g017840	-3.990784135	6.57E-12	1.87E-10	NA	NA	NA	-4.371651236	5.31E-14	5.88E-13	GO:0004672; GO:0006468; GO:0048544	protein kinase activity; protein phosphorylation; recognition of pollen	MF; BP	Receptor-like serine/threonine-protein kinase	FALSE	FALSE	FALSE	NA
Phygri02g013090	2.814651504	6.79E-12	1.94E-10	2.457991079	6.49E-07	8.88E-06	5.272642582	1.04E-27	4.95E-26	GO:0004672; GO:0005515; GO:0005524; GO:0006468	protein kinase activity; protein binding; ATP binding; protein phosphorylation	MF; BP	Putative receptor-like protein kinase	TRUE	FALSE	FALSE	Early
Phygri06g010250	-5.17086501	6.93E-12	1.97E-10	3.322687883	7.60E-07	1.02E-05	-1.848177127	0.018788864	0.033055488	NA	NA	NA	Hydroxyproline-rich systemin	FALSE	TRUE	FALSE	Mid
Phygri08g011980	2.670979675	6.97E-12	1.98E-10	NA	NA	NA	3.395469155	6.96E-15	8.65E-14	GO:0016021	NA	NA	Bidirectional sugar transporter SWEET	TRUE	FALSE	FALSE	Early
Phygri03g011440	1.902628356	6.98E-12	1.98E-10	NA	NA	NA	2.781464251	1.12E-22	3.31E-21	GO:0004553; GO:0005975	hydrolase activity, hydrolyzing O-glycosyl compounds; carbohydrate metabolic process	MF; BP	Endoglucanase	TRUE	FALSE	FALSE	Early
Phygri07g001730	-4.030992562	7.01E-12	1.99E-10	-1.300851839	0.004617618	0.016983789	-5.331844401	7.01E-20	1.55E-18	GO:0004553; GO:0005975	hydrolase activity, hydrolyzing O-glycosyl compounds; carbohydrate metabolic process	MF; BP	Beta-glucosidase like	FALSE	FALSE	TRUE	Late
Phygri01g019060	-4.334982075	7.03E-12	1.99E-10	2.918490279	3.50E-06	3.88E-05	-1.416491796	0.025538398	0.043486699	GO:0016020; GO:0022857; GO:0055085	membrane; transmembrane transporter activity; transmembrane transport	CC; MF; BP	protein NRT1/ PTR FAMILY 7.3-like	FALSE	TRUE	FALSE	Mid
Phygri08g031440	-2.350306698	7.06E-12	2.00E-10	NA	NA	NA	-3.072480422	1.96E-19	4.12E-18	GO:0005509	calcium ion binding	MF	Putative Calcium-binding EF-hand family protein	FALSE	FALSE	FALSE	NA
Phygri02g011020	-3.121462771	7.12E-12	2.01E-10	NA	NA	NA	-3.314300995	3.41E-13	3.41E-12	NA	NA	NA	Phytochrome interacting factor 3	FALSE	FALSE	FALSE	NA
Phygri03g023710	-1.732099942	7.12E-12	2.01E-10	NA	NA	NA	-2.116308348	5.36E-17	8.53E-16	NA	NA	NA	Arf-GAP with Rho-GAP domain, ANK repeat and PH domain-containing protein	FALSE	FALSE	FALSE	NA
Phygri12g020640	-1.043349762	7.19E-12	2.03E-10	NA	NA	NA	-1.376131156	1.42E-19	3.05E-18	NA	NA	NA	DUF789 domain-containing protein	FALSE	FALSE	FALSE	NA
Phygri11g023790	-2.101957969	7.22E-12	2.03E-10	1.018082047	0.000869367	0.004269696	-1.083875922	0.000421673	0.001044474	NA	NA	NA	Myb-like protein H isoform X1	FALSE	TRUE	FALSE	Mid
Phygri02g015110	2.087242788	7.37E-12	2.07E-10	NA	NA	NA	2.348042465	1.67E-14	1.97E-13	GO:0006284; GO:0008725	base-excision repair; DNA-3-methyladenine glycosylase activity	BP; MF	DNA-3-methyladenine glycosylase, putative	TRUE	FALSE	FALSE	Early
Phygri03g029720	1.918747741	7.40E-12	2.08E-10	NA	NA	NA	1.860708887	3.58E-11	2.71E-10	GO:0005542; GO:0016740	folic acid binding; transferase activity	MF	FTCD_N domain-containing protein	TRUE	FALSE	FALSE	Early
Phygri08g005340	-1.70898631	7.53E-12	2.11E-10	1.212988686	1.13E-06	1.44E-05	NA	NA	NA	NA	NA	NA	RING-type domain-containing protein	FALSE	TRUE	FALSE	Mid
Phygri12g017060	2.690779076	7.75E-12	2.17E-10	1.344592194	0.000907043	0.004428664	4.03537127	9.67E-24	3.15E-22	GO:0006633; GO:0016020; GO:0016747	fatty acid biosynthetic process; membrane; acyltransferase activity, transferring groups other than amino-acyl groups	BP; CC; MF	3-ketoacyl-CoA synthase	TRUE	FALSE	FALSE	Early
Phygri04g017520	1.560808886	7.93E-12	2.22E-10	NA	NA	NA	1.843862395	1.40E-15	1.89E-14	GO:0016021; GO:0022857; GO:0055085	transmembrane transporter activity; transmembrane transport	MF; BP	monosaccharide-sensing protein 2-like	TRUE	FALSE	FALSE	Early
Phygri08g003020	3.62134325	7.98E-12	2.23E-10	NA	NA	NA	5.285587803	6.81E-13	6.52E-12	NA	NA	NA	Putative erythronate-4-phosphate dehydrogenase family protein-like	TRUE	FALSE	FALSE	Early
Phygri01g002110	-1.514128646	7.98E-12	2.23E-10	NA	NA	NA	-1.281300803	8.60E-09	4.61E-08	NA	NA	NA	Putative transcription factor KAN2	FALSE	FALSE	FALSE	NA
Phygri01g009620	1.6090804	8.00E-12	2.23E-10	NA	NA	NA	2.126781634	6.38E-19	1.26E-17	GO:0009055	electron transfer activity	MF	Phytocyanin domain-containing protein	TRUE	FALSE	FALSE	Early
Phygri07g022250	-5.958423267	8.06E-12	2.24E-10	NA	NA	NA	-4.556400892	2.11E-07	9.14E-07	GO:0009055; GO:0015035	electron transfer activity; protein-disulfide reductase activity	MF	Glutaredoxin	FALSE	FALSE	FALSE	NA
Phygri02g013810	-2.814806893	8.09E-12	2.25E-10	1.008275849	0.009699787	0.031145314	-1.806531044	1.53E-05	4.85E-05	GO:0004601; GO:0006979; GO:0020037; GO:0055114	peroxidase activity; response to oxidative stress; heme binding	MF; BP	Peroxidase	FALSE	TRUE	FALSE	Mid
Phygri11g014480	-3.076575243	8.51E-12	2.36E-10	-1.226121744	0.003220324	0.012656571	-4.302696987	8.46E-22	2.32E-20	GO:0005384; GO:0030026	manganese ion transmembrane transporter activity; intracellular manganese ion homeostasis	MF; BP	PREDICTED: vacuolar iron transporter	FALSE	FALSE	TRUE	Late
Phygri11g009150	-1.720345153	8.76E-12	2.42E-10	-4.404168157	1.57E-77	3.54E-73	-6.12451331	5.31E-135	1.20E-130	GO:0004553; GO:0005975	hydrolase activity, hydrolyzing O-glycosyl compounds; carbohydrate metabolic process	MF; BP	Putative beta-D-xylosidase	FALSE	FALSE	TRUE	Late
Phygri03g013130	-3.721407462	8.87E-12	2.45E-10	NA	NA	NA	-4.267821735	4.36E-15	5.55E-14	GO:0016491	oxidoreductase activity	MF	FMN hydroxy acid dehydrogenase domain-containing protein	FALSE	FALSE	FALSE	NA
Phygri03g020320	1.718731434	8.91E-12	2.46E-10	NA	NA	NA	2.333712674	2.78E-18	5.13E-17	GO:0005506; GO:0016705; GO:0020037; GO:0055114	iron ion binding; oxidoreductase activity, acting on paired donors, with incorporation or reduction of molecular oxygen; heme binding	MF	Flavonoid 3'-hydroxylase	TRUE	FALSE	FALSE	Early
Phygri08g025280	-2.609209785	9.11E-12	2.51E-10	2.115303589	1.57E-08	3.36E-07	NA	NA	NA	GO:0016021; GO:0055085	transmembrane transport	BP	Auxin efflux carrier component	FALSE	TRUE	FALSE	Mid
Phygri00g000220	-2.010246823	9.13E-12	2.51E-10	NA	NA	NA	-1.303351271	1.00E-05	3.28E-05	NA	NA	NA	Unknown protein	FALSE	FALSE	FALSE	NA
Phygri11g002610	2.749339302	9.17E-12	2.52E-10	2.399880501	3.15E-08	6.18E-07	5.149219803	4.20E-33	3.19E-31	NA	NA	NA	PREDICTED: transmembrane	TRUE	FALSE	FALSE	Early
Phygri10g010120	-1.239990683	9.24E-12	2.54E-10	NA	NA	NA	NA	NA	NA	NA	NA	NA	DUF1992 domain-containing protein	FALSE	FALSE	FALSE	NA
Phygri07g016930	-2.632532211	9.42E-12	2.59E-10	1.588431709	3.50E-05	0.000280601	-1.044100502	0.007200547	0.013912444	NA	NA	NA	DUF4228 domain-containing protein	FALSE	TRUE	FALSE	Mid
Phygri12g016480	-1.423671522	9.46E-12	2.59E-10	NA	NA	NA	-1.600559451	1.87E-14	2.18E-13	GO:0005506; GO:0008610; GO:0016491; GO:0055114	iron ion binding; lipid biosynthetic process; oxidoreductase activity	MF; BP	Fatty acid hydroxylase domain-containing protein	FALSE	FALSE	FALSE	NA
Phygri08g003570	3.663022745	1.02E-11	2.79E-10	NA	NA	NA	3.867208161	1.42E-11	1.14E-10	GO:0005506; GO:0016705; GO:0020037; GO:0055114	iron ion binding; oxidoreductase activity, acting on paired donors, with incorporation or reduction of molecular oxygen; heme binding	MF	Allene oxide synthase	TRUE	FALSE	FALSE	Early
Phygri09g002840	2.909286284	1.02E-11	2.79E-10	2.349718731	1.19E-07	1.99E-06	5.259005015	1.02E-32	7.43E-31	GO:0015267; GO:0016020; GO:0055085	channel activity; membrane; transmembrane transport	MF; CC; BP	Aquaporin-like protein	TRUE	FALSE	FALSE	Early
Phygri01g019140	2.489632859	1.09E-11	2.98E-10	1.710113001	0.000159199	0.001018876	4.199745861	4.48E-22	1.25E-20	GO:0008194	UDP-glycosyltransferase activity	MF	UDP-glycosyltransferase	TRUE	FALSE	FALSE	Early
Phygri10g002790	-1.208297364	1.11E-11	3.01E-10	NA	NA	NA	-1.147088488	1.51E-10	1.04E-09	NA	NA	NA	Putative plant/F9H3-4 protein-like	FALSE	FALSE	FALSE	NA
Phygri12g010420	2.309111816	1.12E-11	3.05E-10	NA	NA	NA	2.596062815	2.01E-13	2.07E-12	NA	NA	NA	Regulatory-associated protein of TOR like	TRUE	FALSE	FALSE	Early
Phygri03g025600	-3.756593974	1.13E-11	3.06E-10	NA	NA	NA	-3.238651605	5.39E-09	2.97E-08	GO:0005506; GO:0016705; GO:0020037; GO:0055114	iron ion binding; oxidoreductase activity, acting on paired donors, with incorporation or reduction of molecular oxygen; heme binding	MF	Putative cytochrome P450	FALSE	FALSE	FALSE	NA
Phygri07g023760	2.57540143	1.13E-11	3.07E-10	1.104906448	0.00406361	0.015348578	3.680307878	6.91E-22	1.91E-20	NA	NA	NA	Galactose-binding domain-like protein	TRUE	FALSE	FALSE	Early
Phygri06g024570	-1.715336702	1.18E-11	3.17E-10	NA	NA	NA	-1.568251603	1.28E-09	7.75E-09	GO:0005515	protein binding	MF	BTB domain-containing protein	FALSE	FALSE	FALSE	NA
Phygri04g018340	2.459022943	1.24E-11	3.34E-10	NA	NA	NA	2.86222705	4.02E-14	4.53E-13	NA	NA	NA	Putative ovule protein	TRUE	FALSE	FALSE	Early
Phygri11g003130	4.374445605	1.29E-11	3.45E-10	NA	NA	NA	5.154576717	8.61E-14	9.33E-13	NA	NA	NA	RING-type E3 ubiquitin transferase	TRUE	FALSE	FALSE	Early
Phygri09g007760	-1.609257344	1.33E-11	3.55E-10	NA	NA	NA	NA	NA	NA	GO:0008194	UDP-glycosyltransferase activity	MF	UDP-glycosyltransferase	FALSE	FALSE	FALSE	NA
Phygri02g021250	1.87235368	1.34E-11	3.59E-10	1.035797451	0.000263508	0.001561777	2.908151131	5.16E-25	1.93E-23	GO:0004672; GO:0005515; GO:0006468	protein kinase activity; protein binding; protein phosphorylation	MF; BP	receptor-like kinase	TRUE	FALSE	FALSE	Early
Phygri09g010600	-2.125938983	1.35E-11	3.61E-10	NA	NA	NA	-2.1473968	8.94E-12	7.33E-11	GO:0008270	zinc ion binding	MF	RING-CH-type domain-containing protein	FALSE	FALSE	FALSE	NA
Phygri02g009430	1.175399765	1.40E-11	3.72E-10	1.034182851	7.40E-09	1.74E-07	2.209582616	1.45E-35	1.41E-33	GO:0000103; GO:0004020; GO:0005524	sulfate assimilation; adenylylsulfate kinase activity; ATP binding	BP; MF	Adenylyl-sulfate kinase	TRUE	FALSE	FALSE	Early
Phygri09g000100	-1.674061092	1.44E-11	3.84E-10	NA	NA	NA	-1.251643973	4.51E-07	1.85E-06	GO:0055085	transmembrane transport	BP	Oligopeptide transporter like	FALSE	FALSE	FALSE	NA
Phygri03g006720	-2.747515824	1.47E-11	3.91E-10	NA	NA	NA	-3.32660986	2.77E-16	4.04E-15	NA	NA	NA	VQ domain-containing protein	FALSE	FALSE	FALSE	NA
Phygri02g000880	1.308753567	1.50E-11	3.98E-10	1.38475994	9.90E-13	5.52E-11	2.693513506	8.89E-44	1.79E-41	GO:0006629	lipid metabolic process	BP	Phospholipase A1	TRUE	FALSE	FALSE	Early
Phygri07g009090	-2.411596711	1.51E-11	3.99E-10	-4.003878858	2.54E-30	2.20E-27	-6.415475569	1.51E-72	2.12E-69	GO:0004866	endopeptidase inhibitor activity	MF	Serine protease inhibitor	FALSE	FALSE	TRUE	Late
Phygri08g031160	-2.155380311	1.56E-11	4.14E-10	NA	NA	NA	-1.630062049	5.30E-07	2.15E-06	GO:0055085	transmembrane transport	BP	Oligopeptide transporter like	FALSE	FALSE	FALSE	NA
Phygri05g000430	4.007774947	1.58E-11	4.16E-10	NA	NA	NA	5.02269892	3.77E-15	4.83E-14	GO:0016747	acyltransferase activity, transferring groups other than amino-acyl groups	MF	Hydroxycinnamoyl-CoA shikimate/quinate hydroxycinnamoyl transferase	TRUE	FALSE	FALSE	Early
Phygri03g002860	-1.288093764	1.64E-11	4.31E-10	NA	NA	NA	-1.33662994	2.92E-12	2.57E-11	NA	NA	NA	Putative serine-rich protein-related-like	FALSE	FALSE	FALSE	NA
Phygri03g018240	2.159179806	1.64E-11	4.32E-10	NA	NA	NA	1.901247042	2.84E-09	1.63E-08	NA	NA	NA	SAM domain-containing protein	TRUE	FALSE	FALSE	Early
Phygri08g016220	-2.808801465	1.65E-11	4.33E-10	1.524900805	1.67E-05	0.000148682	-1.28390066	0.00443201	0.008945021	GO:0005216; GO:0006811; GO:0016020; GO:0055085	monoatomic ion channel activity; monoatomic ion transport; membrane; transmembrane transport	MF; BP; CC	Cyclic nucleotide gated channel	FALSE	TRUE	FALSE	Mid
Phygri06g012150	-2.254561468	1.66E-11	4.36E-10	NA	NA	NA	-2.067613196	6.85E-10	4.30E-09	GO:0016791	phosphatase activity	MF	Protein phosphatase	FALSE	FALSE	FALSE	NA
Phygri07g009110	-1.102919491	1.66E-11	4.36E-10	NA	NA	NA	-1.324892723	6.12E-16	8.57E-15	GO:0005515	protein binding	MF	CBS domain-containing protein	FALSE	FALSE	FALSE	NA
Phygri07g004610	-1.290032846	1.71E-11	4.48E-10	NA	NA	NA	-1.670994498	2.72E-18	5.03E-17	NA	NA	NA	Ubiquitin-conjugating enzyme E2	FALSE	FALSE	FALSE	NA
Phygri05g003020	-1.052773455	1.81E-11	4.72E-10	NA	NA	NA	NA	NA	NA	GO:0005216; GO:0006811; GO:0016020; GO:0055085	monoatomic ion channel activity; monoatomic ion transport; membrane; transmembrane transport	MF; BP; CC	Potassium channel	FALSE	FALSE	FALSE	NA
Phygri11g017350	-1.174758991	1.82E-11	4.74E-10	NA	NA	NA	NA	NA	NA	NA	NA	NA	Transmembrane protein, putative	FALSE	FALSE	FALSE	NA
Phygri08g004860	-2.731827389	1.83E-11	4.77E-10	NA	NA	NA	-3.619629863	5.26E-19	1.05E-17	GO:0008194	UDP-glycosyltransferase activity	MF	Glycosyltransferase	FALSE	FALSE	FALSE	NA
Phygri11g023330	1.544508836	1.88E-11	4.90E-10	NA	NA	NA	1.848620844	4.84E-15	6.13E-14	NA	NA	NA	PHD_Oberon domain-containing protein	TRUE	FALSE	FALSE	Early
Phygri04g018210	2.070686938	1.98E-11	5.14E-10	NA	NA	NA	2.659492282	1.67E-17	2.85E-16	GO:0004672; GO:0006468; GO:0048544	protein kinase activity; protein phosphorylation; recognition of pollen	MF; BP	Receptor-like serine/threonine-protein kinase	TRUE	FALSE	FALSE	Early
Phygri04g008520	2.541215951	2.16E-11	5.58E-10	NA	NA	NA	3.036079611	6.77E-15	8.44E-14	NA	NA	NA	classical arabinogalactan protein 26-like	TRUE	FALSE	FALSE	Early
Phygri09g004330	-2.373701983	2.21E-11	5.71E-10	1.617069696	2.52E-06	2.92E-05	NA	NA	NA	NA	NA	NA	C2 domain-containing protein	FALSE	TRUE	FALSE	Mid
Phygri08g044750	-1.760599421	2.22E-11	5.73E-10	NA	NA	NA	NA	NA	NA	NA	NA	NA	Putative tyrosine-protein phosphatase	FALSE	FALSE	FALSE	NA
Phygri08g005110	-3.78920711	2.28E-11	5.88E-10	-4.682970938	6.12E-27	3.45E-24	-8.472178048	6.20E-52	2.41E-49	NA	NA	NA	Basic secretory protein	FALSE	FALSE	TRUE	Late
Phygri01g006320	-2.620928543	2.28E-11	5.88E-10	NA	NA	NA	-1.90585031	1.32E-06	5.01E-06	GO:0006508; GO:0008233	proteolysis; peptidase activity	BP; MF	Vacuolar-processing enzyme	FALSE	FALSE	FALSE	NA
Phygri03g004980	2.07309828	2.33E-11	5.98E-10	NA	NA	NA	2.140777781	1.55E-11	1.23E-10	NA	NA	NA	Phospholipase A2	TRUE	FALSE	FALSE	Early
Phygri08g024490	2.705769705	2.43E-11	6.25E-10	NA	NA	NA	3.952769306	5.71E-15	7.19E-14	GO:0004185; GO:0006508	serine-type carboxypeptidase activity; proteolysis	MF; BP	Carboxypeptidase	TRUE	FALSE	FALSE	Early
Phygri08g005540	-3.009727885	2.48E-11	6.36E-10	1.826209392	4.93E-05	0.000376913	-1.183518492	0.008792998	0.016685366	NA	NA	NA	Putative beta-D-xylosidase 5-like protein	FALSE	TRUE	FALSE	Mid
Phygri12g019620	3.326647596	2.50E-11	6.40E-10	-2.882410046	7.88E-09	1.84E-07	NA	NA	NA	NA	NA	NA	Peptidase A1 domain-containing protein	FALSE	FALSE	FALSE	NA
Phygri07g011460	-1.225601785	2.52E-11	6.45E-10	NA	NA	NA	-1.059954385	8.88E-09	4.75E-08	NA	NA	NA	Transcription factor DIVARICATA	FALSE	FALSE	FALSE	NA
Phygri09g010340	1.981093459	2.53E-11	6.47E-10	NA	NA	NA	2.860208837	7.00E-18	1.24E-16	NA	NA	NA	POLAR LOCALIZATION DURING ASYMMETRIC DIVISION AND protein	TRUE	FALSE	FALSE	Early
Phygri06g023020	-2.714741013	2.58E-11	6.58E-10	NA	NA	NA	-3.275877324	8.06E-16	1.11E-14	NA	NA	NA	Unknown protein	FALSE	FALSE	FALSE	NA
Phygri03g021780	-1.29046232	2.61E-11	6.64E-10	NA	NA	NA	-1.285079842	3.46E-11	2.62E-10	NA	NA	NA	LIM domain-containing protein WLIM1-like	FALSE	FALSE	FALSE	NA
Phygri12g016500	-1.970623672	2.62E-11	6.66E-10	NA	NA	NA	-2.727075228	2.58E-20	5.97E-19	GO:0005524; GO:0016887	ATP binding; ATP hydrolysis activity	MF	AAA domain-containing protein	FALSE	FALSE	FALSE	NA
Phygri06g002090	-3.366710057	2.65E-11	6.74E-10	1.768018465	0.000421093	0.002310935	-1.598691591	0.001611605	0.003559784	GO:0004672; GO:0006468	protein kinase activity; protein phosphorylation	MF; BP	Kinase-like protein	FALSE	TRUE	FALSE	Mid
Phygri11g014270	-2.5008011	2.67E-11	6.78E-10	NA	NA	NA	-2.899020295	1.12E-14	1.35E-13	NA	NA	NA	Unknown protein	FALSE	FALSE	FALSE	NA
Phygri01g006710	-2.847855721	2.70E-11	6.86E-10	NA	NA	NA	-3.065877902	7.54E-13	7.18E-12	NA	NA	NA	PREDICTED: plant/MNJ7-17	FALSE	FALSE	FALSE	NA
Phygri01g003710	1.495072229	2.73E-11	6.92E-10	NA	NA	NA	1.934375894	1.54E-15	2.06E-14	GO:0008168	methyltransferase activity	MF	Methyltransf_11 domain-containing protein	TRUE	FALSE	FALSE	Early
Phygri06g005520	-2.180571624	2.74E-11	6.94E-10	NA	NA	NA	-1.896067687	8.97E-09	4.79E-08	NA	NA	NA	Pollen preferential protein	FALSE	FALSE	FALSE	NA
Phygri08g001910	6.182281798	2.79E-11	7.06E-10	NA	NA	NA	7.224535007	4.64E-11	3.45E-10	GO:0009733	response to auxin	BP	PREDICTED: auxin-induced	TRUE	FALSE	FALSE	Early
Phygri06g018410	6.666207747	2.91E-11	7.34E-10	NA	NA	NA	6.929634212	1.15E-10	8.05E-10	GO:0008168	methyltransferase activity	MF	Methyltransf_11 domain-containing protein	TRUE	FALSE	FALSE	Early
Phygri09g000110	-2.214320979	3.02E-11	7.60E-10	NA	NA	NA	-2.31571627	4.25E-12	3.65E-11	GO:0030001; GO:0046872	metal ion transport; metal ion binding	BP; MF	Heavy metal-associated isoprenylated plant protein	FALSE	FALSE	FALSE	NA
Phygri08g006480	-2.368555032	3.24E-11	8.14E-10	1.628448792	4.78E-06	5.10E-05	NA	NA	NA	GO:0008883; GO:0033014; GO:0050661; GO:0055114	glutamyl-tRNA reductase activity; tetrapyrrole biosynthetic process; NADP binding	MF; BP	Glutamyl-tRNA reductase	FALSE	TRUE	FALSE	Mid
Phygri12g010430	1.896872949	3.25E-11	8.17E-10	NA	NA	NA	2.459987928	1.78E-16	2.67E-15	NA	NA	NA	WD_REPEATS_REGION domain-containing protein	TRUE	FALSE	FALSE	Early
Phygri08g039880	1.676978711	3.30E-11	8.30E-10	-1.468976092	1.20E-08	2.66E-07	NA	NA	NA	NA	NA	NA	Putative ssrA-binding-like	FALSE	FALSE	FALSE	NA
Phygri10g002800	1.93004157	3.33E-11	8.36E-10	NA	NA	NA	2.550224853	1.05E-17	1.83E-16	GO:0016791	phosphatase activity	MF	Protein phosphatase	TRUE	FALSE	FALSE	Early
Phygri09g011630	1.42625008	3.36E-11	8.43E-10	NA	NA	NA	2.00905789	2.29E-20	5.31E-19	GO:0016020; GO:0016126; GO:0016628	membrane; sterol biosynthetic process; oxidoreductase activity, acting on the CH-CH group of donors, NAD or NADP as acceptor	CC; BP; MF	Sterol delta-14 reductase	TRUE	FALSE	FALSE	Early
Phygri11g020940	-2.227137786	3.38E-11	8.46E-10	-1.742435679	4.98E-08	9.26E-07	-3.969573465	1.22E-32	8.82E-31	GO:0003700; GO:0006355	DNA-binding transcription factor activity; regulation of DNA-templated transcription	MF; BP	Putative ethylene-responsive transcription factor-like	FALSE	FALSE	TRUE	Late
Phygri11g023800	-2.103678235	3.43E-11	8.58E-10	NA	NA	NA	-1.158626937	0.000269081	0.000691757	NA	NA	NA	Retrovirus-related Pol polyprotein from transposon RE1	FALSE	FALSE	FALSE	NA
Phygri06g014310	-2.780240628	3.46E-11	8.65E-10	NA	NA	NA	-2.271270639	6.58E-08	3.09E-07	GO:0008271; GO:0008272; GO:0015116; GO:0016020; GO:0016021; GO:0055085	secondary active sulfate transmembrane transporter activity; sulfate transport; sulfate transmembrane transporter activity; membrane; transmembrane transport	MF; BP; CC	Sulfate transporter 3.1	FALSE	FALSE	FALSE	NA
Phygri11g022180	1.04237737	3.55E-11	8.84E-10	NA	NA	NA	NA	NA	NA	GO:0004506; GO:0016021; GO:0050660; GO:0055114	squalene monooxygenase activity; flavin adenine dinucleotide binding	MF	Putative squalene monooxygenase-like	FALSE	FALSE	FALSE	NA
Phygri10g003960	2.263158451	3.59E-11	8.93E-10	NA	NA	NA	2.621004039	4.93E-14	5.50E-13	GO:0003677; GO:0008289	DNA binding; lipid binding	MF	Homeobox-leucine zipper protein	TRUE	FALSE	FALSE	Early
Phygri06g007880	-1.52725231	3.60E-11	8.96E-10	NA	NA	NA	-2.174456072	4.16E-21	1.06E-19	GO:0005515	protein binding	MF	BTB domain-containing protein	FALSE	FALSE	FALSE	NA
Phygri06g011400	1.358862837	3.67E-11	9.12E-10	1.676966538	8.80E-14	6.02E-12	3.035829376	9.30E-43	1.65E-40	GO:0005515	protein binding	MF	F-box/kelch-repeat protein	TRUE	FALSE	FALSE	Early
Phygri08g037570	5.282001435	3.68E-11	9.13E-10	NA	NA	NA	6.373596909	2.35E-09	1.37E-08	GO:0009733	response to auxin	BP	Auxin-responsive protein	TRUE	FALSE	FALSE	Early
Phygri11g013500	-3.399988408	3.91E-11	9.66E-10	NA	NA	NA	-2.925683974	1.34E-08	7.00E-08	NA	NA	NA	Polyadenylate-binding protein 1-B-binding protein	FALSE	FALSE	FALSE	NA
Phygri10g015390	-1.947567619	3.95E-11	9.76E-10	NA	NA	NA	-1.494978644	4.26E-07	1.76E-06	NA	NA	NA	Remorin_C domain-containing protein	FALSE	FALSE	FALSE	NA
Phygri03g023330	-3.132182919	3.97E-11	9.78E-10	NA	NA	NA	-3.338417406	1.95E-12	1.75E-11	GO:0005524; GO:0016787; GO:0016887	ATP binding; hydrolase activity; ATP hydrolysis activity	MF	cell division cycle protein 48 homolog	FALSE	FALSE	FALSE	NA
Phygri05g008960	1.87298727	3.97E-11	9.79E-10	1.782042168	2.59E-09	6.83E-08	3.655029438	5.81E-35	5.30E-33	GO:0015297; GO:0016020; GO:0042910; GO:0055085	antiporter activity; membrane; xenobiotic transmembrane transporter activity; transmembrane transport	MF; CC; BP	Protein DETOXIFICATION	TRUE	FALSE	FALSE	Early
Phygri01g010820	1.160681191	4.07E-11	1.00E-09	NA	NA	NA	1.847965939	4.72E-25	1.77E-23	GO:0006629	lipid metabolic process	BP	Cytochrome b5 heme-binding domain-containing protein	TRUE	FALSE	FALSE	Early
Phygri06g023024	-2.81112218	4.20E-11	1.03E-09	NA	NA	NA	-3.313377592	6.98E-15	8.67E-14	NA	NA	NA	Pol polyprotein	FALSE	FALSE	FALSE	NA
Phygri05g006110	-2.170601635	4.25E-11	1.04E-09	-3.421734184	3.03E-28	2.07E-25	-5.592335819	3.82E-66	3.44E-63	NA	NA	NA	Cytochrome b561 and domon domain-containing protein	FALSE	FALSE	TRUE	Late
Phygri03g007030	1.578157641	4.35E-11	1.07E-09	2.227212391	2.62E-15	2.43E-13	3.805370033	4.50E-43	8.10E-41	NA	NA	NA	proteoglycan 4	TRUE	FALSE	FALSE	Early
Phygri01g007930	1.028997302	4.43E-11	1.08E-09	NA	NA	NA	NA	NA	NA	NA	NA	NA	Phospholipase D-like domain containing protein	FALSE	FALSE	FALSE	NA
Phygri02g011040	2.377366227	4.49E-11	1.10E-09	NA	NA	NA	2.860158576	3.54E-14	4.02E-13	NA	NA	NA	PREDICTED: lipid phosphate phosphatase	TRUE	FALSE	FALSE	Early
Phygri10g013790	1.04154885	4.49E-11	1.10E-09	1.007908206	2.94E-10	9.72E-09	2.049457056	8.32E-38	1.01E-35	NA	NA	NA	Fasciclin-like arabinogalactan protein	TRUE	FALSE	FALSE	Early
Phygri11g007460	-1.89554147	4.50E-11	1.10E-09	NA	NA	NA	-2.712993486	3.06E-21	7.88E-20	NA	NA	NA	Magnesium-chelatase subunit H	FALSE	FALSE	FALSE	NA
Phygri02g017900	1.941528038	4.54E-11	1.11E-09	1.067867954	0.004540034	0.01674816	3.009395991	9.67E-18	1.70E-16	GO:0016491; GO:0050660; GO:0055114	oxidoreductase activity; flavin adenine dinucleotide binding	MF	FAD-binding PCMH-type domain-containing protein	TRUE	FALSE	FALSE	Early
Phygri08g020540	1.928913537	4.65E-11	1.13E-09	NA	NA	NA	2.874590136	6.17E-18	1.11E-16	GO:0003924; GO:0005525	GTPase activity; GTP binding	MF	Rac-like GTP-binding protein	TRUE	FALSE	FALSE	Early
Phygri09g007402	2.271872351	4.69E-11	1.14E-09	NA	NA	NA	2.855377157	3.00E-13	3.03E-12	NA	NA	NA	Unknown protein	TRUE	FALSE	FALSE	Early
Phygri08g030190	1.813915136	4.76E-11	1.16E-09	1.623451947	8.74E-06	8.60E-05	3.437367083	4.84E-23	1.47E-21	GO:0004672; GO:0006468	protein kinase activity; protein phosphorylation	MF; BP	Protein kinase	TRUE	FALSE	FALSE	Early
Phygri12g008810	-3.290174738	4.84E-11	1.17E-09	NA	NA	NA	-3.606497194	5.66E-13	5.47E-12	GO:0005515	protein binding	MF	LRRNT_2 domain-containing protein	FALSE	FALSE	FALSE	NA
Phygri08g024230	-2.038402331	4.85E-11	1.17E-09	NA	NA	NA	-1.616193776	1.90E-07	8.27E-07	GO:0006508; GO:0008236	proteolysis; serine-type peptidase activity	BP; MF	subtilisin-like protease	FALSE	FALSE	FALSE	NA
Phygri12g014890	-2.138344605	5.01E-11	1.21E-09	NA	NA	NA	-1.946201721	2.70E-09	1.56E-08	NA	NA	NA	CDP-diacylglycerol-glycerol-3-phosphate 3-phosphatidyltransferase	FALSE	FALSE	FALSE	NA
Phygri10g004690	1.527371335	5.02E-11	1.21E-09	1.189386076	3.65E-06	4.02E-05	2.716757411	1.92E-27	8.97E-26	GO:0006629	lipid metabolic process	BP	Cytochrome b5 heme-binding domain-containing protein	TRUE	FALSE	FALSE	Early
Phygri07g022240	-3.698003913	5.07E-11	1.22E-09	NA	NA	NA	-3.075136071	5.33E-08	2.54E-07	GO:0009055; GO:0015035	electron transfer activity; protein-disulfide reductase activity	MF	Glutaredoxin	FALSE	FALSE	FALSE	NA
Phygri10g009640	-2.35097667	5.11E-11	1.23E-09	NA	NA	NA	-3.081616836	3.61E-18	6.57E-17	GO:0016787	hydrolase activity	MF	Abhydrolase_3 domain-containing protein	FALSE	FALSE	FALSE	NA
Phygri08g026580	1.909947454	5.17E-11	1.24E-09	1.497919745	1.46E-06	1.81E-05	3.407867199	9.52E-29	4.98E-27	NA	NA	NA	TPR_REGION domain-containing protein	TRUE	FALSE	FALSE	Early
Phygri09g000750	7.454773391	5.27E-11	1.27E-09	NA	NA	NA	6.146010735	5.80E-10	3.68E-09	GO:0016788	hydrolase activity, acting on ester bonds	MF	GDSL esterase/lipase	TRUE	FALSE	FALSE	Early
Phygri02g003140	-1.578366133	5.36E-11	1.29E-09	NA	NA	NA	-1.66416988	4.83E-12	4.11E-11	NA	NA	NA	Putative ovule protein	FALSE	FALSE	FALSE	NA
Phygri09g006270	1.951413564	5.40E-11	1.29E-09	1.182871474	0.00011281	0.000761804	3.134285038	5.67E-25	2.11E-23	NA	NA	NA	Putative WEB family protein-like	TRUE	FALSE	FALSE	Early
Phygri03g029710	1.64005492	5.44E-11	1.30E-09	NA	NA	NA	1.768893813	1.40E-11	1.12E-10	GO:0005542; GO:0016740	folic acid binding; transferase activity	MF	formimidoyltransferase-cyclodeaminase	TRUE	FALSE	FALSE	Early
Phygri11g020400	2.863671504	5.56E-11	1.33E-09	1.34793182	0.004101444	0.015451057	4.211603323	5.39E-20	1.21E-18	GO:0003677	DNA binding	MF	TF-B3 domain-containing protein	TRUE	FALSE	FALSE	Early
Phygri10g002440	-3.584635402	5.69E-11	1.35E-09	1.530186664	0.004537763	0.016747496	-2.054448737	0.000183869	0.000486403	GO:0008171; GO:0046983	O-methyltransferase activity; protein dimerization activity	MF	Putative O-methyltransferase	FALSE	TRUE	FALSE	Mid
Phygri03g014230	2.620244178	5.76E-11	1.37E-09	NA	NA	NA	3.155505139	3.20E-15	4.17E-14	GO:0016788	hydrolase activity, acting on ester bonds	MF	GDSL esterase/lipase	TRUE	FALSE	FALSE	Early
Phygri01g021330	1.127263965	5.85E-11	1.39E-09	NA	NA	NA	1.781721223	1.30E-24	4.66E-23	GO:0004650; GO:0005975	polygalacturonase activity; carbohydrate metabolic process	MF; BP	Pectin lyase-like superfamily protein	TRUE	FALSE	FALSE	Early
Phygri01g017070	-2.372241659	5.86E-11	1.39E-09	NA	NA	NA	-2.302176104	2.86E-10	1.90E-09	NA	NA	NA	PREDICTED: cyclops	FALSE	FALSE	FALSE	NA
Phygri10g011910	1.001235713	5.94E-11	1.41E-09	NA	NA	NA	1.171327755	2.22E-14	2.57E-13	GO:0005515	protein binding	MF	IQ domain-containing protein	TRUE	FALSE	FALSE	Early
Phygri10g017400	-5.251626201	5.95E-11	1.41E-09	5.187735428	1.93E-10	6.69E-09	NA	NA	NA	GO:0016020; GO:0016021	membrane	CC	WAT1-related protein	FALSE	TRUE	FALSE	Mid
Phygri08g022950	-4.827216969	6.17E-11	1.45E-09	-2.559437139	0.000199127	0.001230374	-7.386654108	1.18E-23	3.84E-22	NA	NA	NA	Putative glutathione S-transferase	FALSE	FALSE	TRUE	Late
Phygri04g009600	-1.119131061	6.29E-11	1.48E-09	NA	NA	NA	NA	NA	NA	NA	NA	NA	DUF761 domain protein	FALSE	FALSE	FALSE	NA
Phygri00g001230	2.321504362	6.35E-11	1.49E-09	NA	NA	NA	2.473469905	1.36E-11	1.09E-10	GO:0003676	nucleic acid binding	MF	RRM domain-containing protein	TRUE	FALSE	FALSE	Early
Phygri08g023330	2.034175503	6.43E-11	1.51E-09	NA	NA	NA	2.350187604	3.58E-13	3.57E-12	GO:0003964	RNA-directed DNA polymerase activity	MF	Telomerase reverse transcriptase	TRUE	FALSE	FALSE	Early
Phygri06g003850	-3.716126271	6.45E-11	1.51E-09	2.196912924	6.37E-05	0.000468958	-1.519213347	0.008723185	0.016565057	GO:0016020; GO:0022857; GO:0055085	membrane; transmembrane transporter activity; transmembrane transport	CC; MF; BP	protein NRT1/ PTR FAMILY 2.7-like	FALSE	TRUE	FALSE	Mid
Phygri01g009150	1.510644159	6.47E-11	1.52E-09	1.071286133	4.68E-06	5.02E-05	2.581930292	1.68E-28	8.67E-27	GO:0006633; GO:0016020; GO:0016747	fatty acid biosynthetic process; membrane; acyltransferase activity, transferring groups other than amino-acyl groups	BP; CC; MF	3-ketoacyl-CoA synthase	TRUE	FALSE	FALSE	Early
Phygri08g036940	-4.37448178	6.58E-11	1.54E-09	NA	NA	NA	-3.80384871	1.43E-08	7.41E-08	GO:0000287; GO:0010333; GO:0016829	magnesium ion binding; terpene synthase activity; lyase activity	MF	Vetispiradiene synthase	FALSE	FALSE	FALSE	NA
Phygri11g017730	-2.80080119	6.59E-11	1.54E-09	NA	NA	NA	-3.651650878	1.63E-17	2.78E-16	GO:0006508; GO:0008236	proteolysis; serine-type peptidase activity	BP; MF	Subtilisin-like protease	FALSE	FALSE	FALSE	NA
Phygri03g017910	-1.239378643	6.65E-11	1.55E-09	NA	NA	NA	-1.022704884	8.11E-08	3.76E-07	NA	NA	NA	ATP-dependent DNA helicase	FALSE	FALSE	FALSE	NA
Phygri07g013060	-5.891450888	6.69E-11	1.56E-09	NA	NA	NA	-5.589139413	6.37E-10	4.02E-09	NA	NA	NA	Peptidase A1 domain-containing protein	FALSE	FALSE	FALSE	NA
Phygri10g014900	-2.035520017	6.68E-11	1.56E-09	-1.877132411	1.33E-09	3.75E-08	-3.912652428	3.36E-36	3.56E-34	NA	NA	NA	Transmembrane protein, putative	FALSE	FALSE	TRUE	Late
Phygri10g000480	1.968333503	6.78E-11	1.58E-09	NA	NA	NA	1.07178107	0.000372522	0.000932464	NA	NA	NA	Fasciclin-like arabinogalactan protein	TRUE	FALSE	FALSE	Early
Phygri02g017260	-2.085277337	6.82E-11	1.58E-09	-1.784181178	9.55E-11	3.50E-09	-3.869458516	3.82E-35	3.54E-33	NA	NA	NA	Transmembrane protein	FALSE	FALSE	TRUE	Late
Phygri08g037530	5.443265112	6.88E-11	1.60E-09	NA	NA	NA	5.227806734	3.73E-10	2.43E-09	GO:0009733	response to auxin	BP	Auxin-responsive protein	TRUE	FALSE	FALSE	Early
Phygri07g021710	-2.28482123	6.94E-11	1.61E-09	NA	NA	NA	-1.888492479	7.18E-08	3.36E-07	NA	NA	NA	Heat shock protein 70 kDa	FALSE	FALSE	FALSE	NA
Phygri07g011420	-2.025138639	6.95E-11	1.61E-09	-2.329851773	3.47E-14	2.56E-12	-4.354990411	7.47E-45	1.70E-42	GO:0005515	protein binding	MF	PLAT domain-containing protein	FALSE	FALSE	TRUE	Late
Phygri07g018440	-2.140363256	6.99E-11	1.62E-09	NA	NA	NA	-1.270541645	0.000161249	0.000430049	GO:0008194	UDP-glycosyltransferase activity	MF	Glycosyltransferase	FALSE	FALSE	FALSE	NA
Phygri08g017330	2.964371044	7.07E-11	1.63E-09	-1.272527792	0.005262405	0.018889652	1.691843252	0.000187158	0.000494233	GO:0016746	acyltransferase activity	MF	Glycerol-3-phosphate acyltransferase	TRUE	FALSE	FALSE	Early
Phygri11g019240	1.391500877	7.13E-11	1.65E-09	1.302207365	1.31E-06	1.64E-05	2.693708242	8.66E-26	3.48E-24	NA	NA	NA	VARLMGL domain-containing protein	TRUE	FALSE	FALSE	Early
Phygri07g003000	3.793928388	7.27E-11	1.67E-09	NA	NA	NA	4.667281723	4.07E-14	4.59E-13	NA	NA	NA	reactive Intermediate Deaminase A, chloroplastic-like	TRUE	FALSE	FALSE	Early
Phygri08g002700	-8.531869116	7.32E-11	1.68E-09	NA	NA	NA	-7.35978345	2.16E-08	1.09E-07	NA	NA	NA	Protein CASPARIAN STRIP INTEGRITY FACTOR 1	FALSE	FALSE	FALSE	NA
Phygri08g034050	2.378254955	7.54E-11	1.72E-09	NA	NA	NA	3.139704981	1.94E-17	3.27E-16	GO:0005506; GO:0016705; GO:0020037; GO:0055114	iron ion binding; oxidoreductase activity, acting on paired donors, with incorporation or reduction of molecular oxygen; heme binding	MF	Cytochrome P450	TRUE	FALSE	FALSE	Early
Phygri01g017470	-5.139975342	7.63E-11	1.74E-09	-1.572084064	2.29E-06	2.69E-05	-6.712059406	1.15E-17	2.00E-16	GO:0016702; GO:0055114	oxidoreductase activity, acting on single donors with incorporation of molecular oxygen, incorporation of two atoms of oxygen	MF	carotenoid 9,10(9',10')-cleavage dioxygenase 1-like	FALSE	FALSE	TRUE	Late
Phygri03g026840	-1.032004532	7.86E-11	1.79E-09	NA	NA	NA	NA	NA	NA	GO:0005975; GO:0006098; GO:0017057	carbohydrate metabolic process; pentose-phosphate shunt; 6-phosphogluconolactonase activity	BP; MF	Probable 6-phosphogluconolactonase	FALSE	FALSE	FALSE	NA
Phygri08g005780	3.833015615	8.02E-11	1.83E-09	3.566218995	0.002393291	0.009892855	7.39923461	4.75E-11	3.52E-10	NA	NA	NA	Angiogenin-2 like	TRUE	FALSE	FALSE	Early
Phygri01g007470	-3.291733779	8.40E-11	1.91E-09	NA	NA	NA	-2.301773056	5.96E-06	2.03E-05	GO:0003700; GO:0006355	DNA-binding transcription factor activity; regulation of DNA-templated transcription	MF; BP	Ethylene-responsive transcription factor	FALSE	FALSE	FALSE	NA
Phygri11g016730	1.245770161	8.49E-11	1.93E-09	1.476512912	1.81E-13	1.17E-11	2.722283073	1.19E-42	2.07E-40	GO:0006508; GO:0008234	proteolysis; cysteine-type peptidase activity	BP; MF	Cysteine proteinase	TRUE	FALSE	FALSE	Early
Phygri11g004270	-3.132367538	8.90E-11	2.02E-09	3.329854564	1.18E-11	5.19E-10	NA	NA	NA	NA	NA	NA	Calcium-binding protein	FALSE	TRUE	FALSE	Mid
Phygri10g003000	2.479836033	9.07E-11	2.06E-09	NA	NA	NA	2.90302379	5.04E-13	4.91E-12	GO:0016747	acyltransferase activity, transferring groups other than amino-acyl groups	MF	malonyl-coenzyme:anthocyanin 5-O-glucoside-6'''-O-malonyltransferase-like	TRUE	FALSE	FALSE	Early
Phygri08g042650	3.795954511	9.24E-11	2.10E-09	NA	NA	NA	4.697295882	8.09E-13	7.67E-12	GO:0071949	FAD binding	MF	FAD_binding_3 domain-containing protein	TRUE	FALSE	FALSE	Early
Phygri02g010780	-2.756383842	9.25E-11	2.10E-09	1.594156651	0.000161215	0.001030607	-1.16222719	0.00658188	0.012827805	NA	NA	NA	Mediator of RNA polymerase II transcription subunit	FALSE	TRUE	FALSE	Mid
Phygri09g002820	3.549381355	9.42E-11	2.13E-09	4.48578187	0.000101265	0.000694885	8.035163225	4.67E-13	4.57E-12	GO:0005515	protein binding	MF	WD_REPEATS_REGION domain-containing protein	TRUE	FALSE	FALSE	Early
Phygri07g009850	-1.364189089	9.57E-11	2.16E-09	NA	NA	NA	-1.268396385	1.78E-09	1.05E-08	NA	NA	NA	SNF1-related protein kinase regulatory subunit gamma-1	FALSE	FALSE	FALSE	NA
Phygri11g014230	-1.976368727	9.85E-11	2.22E-09	NA	NA	NA	-1.879319992	7.79E-10	4.85E-09	GO:0004842; GO:0016567	ubiquitin-protein transferase activity; protein ubiquitination	MF; BP	RING-type E3 ubiquitin transferase	FALSE	FALSE	FALSE	NA
Phygri08g033840	-1.503110804	1.00E-10	2.26E-09	NA	NA	NA	-1.637732614	1.88E-12	1.70E-11	GO:0005524; GO:0016020; GO:0042626	ATP binding; membrane; ATPase-coupled transmembrane transporter activity	MF; CC	Pleiotropic drug resistance protein 2	FALSE	FALSE	FALSE	NA
Phygri02g010480	-1.015390605	1.03E-10	2.32E-09	NA	NA	NA	NA	NA	NA	NA	NA	NA	Senescence-associated protein	FALSE	FALSE	FALSE	NA
Phygri06g006960	-4.804490325	1.06E-10	2.37E-09	-1.675584488	0.004675293	0.017153908	-6.480074812	2.19E-18	4.09E-17	NA	NA	NA	Auxin-responsive protein	FALSE	FALSE	TRUE	Late
Phygri06g026030	-3.002975563	1.08E-10	2.42E-09	NA	NA	NA	-2.494614663	1.02E-07	4.65E-07	GO:0005515	protein binding	MF	LRRNT_2 domain-containing protein	FALSE	FALSE	FALSE	NA
Phygri08g021950	1.779072268	1.08E-10	2.42E-09	NA	NA	NA	2.597030295	5.45E-17	8.66E-16	NA	NA	NA	Unknown protein	TRUE	FALSE	FALSE	Early
Phygri05g003440	-2.968217722	1.10E-10	2.45E-09	NA	NA	NA	-2.852757002	5.73E-10	3.64E-09	GO:0000250; GO:0005811; GO:0016104; GO:0016866; GO:0042300	lanosterol synthase activity; lipid droplet; triterpenoid biosynthetic process; intramolecular transferase activity; beta-amyrin synthase activity	MF; CC; BP	Terpene cyclase/mutase family member	FALSE	FALSE	FALSE	NA
Phygri01g006390	4.855825655	1.11E-10	2.47E-09	NA	NA	NA	5.315722566	4.36E-12	3.73E-11	GO:0007275	multicellular organism development	BP	YABBY protein	TRUE	FALSE	FALSE	Early
Phygri07g011340	2.123406808	1.11E-10	2.48E-09	1.556179843	5.81E-06	6.05E-05	3.679586651	2.70E-27	1.25E-25	NA	NA	NA	Pectate lyase	TRUE	FALSE	FALSE	Early
Phygri05g000520	2.938434645	1.14E-10	2.53E-09	NA	NA	NA	4.410521899	4.07E-13	4.02E-12	GO:0008194	UDP-glycosyltransferase activity	MF	Glycosyltransferase	TRUE	FALSE	FALSE	Early
Phygri12g004190	-1.279729795	1.14E-10	2.54E-09	NA	NA	NA	NA	NA	NA	GO:0004672; GO:0006468	protein kinase activity; protein phosphorylation	MF; BP	Protein kinase	FALSE	FALSE	FALSE	NA
Phygri08g032520	-4.913091374	1.15E-10	2.55E-09	NA	NA	NA	-4.004639701	1.68E-07	7.38E-07	GO:0000287; GO:0010333; GO:0016829	magnesium ion binding; terpene synthase activity; lyase activity	MF	Vetispiradiene synthase	FALSE	FALSE	FALSE	NA
Phygri07g007350	-3.189752872	1.18E-10	2.61E-09	NA	NA	NA	-2.190455879	1.00E-05	3.28E-05	GO:0016021	NA	NA	Bidirectional sugar transporter SWEET	FALSE	FALSE	FALSE	NA
Phygri08g035490	-2.276638055	1.19E-10	2.64E-09	NA	NA	NA	-2.542762755	6.33E-13	6.10E-12	GO:0015297; GO:0016020; GO:0042910; GO:0055085	antiporter activity; membrane; xenobiotic transmembrane transporter activity; transmembrane transport	MF; CC; BP	Protein DETOXIFICATION	FALSE	FALSE	FALSE	NA
Phygri01g016840	-2.55177707	1.20E-10	2.65E-09	1.169136276	0.003110542	0.012302367	-1.382640794	0.000490915	0.001203802	GO:0005524; GO:0016020; GO:0042626	ATP binding; membrane; ATPase-coupled transmembrane transporter activity	MF; CC	ABC transporter family protein	FALSE	TRUE	FALSE	Mid
Phygri01g020770	-2.039019669	1.20E-10	2.65E-09	1.190496072	0.000146259	0.000945459	NA	NA	NA	NA	NA	NA	Ring finger protein, putative	FALSE	TRUE	FALSE	Mid
Phygri01g000150	-2.191999873	1.21E-10	2.67E-09	NA	NA	NA	-1.787460307	1.53E-07	6.76E-07	GO:0015267; GO:0016020; GO:0055085	channel activity; membrane; transmembrane transport	MF; CC; BP	Aquaporin-like protein	FALSE	FALSE	FALSE	NA
Phygri11g004220	-1.741306642	1.22E-10	2.69E-09	NA	NA	NA	-2.626327744	9.80E-23	2.91E-21	NA	NA	NA	RING-type domain-containing protein	FALSE	FALSE	FALSE	NA
Phygri07g012340	2.89554205	1.22E-10	2.69E-09	NA	NA	NA	4.120322478	2.36E-16	3.48E-15	NA	NA	NA	Acyl-activating enzyme	TRUE	FALSE	FALSE	Early
Phygri03g031210	1.622733084	1.23E-10	2.70E-09	1.643279617	2.02E-10	6.96E-09	3.266012702	5.90E-37	6.79E-35	GO:0005507; GO:0016491; GO:0055114	copper ion binding; oxidoreductase activity	MF	L-ascorbate oxidase homolog	TRUE	FALSE	FALSE	Early
Phygri07g003290	3.057514702	1.26E-10	2.76E-09	NA	NA	NA	2.975691146	5.42E-10	3.45E-09	GO:0004553; GO:0005975	hydrolase activity, hydrolyzing O-glycosyl compounds; carbohydrate metabolic process	MF; BP	Endoglucanase	TRUE	FALSE	FALSE	Early
Phygri08g041170	2.317593957	1.26E-10	2.76E-09	3.609423335	7.78E-09	1.82E-07	5.927017292	4.07E-22	1.14E-20	GO:0016747	acyltransferase activity, transferring groups other than amino-acyl groups	MF	acetyl-CoA-benzylalcohol acetyltransferase-like	TRUE	FALSE	FALSE	Early
Phygri00g000540	8.265765385	1.28E-10	2.79E-09	NA	NA	NA	7.134120726	4.14E-10	2.68E-09	GO:0007275	multicellular organism development	BP	axial regulator YABBY 5	TRUE	FALSE	FALSE	Early
Phygri03g016790	6.018163955	1.33E-10	2.89E-09	NA	NA	NA	7.018315799	9.19E-10	5.65E-09	GO:0003677	DNA binding	MF	PREDICTED: WUSCHEL-related homeobox	TRUE	FALSE	FALSE	Early
Phygri03g001010	1.823520919	1.36E-10	2.96E-09	1.417574108	6.34E-07	8.70E-06	3.241095026	4.51E-30	2.69E-28	GO:0005506; GO:0016705; GO:0020037; GO:0055114	iron ion binding; oxidoreductase activity, acting on paired donors, with incorporation or reduction of molecular oxygen; heme binding	MF	Cytochrome P450	TRUE	FALSE	FALSE	Early
Phygri08g043570	4.309461018	1.38E-10	3.00E-09	NA	NA	NA	5.079235943	1.05E-11	8.56E-11	NA	NA	NA	WPP domain protein 1	TRUE	FALSE	FALSE	Early
Phygri07g010030	-1.297234608	1.39E-10	3.02E-09	NA	NA	NA	-1.426607928	1.76E-12	1.59E-11	GO:0003677	DNA binding	MF	Putative B3 domain-containing protein-like	FALSE	FALSE	FALSE	NA
Phygri01g014630	-1.710679077	1.39E-10	3.02E-09	-2.33369709	2.01E-19	3.77E-17	-4.044376168	1.08E-52	4.43E-50	GO:0008194	UDP-glycosyltransferase activity	MF	Glycosyltransferase	FALSE	FALSE	TRUE	Late
Phygri11g016980	1.416347685	1.43E-10	3.10E-09	1.231603267	6.27E-07	8.62E-06	2.647950953	3.59E-28	1.80E-26	GO:0004672; GO:0005524; GO:0006468	protein kinase activity; ATP binding; protein phosphorylation	MF; BP	Protein kinase	TRUE	FALSE	FALSE	Early
Phygri05g020010	2.792260097	1.44E-10	3.11E-09	1.200625111	0.016816634	0.04852634	3.992885209	9.98E-17	1.54E-15	GO:0005524; GO:0016020	ATP binding; membrane	MF; CC	ABC transporter-like	TRUE	FALSE	FALSE	Early
Phygri09g003020	-2.316321615	1.47E-10	3.17E-09	NA	NA	NA	-1.899470336	1.49E-07	6.59E-07	GO:0008271; GO:0008272; GO:0015116; GO:0016020; GO:0016021; GO:0055085	secondary active sulfate transmembrane transporter activity; sulfate transport; sulfate transmembrane transporter activity; membrane; transmembrane transport	MF; BP; CC	STAS domain / Sulfate transporter family	FALSE	FALSE	FALSE	NA
Phygri10g005230	2.987617352	1.50E-10	3.24E-09	NA	NA	NA	4.025650418	8.49E-17	1.32E-15	GO:0003677	DNA binding	MF	Squamosa promoter binding protein-like protein	TRUE	FALSE	FALSE	Early
Phygri02g015800	-3.121173936	1.51E-10	3.26E-09	NA	NA	NA	-2.6556022	5.46E-08	2.59E-07	GO:0004672; GO:0005524; GO:0006468; GO:0030247	protein kinase activity; ATP binding; protein phosphorylation; polysaccharide binding	MF; BP	Protein kinase family protein	FALSE	FALSE	FALSE	NA
Phygri01g009720	-6.067406157	1.55E-10	3.33E-09	2.249562769	1.12E-05	0.000106609	-3.817843388	8.58E-05	0.000240572	GO:0016702; GO:0055114	oxidoreductase activity, acting on single donors with incorporation of molecular oxygen, incorporation of two atoms of oxygen	MF	Carotenoid cleavage dioxygenase 8	FALSE	TRUE	FALSE	Mid
Phygri10g012300	3.360369105	1.56E-10	3.35E-09	4.152746649	0.000136335	0.000893154	7.513115754	1.95E-12	1.75E-11	GO:0009733	response to auxin	BP	Putative auxin-responsive family protein	TRUE	FALSE	FALSE	Early
Phygri03g022880	1.415708482	1.56E-10	3.36E-09	NA	NA	NA	2.26952447	8.08E-20	1.78E-18	NA	NA	NA	protein SHOOT GRAVITROPISM 5	TRUE	FALSE	FALSE	Early
Phygri04g000330	2.206845556	1.57E-10	3.37E-09	NA	NA	NA	2.604600736	2.61E-12	2.31E-11	GO:0004190; GO:0016021	aspartic-type endopeptidase activity	MF	Signal peptide peptidase-like	TRUE	FALSE	FALSE	Early
Phygri10g012660	-1.288688547	1.57E-10	3.37E-09	NA	NA	NA	-1.458729236	5.08E-13	4.94E-12	GO:0043531	ADP binding	MF	Disease resistance protein	FALSE	FALSE	FALSE	NA
Phygri08g015000	-2.512515424	1.62E-10	3.46E-09	NA	NA	NA	-3.359723522	7.48E-18	1.33E-16	GO:0004672; GO:0005509; GO:0005524; GO:0006468	protein kinase activity; calcium ion binding; ATP binding; protein phosphorylation	MF; BP	PREDICTED: calcium-dependent kinase	FALSE	FALSE	FALSE	NA
Phygri03g028060	4.115376501	1.63E-10	3.49E-09	NA	NA	NA	2.593516152	1.53E-05	4.85E-05	GO:0003700; GO:0006355	DNA-binding transcription factor activity; regulation of DNA-templated transcription	MF; BP	Basic-leucine zipper domain-containing protein	TRUE	FALSE	FALSE	Early
Phygri09g006570	1.671373828	1.68E-10	3.59E-09	1.317044996	3.04E-06	3.43E-05	2.988418824	3.80E-27	1.73E-25	NA	NA	NA	Gamma-interferon-inducible lysosomal thiol reductase-like	TRUE	FALSE	FALSE	Early
Phygri02g018550	1.945750573	1.68E-10	3.59E-09	NA	NA	NA	2.808358414	1.57E-19	3.35E-18	GO:0004672; GO:0005515; GO:0005524; GO:0006468	protein kinase activity; protein binding; ATP binding; protein phosphorylation	MF; BP	Receptor-like protein kinase	TRUE	FALSE	FALSE	Early
Phygri05g014000	-2.329398865	1.69E-10	3.61E-09	NA	NA	NA	-2.761814513	2.76E-14	3.17E-13	GO:0003824; GO:0005992	catalytic activity; trehalose biosynthetic process	MF; BP	Trehalose 6-phosphate phosphatase	FALSE	FALSE	FALSE	NA
Phygri10g001930	1.518628267	1.69E-10	3.61E-09	NA	NA	NA	2.092904611	2.09E-18	3.91E-17	GO:0005515	protein binding	MF	Putative glutathione S-transferase	TRUE	FALSE	FALSE	Early
Phygri11g019760	-1.413681595	1.72E-10	3.67E-09	NA	NA	NA	-1.237581934	2.43E-08	1.21E-07	GO:0005515	protein binding	MF	FBD-associated F-box protein	FALSE	FALSE	FALSE	NA
Phygri03g030750	-2.139760777	1.74E-10	3.71E-09	NA	NA	NA	-2.480499907	1.33E-13	1.41E-12	GO:0046983	protein dimerization activity	MF	BHLH transcription factor	FALSE	FALSE	FALSE	NA
Phygri06g010150	2.567958977	1.76E-10	3.73E-09	NA	NA	NA	3.449811876	2.02E-16	3.00E-15	GO:0004672; GO:0005524; GO:0006468	protein kinase activity; ATP binding; protein phosphorylation	MF; BP	Receptor-like protein kinase	TRUE	FALSE	FALSE	Early
Phygri02g014540	1.507324477	1.78E-10	3.78E-09	NA	NA	NA	1.383636718	4.82E-09	2.67E-08	GO:0004096; GO:0020037; GO:0055114	catalase activity; heme binding	MF	Catalase	TRUE	FALSE	FALSE	Early
Phygri06g025130	1.820303613	1.82E-10	3.86E-09	NA	NA	NA	1.728563211	1.54E-09	9.17E-09	NA	NA	NA	Expansin	TRUE	FALSE	FALSE	Early
Phygri04g008680	-1.87155946	1.83E-10	3.86E-09	NA	NA	NA	-1.735583137	3.85E-09	2.17E-08	NA	NA	NA	Putative ankyrin repeat-containing domain-containing protein	FALSE	FALSE	FALSE	NA
Phygri04g011080	-1.341191385	1.97E-10	4.16E-09	NA	NA	NA	-1.124620724	9.91E-08	4.53E-07	GO:0005515	protein binding	MF	WD_REPEATS_REGION domain-containing protein	FALSE	FALSE	FALSE	NA
Phygri09g007410	1.928282395	1.97E-10	4.17E-09	NA	NA	NA	2.804974195	1.41E-19	3.03E-18	NA	NA	NA	Upf0503 protein, chloroplastic	TRUE	FALSE	FALSE	Early
Phygri07g005450	-1.584693776	1.98E-10	4.17E-09	NA	NA	NA	-1.696985804	1.01E-11	8.26E-11	GO:0006812; GO:0006816; GO:0008324; GO:0015369; GO:0016021; GO:0055085	monoatomic cation transport; calcium ion transport; monoatomic cation transmembrane transporter activity; calcium:proton antiporter activity; transmembrane transport	BP; MF	Vacuolar cation/proton exchanger	FALSE	FALSE	FALSE	NA
Phygri08g017940	-5.120365949	2.06E-10	4.35E-09	NA	NA	NA	-4.961296475	7.57E-10	4.72E-09	GO:0016491; GO:0055114	oxidoreductase activity	MF	Amino_oxidase domain-containing protein	FALSE	FALSE	FALSE	NA
Phygri09g006580	1.529657427	2.07E-10	4.35E-09	1.630223433	7.17E-07	9.69E-06	3.15988086	6.28E-24	2.09E-22	NA	NA	NA	Gamma-interferon inducible lysosomal thiol reductase	TRUE	FALSE	FALSE	Early
Phygri08g026910	1.289510973	2.07E-10	4.35E-09	2.46020058	4.52E-13	2.71E-11	3.749711553	4.27E-30	2.55E-28	NA	NA	NA	PMR5N domain-containing protein	TRUE	FALSE	FALSE	Early
Phygri03g017900	1.209412277	2.07E-10	4.35E-09	NA	NA	NA	1.966625249	3.68E-24	1.25E-22	NA	NA	NA	Peptidase A1 domain-containing protein	TRUE	FALSE	FALSE	Early
Phygri07g004500	1.921202534	2.07E-10	4.35E-09	NA	NA	NA	1.96286701	1.40E-10	9.70E-10	NA	NA	NA	AAA domain-containing protein	TRUE	FALSE	FALSE	Early
Phygri03g018750	1.669230888	2.07E-10	4.35E-09	1.860617896	6.34E-09	1.52E-07	3.529848784	7.71E-30	4.55E-28	NA	NA	NA	Photosynthetic NDH subunit of subcomplex B 1 like	TRUE	FALSE	FALSE	Early
Phygri11g022550	-2.570525106	2.14E-10	4.48E-09	NA	NA	NA	-2.582663936	2.17E-10	1.48E-09	NA	NA	NA	Stress up-regulated Nod 19 protein	FALSE	FALSE	FALSE	NA
Phygri01g021900	1.422321815	2.15E-10	4.51E-09	NA	NA	NA	1.125687843	4.26E-07	1.75E-06	NA	NA	NA	Ethylene-responsive transcription factor	TRUE	FALSE	FALSE	Early
Phygri12g020070	2.994270667	2.20E-10	4.60E-09	2.384712417	7.82E-07	1.05E-05	5.378983085	5.19E-29	2.79E-27	GO:0006633; GO:0016020; GO:0016747	fatty acid biosynthetic process; membrane; acyltransferase activity, transferring groups other than amino-acyl groups	BP; CC; MF	3-ketoacyl-CoA synthase	TRUE	FALSE	FALSE	Early
Phygri07g000950	-1.844884632	2.31E-10	4.82E-09	-1.331080162	2.14E-06	2.54E-05	-3.175964795	5.05E-28	2.50E-26	GO:0003676; GO:0008270	nucleic acid binding; zinc ion binding	MF	CCHC-type domain-containing protein	FALSE	FALSE	TRUE	Late
Phygri02g018290	-3.372279447	2.35E-10	4.90E-09	-2.003856503	3.49E-05	0.000279967	-5.376135949	2.94E-24	1.02E-22	NA	NA	NA	F-box domain-containing protein	FALSE	FALSE	TRUE	Late
Phygri08g019930	1.264279771	2.43E-10	5.05E-09	NA	NA	NA	2.221709105	1.29E-25	5.07E-24	NA	NA	NA	Putative ovule protein	TRUE	FALSE	FALSE	Early
Phygri05g005322	-3.368711487	2.47E-10	5.13E-09	4.028044483	1.52E-10	5.34E-09	NA	NA	NA	NA	NA	NA	Unknown protein	FALSE	TRUE	FALSE	Mid
Phygri06g008040	-1.726044872	2.49E-10	5.15E-09	-1.054775175	4.91E-05	0.000375654	-2.780820048	9.88E-25	3.58E-23	GO:0005507; GO:0008131; GO:0009308; GO:0048038; GO:0055114	copper ion binding; primary amine oxidase activity; amine metabolic process; quinone binding	MF; BP	Amine oxidase	FALSE	FALSE	TRUE	Late
Phygri08g035540	4.421801922	2.51E-10	5.18E-09	NA	NA	NA	3.656657947	2.93E-08	1.45E-07	NA	NA	NA	Cyclin	TRUE	FALSE	FALSE	Early
Phygri12g010400	2.11191927	2.54E-10	5.25E-09	NA	NA	NA	2.45322407	2.12E-11	1.66E-10	NA	NA	NA	regulatory-associated protein of TOR 1-like	TRUE	FALSE	FALSE	Early
Phygri12g002240	1.341536036	2.60E-10	5.37E-09	1.222567568	1.34E-08	2.93E-07	2.564103603	6.08E-33	4.54E-31	GO:0004564; GO:0004575	beta-fructofuranosidase activity; sucrose alpha-glucosidase activity	MF	Acid beta-fructofuranosidase	TRUE	FALSE	FALSE	Early
Phygri10g016620	1.282243309	2.65E-10	5.45E-09	NA	NA	NA	1.727733971	4.33E-17	6.95E-16	GO:0003677	DNA binding	MF	Squamosa promoter-binding-like protein	TRUE	FALSE	FALSE	Early
Phygri01g017220	-2.599400576	2.68E-10	5.51E-09	1.862764096	4.87E-06	5.18E-05	NA	NA	NA	GO:0030001; GO:0046872	metal ion transport; metal ion binding	BP; MF	Heavy metal-associated domain, HMA	FALSE	TRUE	FALSE	Mid
Phygri11g009120	2.740168894	2.68E-10	5.52E-09	1.247201827	0.010401169	0.033011768	3.987370721	2.29E-17	3.79E-16	GO:0004672; GO:0006468	protein kinase activity; protein phosphorylation	MF; BP	Protein kinase	TRUE	FALSE	FALSE	Early
Phygri08g040900	-4.015569838	2.78E-10	5.71E-09	NA	NA	NA	-3.59331587	1.91E-08	9.69E-08	GO:0006952	defense response	BP	Bet_v_1 domain-containing protein	FALSE	FALSE	FALSE	NA
Phygri03g013410	-1.311191015	2.79E-10	5.73E-09	NA	NA	NA	-1.593695993	1.73E-14	2.03E-13	GO:0016791	phosphatase activity	MF	Protein phosphatase 2C	FALSE	FALSE	FALSE	NA
Phygri12g014120	-1.87147116	2.92E-10	5.99E-09	NA	NA	NA	NA	NA	NA	NA	NA	NA	Putative DNA ligase 1-like	FALSE	FALSE	FALSE	NA
Phygri04g010790	2.670152684	2.93E-10	6.00E-09	1.435079163	0.005575179	0.019804103	4.105231847	8.33E-17	1.30E-15	NA	NA	NA	type I inositol polyphosphate 5-phosphatase 4-like	TRUE	FALSE	FALSE	Early
Phygri06g007300	2.828276627	2.96E-10	6.06E-09	NA	NA	NA	3.793411147	1.85E-15	2.46E-14	GO:0003677; GO:0008289	DNA binding; lipid binding	MF	Homeobox-leucine zipper family protein	TRUE	FALSE	FALSE	Early
Phygri01g001710	-2.751629537	3.00E-10	6.12E-09	-1.189812687	0.001735	0.007555089	-3.941442224	8.49E-20	1.86E-18	NA	NA	NA	type I inositol polyphosphate 5-phosphatase 2-like	FALSE	FALSE	TRUE	Late
Phygri02g012460	-3.325938941	3.03E-10	6.17E-09	NA	NA	NA	-3.343289616	2.83E-10	1.88E-09	NA	NA	NA	protein Shroom-like	FALSE	FALSE	FALSE	NA
Phygri08g019070	1.651166505	3.03E-10	6.18E-09	NA	NA	NA	1.792316217	1.16E-11	9.42E-11	GO:0003824	catalytic activity	MF	Epimerase domain-containing protein	TRUE	FALSE	FALSE	Early
Phygri05g005530	-1.188929068	3.04E-10	6.20E-09	NA	NA	NA	-1.60108212	1.73E-17	2.93E-16	GO:0008080	N-acetyltransferase activity	MF	N-acetyltransferase domain-containing protein	FALSE	FALSE	FALSE	NA
Phygri12g017500	-1.823071907	3.06E-10	6.23E-09	-1.992759278	2.13E-14	1.66E-12	-3.815831185	3.17E-41	5.00E-39	NA	NA	NA	DUF1336 domain-containing protein	FALSE	FALSE	TRUE	Late
Phygri04g003750	2.949133577	3.08E-10	6.24E-09	-1.243641743	0.008454994	0.027822685	1.705491835	0.000232549	0.000604183	GO:0003993	acid phosphatase activity	MF	acid phosphatase 1	TRUE	FALSE	FALSE	Early
Phygri05g015340	-2.787664694	3.10E-10	6.28E-09	1.570724913	0.00038105	0.002116444	-1.216939781	0.006070188	0.011908839	GO:0016791	phosphatase activity	MF	Protein phosphatase	FALSE	TRUE	FALSE	Mid
Phygri07g006050	5.106751855	3.22E-10	6.52E-09	NA	NA	NA	5.843624383	2.96E-10	1.96E-09	GO:0009058; GO:0016844	biosynthetic process; strictosidine synthase activity	BP; MF	Putative strictosidine synthase	TRUE	FALSE	FALSE	Early
Phygri05g005570	-2.637862075	3.23E-10	6.55E-09	1.15450218	0.005003305	0.018144632	-1.483359895	0.00045541	0.001121377	NA	NA	NA	Beta-(1-->2)glucan export ATP-binding/permease protein like	FALSE	TRUE	FALSE	Mid
Phygri03g022240	-1.53252231	3.24E-10	6.55E-09	-1.583508487	8.77E-12	3.96E-10	-3.116030797	3.19E-38	4.01E-36	GO:0016020; GO:0022857; GO:0055085	membrane; transmembrane transporter activity; transmembrane transport	CC; MF; BP	Putative protein NRT1/ PTR FAMILY 2.2	FALSE	FALSE	TRUE	Late
Phygri06g009290	-3.597739806	3.36E-10	6.79E-09	NA	NA	NA	-2.757857779	1.55E-06	5.80E-06	GO:0004672; GO:0005515; GO:0005524; GO:0006468	protein kinase activity; protein binding; ATP binding; protein phosphorylation	MF; BP	Protein kinase domain-containing protein	FALSE	FALSE	FALSE	NA
Phygri12g005530	3.188873715	3.44E-10	6.93E-09	1.649411261	0.003364965	0.013090302	4.838284977	1.29E-18	2.47E-17	NA	NA	NA	AAI domain-containing protein	TRUE	FALSE	FALSE	Early
Phygri06g004270	-2.097371212	3.49E-10	7.01E-09	NA	NA	NA	-1.591351195	2.24E-06	8.22E-06	NA	NA	NA	Protein kinase family protein	FALSE	FALSE	FALSE	NA
Phygri09g012290	1.019275691	3.50E-10	7.03E-09	NA	NA	NA	1.441805804	1.35E-17	2.33E-16	GO:0004672; GO:0005524; GO:0006468	protein kinase activity; ATP binding; protein phosphorylation	MF; BP	Protein kinase-like protein	TRUE	FALSE	FALSE	Early
Phygri05g019500	1.493773836	3.55E-10	7.13E-09	2.985681374	1.04E-09	3.02E-08	4.47945521	4.48E-21	1.14E-19	NA	NA	NA	ANK_REP_REGION domain-containing protein	TRUE	FALSE	FALSE	Early
Phygri02g006290	-2.881616016	3.58E-10	7.17E-09	-1.987639305	3.41E-06	3.80E-05	-4.86925532	1.47E-26	6.33E-25	NA	NA	NA	UDP-glycosyltransferase	FALSE	FALSE	TRUE	Late
Phygri06g006980	-2.756501203	3.61E-10	7.24E-09	NA	NA	NA	-2.914788302	3.62E-11	2.73E-10	GO:0016021	NA	NA	Bidirectional sugar transporter SWEET	FALSE	FALSE	FALSE	NA
Phygri03g029990	-4.59391351	3.71E-10	7.42E-09	-3.090929266	9.07E-08	1.56E-06	-7.684842777	4.95E-26	2.05E-24	GO:0004867	serine-type endopeptidase inhibitor activity	MF	Proteinase inhibitor type-2	FALSE	FALSE	TRUE	Late
Phygri03g016530	-1.400047233	3.88E-10	7.74E-09	NA	NA	NA	NA	NA	NA	NA	NA	NA	alpha-dioxygenase 1-like	FALSE	FALSE	FALSE	NA
Phygri12g011380	1.59949079	4.00E-10	7.99E-09	1.937018767	8.31E-10	2.49E-08	3.536509557	9.10E-31	5.71E-29	GO:0008270	zinc ion binding	MF	RING-CH-type domain-containing protein	TRUE	FALSE	FALSE	Early
Phygri02g008530	-2.319216459	4.03E-10	8.03E-09	NA	NA	NA	-2.439628801	4.85E-11	3.58E-10	GO:0004672; GO:0005524; GO:0006468	protein kinase activity; ATP binding; protein phosphorylation	MF; BP	Protein kinase-like protein	FALSE	FALSE	FALSE	NA
Phygri07g000320	1.432023476	4.09E-10	8.14E-09	2.124652976	8.18E-12	3.72E-10	3.556676453	3.58E-32	2.50E-30	GO:0016872	intramolecular lyase activity	MF	Chalcone-flavonone isomerase family protein	TRUE	FALSE	FALSE	Early
Phygri07g004800	3.431469136	4.22E-10	8.39E-09	NA	NA	NA	3.862020792	1.62E-11	1.28E-10	NA	NA	NA	Serine/arginine repetitive matrix-like protein	TRUE	FALSE	FALSE	Early
Phygri12g002090	3.205484268	4.47E-10	8.89E-09	NA	NA	NA	4.430876778	1.94E-16	2.89E-15	GO:0004672; GO:0005515; GO:0006468	protein kinase activity; protein binding; protein phosphorylation	MF; BP	Protein kinase domain-containing protein	TRUE	FALSE	FALSE	Early
Phygri02g029080	1.012239358	4.63E-10	9.20E-09	NA	NA	NA	1.349774063	3.25E-16	4.71E-15	GO:0004672; GO:0006468	protein kinase activity; protein phosphorylation	MF; BP	protein kinase family protein	TRUE	FALSE	FALSE	Early
Phygri01g011360	1.818670093	4.66E-10	9.23E-09	NA	NA	NA	2.484519754	7.76E-16	1.07E-14	NA	NA	NA	Protein kinase-like domain containing protein	TRUE	FALSE	FALSE	Early
Phygri01g011540	-1.47488004	4.73E-10	9.36E-09	1.016544011	1.17E-05	0.000110923	NA	NA	NA	NA	NA	NA	MTD1 family protein	FALSE	TRUE	FALSE	Mid
Phygri02g022630	2.202203437	4.76E-10	9.42E-09	NA	NA	NA	2.596189758	2.74E-12	2.42E-11	GO:0003676	nucleic acid binding	MF	RRM domain-containing protein	TRUE	FALSE	FALSE	Early
Phygri04g006380	-2.833556831	4.81E-10	9.49E-09	-1.74039709	0.000101107	0.00069443	-4.57395392	7.98E-24	2.63E-22	NA	NA	NA	Non-specific lipid-transfer protein-like protein	FALSE	FALSE	TRUE	Late
Phygri02g016110	-1.604071239	4.82E-10	9.49E-09	NA	NA	NA	-1.918910968	9.51E-14	1.03E-12	GO:0016491; GO:0055114	oxidoreductase activity	MF	1-aminocyclopropane-1-carboxylate oxidase	FALSE	FALSE	FALSE	NA
Phygri01g015120	-1.300870315	4.89E-10	9.64E-09	NA	NA	NA	-2.078020723	2.02E-23	6.41E-22	NA	NA	NA	Remorin_C domain-containing protein	FALSE	FALSE	FALSE	NA
Phygri01g021160	-1.144087888	5.00E-10	9.84E-09	NA	NA	NA	-1.417898051	1.19E-14	1.44E-13	NA	NA	NA	PH domain-containing protein	FALSE	FALSE	FALSE	NA
Phygri10g016590	2.308586063	5.31E-10	1.04E-08	NA	NA	NA	3.216956968	9.76E-18	1.71E-16	NA	NA	NA	Putative C2 domain, phosphoribosyltransferase	TRUE	FALSE	FALSE	Early
Phygri08g044100	4.312871456	5.32E-10	1.04E-08	NA	NA	NA	6.750491946	1.70E-09	1.01E-08	GO:0003824; GO:0004084; GO:0009081	catalytic activity; branched-chain-amino-acid transaminase activity; branched-chain amino acid metabolic process	MF; BP	Branched-chain-amino-acid aminotransferase	TRUE	FALSE	FALSE	Early
Phygri00g000950	7.976786229	5.48E-10	1.07E-08	NA	NA	NA	7.746656321	1.68E-09	9.98E-09	GO:0008194	UDP-glycosyltransferase activity	MF	UDP-glycosyltransferase	TRUE	FALSE	FALSE	Early
Phygri02g022640	2.221398749	5.56E-10	1.09E-08	NA	NA	NA	2.593464585	3.48E-11	2.63E-10	GO:0006520; GO:0016491; GO:0055114	amino acid metabolic process; oxidoreductase activity	BP; MF	Glutamate dehydrogenase	TRUE	FALSE	FALSE	Early
Phygri03g016150	1.264850338	5.73E-10	1.12E-08	NA	NA	NA	1.812620002	1.70E-16	2.55E-15	NA	NA	NA	Peptidase M50B-like protein	TRUE	FALSE	FALSE	Early
Phygri01g020310	-1.687026765	6.13E-10	1.20E-08	NA	NA	NA	-1.087824331	7.13E-05	0.000202766	GO:0055085	transmembrane transport	BP	Metal-nicotianamine transporter like	FALSE	FALSE	FALSE	NA
Phygri03g016740	-2.282706804	6.20E-10	1.21E-08	-2.845356194	6.33E-38	1.02E-34	-5.128062998	4.12E-49	1.39E-46	GO:0003924; GO:0005525	GTPase activity; GTP binding	MF	Ras-related protein like	FALSE	FALSE	TRUE	Late
Phygri08g007780	-1.942938435	6.25E-10	1.22E-08	NA	NA	NA	-1.65516501	1.51E-07	6.68E-07	GO:0003677; GO:0006355	DNA binding; regulation of DNA-templated transcription	MF; BP	NAC domain-containing protein	FALSE	FALSE	FALSE	NA
Phygri05g000790	3.129939765	6.33E-10	1.23E-08	1.641665444	0.001282249	0.005896409	4.771605209	6.92E-21	1.71E-19	NA	NA	NA	AAI domain-containing protein	TRUE	FALSE	FALSE	Early
Phygri10g010330	4.311772012	6.38E-10	1.24E-08	2.940259849	8.38E-05	0.000591655	7.252031861	1.54E-22	4.49E-21	GO:0016846	carbon-sulfur lyase activity	MF	tryptophan aminotransferase-related protein 4-like	TRUE	FALSE	FALSE	Early
Phygri02g018540	1.944431703	6.50E-10	1.26E-08	NA	NA	NA	2.769343294	4.95E-18	8.94E-17	NA	NA	NA	Receptor-like protein kinase	TRUE	FALSE	FALSE	Early
Phygri08g015370	-3.467207476	6.59E-10	1.28E-08	NA	NA	NA	-3.002806703	9.14E-08	4.21E-07	NA	NA	NA	VQ domain-containing protein	FALSE	FALSE	FALSE	NA
Phygri12g006000	1.44970266	6.73E-10	1.30E-08	1.476855623	4.25E-10	1.37E-08	2.926558283	2.88E-35	2.69E-33	NA	NA	NA	Unknown protein	TRUE	FALSE	FALSE	Early
Phygri10g005860	2.60010398	6.83E-10	1.32E-08	2.196122798	9.18E-06	8.97E-05	4.796226779	3.75E-23	1.16E-21	NA	NA	NA	Aa_trans domain-containing protein	TRUE	FALSE	FALSE	Early
Phygri04g012510	-1.571172204	6.94E-10	1.34E-08	NA	NA	NA	-2.053881248	5.42E-16	7.67E-15	NA	NA	NA	CLAVATA3/ESR (CLE)-related protein TDIF	FALSE	FALSE	FALSE	NA
Phygri06g024580	2.823346009	7.04E-10	1.36E-08	NA	NA	NA	3.4720653	1.84E-12	1.66E-11	NA	NA	NA	transcription factor SCREAM2-like	TRUE	FALSE	FALSE	Early
Phygri03g025230	-1.885828721	7.10E-10	1.37E-08	-1.455704385	1.89E-07	3.02E-06	-3.341533105	1.60E-28	8.27E-27	NA	NA	NA	CAP10 domain-containing protein	FALSE	FALSE	TRUE	Late
Phygri08g029790	1.043306775	7.14E-10	1.37E-08	NA	NA	NA	NA	NA	NA	GO:0003714	transcription corepressor activity	MF	heat shock factor-binding protein 1-like	FALSE	FALSE	FALSE	NA
Phygri04g004480	-5.78762136	7.19E-10	1.38E-08	3.96533424	5.06E-08	9.38E-07	NA	NA	NA	GO:0045735	nutrient reservoir activity	MF	Germin-like protein	FALSE	TRUE	FALSE	Mid
Phygri11g013690	-1.517323032	7.24E-10	1.39E-08	NA	NA	NA	NA	NA	NA	GO:0055114	NA	NA	Alcohol dehydrogenase	FALSE	FALSE	FALSE	NA
Phygri07g001300	-1.451173486	7.57E-10	1.45E-08	NA	NA	NA	-1.830311178	8.05E-15	9.91E-14	GO:0003857; GO:0006631; GO:0016491; GO:0055114	3-hydroxyacyl-CoA dehydrogenase activity; fatty acid metabolic process; oxidoreductase activity	MF; BP	Fatty acid oxidation complex subunit alpha	FALSE	FALSE	FALSE	NA
Phygri04g019020	-2.405939847	7.58E-10	1.45E-08	1.107661696	0.003737423	0.014297278	-1.298278151	0.001035424	0.002378751	GO:0015267; GO:0016020; GO:0055085	channel activity; membrane; transmembrane transport	MF; CC; BP	Aquaporin	FALSE	TRUE	FALSE	Mid
Phygri10g002200	1.576438776	7.65E-10	1.46E-08	1.773999473	4.72E-12	2.27E-10	3.350438249	5.53E-39	7.55E-37	GO:0005506; GO:0016705; GO:0020037; GO:0055114	iron ion binding; oxidoreductase activity, acting on paired donors, with incorporation or reduction of molecular oxygen; heme binding	MF	Allene oxide synthase	TRUE	FALSE	FALSE	Early
Phygri07g002300	3.970579858	7.81E-10	1.49E-08	-1.915606991	0.003635634	0.013981489	2.054972867	0.000739133	0.001750914	GO:0016021; GO:0022857; GO:0055085	transmembrane transporter activity; transmembrane transport	MF; BP	organic cation/carnitine transporter 4	TRUE	FALSE	FALSE	Early
Phygri03g019130	-2.549918324	7.88E-10	1.50E-08	-2.619601728	8.56E-11	3.19E-09	-5.169520052	6.67E-36	6.77E-34	NA	NA	NA	PREDICTED: DUF761 domain	FALSE	FALSE	TRUE	Late
Phygri08g037590	6.828533978	8.80E-10	1.68E-08	NA	NA	NA	5.358921071	1.86E-08	9.47E-08	GO:0009733	response to auxin	BP	Auxin-responsive protein	TRUE	FALSE	FALSE	Early
Phygri03g008720	-1.267114899	8.85E-10	1.68E-08	NA	NA	NA	-1.376192344	2.85E-11	2.18E-10	GO:0005985; GO:0016157	sucrose metabolic process; sucrose synthase activity	BP; MF	Sucrose synthase	FALSE	FALSE	FALSE	NA
Phygri08g041440	-2.286334317	9.10E-10	1.73E-08	-1.111178267	0.002155339	0.009069201	-3.397512584	6.97E-20	1.54E-18	GO:0015079; GO:0016020; GO:0071805	potassium ion transmembrane transporter activity; membrane; potassium ion transmembrane transport	MF; CC; BP	Potassium transporter	FALSE	FALSE	TRUE	Late
Phygri10g007840	1.022049813	9.27E-10	1.76E-08	NA	NA	NA	1.311784449	8.39E-15	1.03E-13	NA	NA	NA	Putative transmembrane protein-like	TRUE	FALSE	FALSE	Early
Phygri03g026760	-1.136488875	9.41E-10	1.78E-08	NA	NA	NA	-1.103415366	4.23E-09	2.37E-08	GO:0005524; GO:0016887	ATP binding; ATP hydrolysis activity	MF	AAA domain-containing protein	FALSE	FALSE	FALSE	NA
Phygri07g011230	1.619783699	9.44E-10	1.79E-08	1.337815862	8.30E-07	1.10E-05	2.957599561	5.78E-28	2.81E-26	NA	NA	NA	DUF4378 domain-containing protein	TRUE	FALSE	FALSE	Early
Phygri04g000260	2.821274844	9.49E-10	1.79E-08	1.451781404	0.002387886	0.009874137	4.273056249	1.77E-19	3.76E-18	GO:0004672; GO:0005515; GO:0005524; GO:0006468	protein kinase activity; protein binding; ATP binding; protein phosphorylation	MF; BP	Receptor protein kinase, putative	TRUE	FALSE	FALSE	Early
Phygri06g005420	-1.544872499	9.76E-10	1.84E-08	2.294988067	1.39E-19	2.73E-17	NA	NA	NA	NA	NA	NA	protein FAF-like, chloroplastic	FALSE	TRUE	FALSE	Mid
Phygri12g014670	3.32962866	9.90E-10	1.87E-08	2.67923574	0.000415241	0.002283267	6.0088644	3.17E-16	4.60E-15	NA	NA	NA	Gibberellin-regulated protein 2	TRUE	FALSE	FALSE	Early
Phygri04g012350	3.760552509	1.00E-09	1.88E-08	-2.251338999	0.000299388	0.001729388	1.509213509	0.009762493	0.018321346	NA	NA	NA	Pectate lyase	TRUE	FALSE	FALSE	Early
Phygri08g040690	-4.644417246	1.02E-09	1.91E-08	2.785477889	2.67E-05	0.000224574	-1.858939357	0.019636724	0.034334875	GO:0005506; GO:0005737; GO:0019310; GO:0050113; GO:0055114	iron ion binding; cytoplasm; inositol catabolic process; inositol oxygenase activity	MF; CC; BP	Inositol oxygenase	FALSE	TRUE	FALSE	Mid
Phygri06g010380	-1.151311664	1.02E-09	1.92E-08	NA	NA	NA	-1.358975451	5.85E-13	5.65E-12	GO:0005524	ATP binding	MF	Phosphate import ATP-binding protein pstB	FALSE	FALSE	FALSE	NA
Phygri08g037460	6.771722479	1.04E-09	1.95E-08	NA	NA	NA	4.907418343	9.14E-09	4.88E-08	GO:0009733	response to auxin	BP	Auxin-responsive protein	TRUE	FALSE	FALSE	Early
Phygri05g006130	-2.451975425	1.04E-09	1.95E-08	-3.916846278	1.83E-30	1.65E-27	-6.368821703	2.94E-59	1.79E-56	GO:0003700; GO:0006355; GO:0043565	DNA-binding transcription factor activity; regulation of DNA-templated transcription; sequence-specific DNA binding	MF; BP	WRKY transcription factor	FALSE	FALSE	TRUE	Late
Phygri11g001360	2.721321072	1.06E-09	1.99E-08	NA	NA	NA	3.934647511	3.71E-12	3.22E-11	NA	NA	NA	Fos-related antigen 2 like	TRUE	FALSE	FALSE	Early
Phygri08g044490	3.317772961	1.06E-09	1.99E-08	NA	NA	NA	3.365114721	2.10E-09	1.23E-08	GO:0004672; GO:0005524; GO:0006468	protein kinase activity; ATP binding; protein phosphorylation	MF; BP	Kinase family protein	TRUE	FALSE	FALSE	Early
Phygri01g005960	1.16431343	1.07E-09	2.01E-08	NA	NA	NA	NA	NA	NA	GO:0005506; GO:0008610; GO:0016491; GO:0055114	iron ion binding; lipid biosynthetic process; oxidoreductase activity	MF; BP	Fatty acid hydroxylase domain-containing protein	FALSE	FALSE	FALSE	NA
Phygri11g011730	-2.406552341	1.07E-09	2.01E-08	1.031185848	0.008569141	0.028138292	-1.375366494	0.000510656	0.001247863	GO:0015297; GO:0016020; GO:0042910; GO:0055085	antiporter activity; membrane; xenobiotic transmembrane transporter activity; transmembrane transport	MF; CC; BP	Protein DETOXIFICATION	FALSE	TRUE	FALSE	Mid
Phygri04g001240	-2.323302387	1.11E-09	2.08E-08	NA	NA	NA	-2.482356343	7.93E-11	5.71E-10	GO:0008194	UDP-glycosyltransferase activity	MF	Glycosyltransferase	FALSE	FALSE	FALSE	NA
Phygri03g003430	-1.055957821	1.12E-09	2.10E-08	NA	NA	NA	-1.619390201	9.15E-21	2.23E-19	GO:0005985; GO:0016157; GO:0046524	sucrose metabolic process; sucrose synthase activity; sucrose-phosphate synthase activity	BP; MF	Sucrose-phosphate synthase	FALSE	FALSE	FALSE	NA
Phygri04g006040	-1.109464988	1.13E-09	2.11E-08	NA	NA	NA	-1.341569445	1.82E-13	1.89E-12	NA	NA	NA	PREDICTED: neurogenic locus notch	FALSE	FALSE	FALSE	NA
Phygri02g005860	-4.042325644	1.15E-09	2.14E-08	NA	NA	NA	-3.232079233	1.15E-06	4.41E-06	NA	NA	NA	ZF-HD dimerization-type domain-containing protein	FALSE	FALSE	FALSE	NA
Phygri03g012740	-2.584664101	1.16E-09	2.15E-08	NA	NA	NA	-2.045921293	1.61E-06	6.04E-06	GO:0005506; GO:0016705; GO:0020037; GO:0055114	iron ion binding; oxidoreductase activity, acting on paired donors, with incorporation or reduction of molecular oxygen; heme binding	MF	Cytochrome P450	FALSE	FALSE	FALSE	NA
Phygri06g023190	-3.264921929	1.18E-09	2.19E-08	NA	NA	NA	-3.816964456	1.09E-12	1.02E-11	NA	NA	NA	Unknown protein	FALSE	FALSE	FALSE	NA
Phygri08g024220	-1.079132762	1.18E-09	2.19E-08	NA	NA	NA	-1.77105742	1.71E-23	5.46E-22	GO:0006508; GO:0008236	proteolysis; serine-type peptidase activity	BP; MF	Subtilisin-like protease	FALSE	FALSE	FALSE	NA
Phygri06g009360	1.077776534	1.18E-09	2.19E-08	NA	NA	NA	NA	NA	NA	GO:0016020; GO:0016798	membrane; hydrolase activity, acting on glycosyl bonds	CC; MF	Heparanase-like protein 1	FALSE	FALSE	FALSE	NA
Phygri02g008950	-1.005303688	1.20E-09	2.23E-08	NA	NA	NA	-1.24341338	5.51E-14	6.10E-13	NA	NA	NA	Maternal effect embryo arrest protein	FALSE	FALSE	FALSE	NA
Phygri07g022460	-2.974945727	1.21E-09	2.23E-08	NA	NA	NA	-2.539417941	2.84E-07	1.21E-06	GO:0004672; GO:0005524; GO:0006468	protein kinase activity; ATP binding; protein phosphorylation	MF; BP	protein kinase family protein	FALSE	FALSE	FALSE	NA
Phygri10g012310	3.714301296	1.24E-09	2.29E-08	2.091826881	0.01621523	0.047116819	5.806128176	2.20E-12	1.96E-11	GO:0009733	response to auxin	BP	Putative auxin-responsive family protein	TRUE	FALSE	FALSE	Early
Phygri02g014130	1.617050192	1.25E-09	2.31E-08	1.107596934	7.41E-05	0.000533593	2.724647125	4.74E-23	1.44E-21	GO:0015031	protein transport	BP	Putative IST1-like	TRUE	FALSE	FALSE	Early
Phygri12g020780	2.645969084	1.28E-09	2.35E-08	1.506824067	0.00270695	0.010960129	4.152793152	1.21E-17	2.10E-16	NA	NA	NA	RING-type domain-containing protein	TRUE	FALSE	FALSE	Early
Phygri03g015890	-1.115736659	1.29E-09	2.37E-08	NA	NA	NA	-1.008663039	4.37E-08	2.11E-07	NA	NA	NA	protein NIM1-INTERACTING 2-like	FALSE	FALSE	FALSE	NA
Phygri08g032260	2.105977332	1.31E-09	2.40E-08	NA	NA	NA	1.467303964	1.15E-05	3.72E-05	GO:0006629; GO:0016627	lipid metabolic process; oxidoreductase activity, acting on the CH-CH group of donors	BP; MF	Steroid 5-alpha-reductase	TRUE	FALSE	FALSE	Early
Phygri02g011650	-1.510715595	1.45E-09	2.66E-08	NA	NA	NA	-1.296364643	2.21E-07	9.52E-07	GO:0004252; GO:0016021	serine-type endopeptidase activity	MF	Rhomboid domain-containing protein	FALSE	FALSE	FALSE	NA
Phygri03g025450	-1.902963358	1.49E-09	2.73E-08	NA	NA	NA	NA	NA	NA	GO:0004222; GO:0006508; GO:0008270; GO:0031012	metalloendopeptidase activity; proteolysis; zinc ion binding; extracellular matrix	MF; BP; CC	ZnMc domain-containing protein	FALSE	FALSE	FALSE	NA
Phygri05g006500	1.331221168	1.50E-09	2.75E-08	1.117030294	3.77E-05	0.000299279	2.448251462	2.20E-21	5.77E-20	GO:0000413; GO:0003755	protein peptidyl-prolyl isomerization; peptidyl-prolyl cis-trans isomerase activity	BP; MF	Cyclophilin-like peptidyl-prolyl cis-trans isomerase domain	TRUE	FALSE	FALSE	Early
Phygri11g006380	2.995864916	1.56E-09	2.84E-08	2.739804648	3.77E-08	7.23E-07	5.735669564	1.02E-30	6.39E-29	GO:0015267; GO:0016020; GO:0055085	channel activity; membrane; transmembrane transport	MF; CC; BP	PREDICTED: aquaporin	TRUE	FALSE	FALSE	Early
Phygri09g007920	-3.1096568	1.61E-09	2.92E-08	NA	NA	NA	-3.421795596	3.15E-11	2.40E-10	GO:0005515	protein binding	MF	probable glutathione S-transferase	FALSE	FALSE	FALSE	NA
Phygri07g019600	1.682229304	1.65E-09	2.99E-08	NA	NA	NA	2.106986609	4.36E-13	4.29E-12	GO:0043531	ADP binding	MF	No CDS and protein	TRUE	FALSE	FALSE	Early
Phygri02g017870	-1.273754381	1.65E-09	2.99E-08	-1.026134304	1.18E-06	1.50E-05	-2.299888686	1.33E-27	6.29E-26	GO:0004601; GO:0006979; GO:0020037; GO:0055114	peroxidase activity; response to oxidative stress; heme binding	MF; BP	Peroxidase	FALSE	FALSE	TRUE	Late
Phygri08g013540	-2.486942206	1.66E-09	3.01E-08	2.515870013	1.20E-09	3.43E-08	NA	NA	NA	GO:0005515	protein binding	MF	LRRNT_2 domain-containing protein	FALSE	TRUE	FALSE	Mid
Phygri06g004930	2.188279994	1.69E-09	3.06E-08	-2.443815637	1.70E-11	7.27E-10	NA	NA	NA	NA	NA	NA	Fatty acyl-CoA reductase	FALSE	FALSE	FALSE	NA
Phygri07g001150	-1.202041622	1.72E-09	3.11E-08	NA	NA	NA	-1.928542715	1.95E-22	5.65E-21	NA	NA	NA	D-amino-acid transaminase, chloroplastic	FALSE	FALSE	FALSE	NA
Phygri08g038980	-1.581268665	1.77E-09	3.18E-08	NA	NA	NA	-2.146163709	2.76E-16	4.03E-15	GO:0005506; GO:0016705; GO:0020037; GO:0055114	iron ion binding; oxidoreductase activity, acting on paired donors, with incorporation or reduction of molecular oxygen; heme binding	MF	Putative cytochrome P450	FALSE	FALSE	FALSE	NA
Phygri07g003390	1.433342483	1.77E-09	3.19E-08	NA	NA	NA	1.983386727	1.10E-16	1.68E-15	NA	NA	NA	Putative 65-kDa microtubule-associated protein 1-like	TRUE	FALSE	FALSE	Early
Phygri06g003280	-2.129335753	1.77E-09	3.19E-08	NA	NA	NA	-3.088830661	1.74E-18	3.28E-17	GO:0003743; GO:0005852; GO:0006413; GO:0031369	translation initiation factor activity; eukaryotic translation initiation factor 3 complex; translational initiation; translation initiation factor binding	MF; CC; BP	Eukaryotic translation initiation factor 3 subunit C	FALSE	FALSE	FALSE	NA
Phygri12g013400	-1.500313199	1.81E-09	3.25E-08	NA	NA	NA	NA	NA	NA	NA	NA	NA	Unknown protein	FALSE	FALSE	FALSE	NA
Phygri06g017680	-1.202174919	1.91E-09	3.43E-08	NA	NA	NA	-1.694490419	2.35E-17	3.88E-16	GO:0003677; GO:0006355	DNA binding; regulation of DNA-templated transcription	MF; BP	NAC domain-containing protein	FALSE	FALSE	FALSE	NA
Phygri10g015450	1.07372563	1.93E-09	3.45E-08	NA	NA	NA	1.238612631	1.41E-11	1.13E-10	GO:0006694; GO:0008168	steroid biosynthetic process; methyltransferase activity	BP; MF	Methyltransferase	TRUE	FALSE	FALSE	Early
Phygri05g003320	-4.509973599	1.97E-09	3.52E-08	2.01608102	0.001606208	0.007104745	-2.493892579	0.001246296	0.002814127	NA	NA	NA	Putative zinc finger Ran-binding domain-containing protein 2-like	FALSE	TRUE	FALSE	Mid
Phygri05g006010	2.773995151	2.00E-09	3.56E-08	NA	NA	NA	3.901008308	1.93E-14	2.25E-13	NA	NA	NA	Unknown protein	TRUE	FALSE	FALSE	Early
Phygri12g008610	-1.131125606	2.00E-09	3.56E-08	NA	NA	NA	-1.184139846	3.64E-10	2.37E-09	NA	NA	NA	Isochorismatase domain-containing protein	FALSE	FALSE	FALSE	NA
Phygri07g020820	-2.083766153	2.02E-09	3.61E-08	1.621050232	2.88E-06	3.28E-05	NA	NA	NA	NA	NA	NA	AB hydrolase-1 domain-containing protein	FALSE	TRUE	FALSE	Mid
Phygri06g021050	2.538052228	2.05E-09	3.66E-08	2.268273625	5.51E-07	7.69E-06	4.806325853	8.85E-27	3.89E-25	GO:0004672; GO:0005515; GO:0006468	protein kinase activity; protein binding; protein phosphorylation	MF; BP	Protein kinase family protein	TRUE	FALSE	FALSE	Early
Phygri02g015830	-1.706624639	2.07E-09	3.68E-08	NA	NA	NA	NA	NA	NA	NA	NA	NA	LEA_2 domain-containing protein	FALSE	FALSE	FALSE	NA
Phygri02g002170	-2.702757789	2.12E-09	3.77E-08	2.289853142	3.81E-07	5.60E-06	NA	NA	NA	GO:0004185; GO:0006508	serine-type carboxypeptidase activity; proteolysis	MF; BP	Carboxypeptidase	FALSE	TRUE	FALSE	Mid
Phygri11g022660	-1.129446312	2.23E-09	3.95E-08	NA	NA	NA	-1.16201258	8.35E-10	5.17E-09	GO:0015297; GO:0016020; GO:0042910; GO:0055085	antiporter activity; membrane; xenobiotic transmembrane transporter activity; transmembrane transport	MF; CC; BP	Protein DETOXIFICATION	FALSE	FALSE	FALSE	NA
Phygri06g026010	-2.866427099	2.24E-09	3.97E-08	1.350324569	0.003056356	0.012117842	-1.51610253	0.001958012	0.004247073	GO:0005515	protein binding	MF	LRRNT_2 domain-containing protein	FALSE	TRUE	FALSE	Mid
Phygri06g003170	-1.238106378	2.24E-09	3.97E-08	NA	NA	NA	NA	NA	NA	NA	NA	NA	GRAS domain-containing protein	FALSE	FALSE	FALSE	NA
Phygri03g030110	2.78599321	2.31E-09	4.08E-08	1.55281944	0.001127024	0.005293079	4.33881265	5.64E-20	1.26E-18	GO:0016747	acyltransferase activity, transferring groups other than amino-acyl groups	MF	Transferase	TRUE	FALSE	FALSE	Early
Phygri07g022530	6.15949727	2.37E-09	4.20E-08	NA	NA	NA	6.970370795	9.34E-09	4.97E-08	NA	NA	NA	ZF-HD dimerization-type domain-containing protein	TRUE	FALSE	FALSE	Early
Phygri02g003920	1.022059562	2.45E-09	4.33E-08	NA	NA	NA	1.335869655	1.49E-14	1.77E-13	GO:0043531	ADP binding	MF	Disease resistance protein	TRUE	FALSE	FALSE	Early
Phygri09g009110	-1.476347304	2.49E-09	4.40E-08	NA	NA	NA	-2.064268316	7.61E-17	1.19E-15	NA	NA	NA	Putative E3 ubiquitin-protein ligase XBAT31	FALSE	FALSE	FALSE	NA
Phygri08g028020	1.693096397	2.52E-09	4.44E-08	NA	NA	NA	2.470636788	1.15E-16	1.76E-15	NA	NA	NA	Pyrimidine-specific ribonucleoside hydrolase	TRUE	FALSE	FALSE	Early
Phygri03g020450	-1.927254651	2.53E-09	4.45E-08	1.252748026	6.24E-05	0.000461585	NA	NA	NA	GO:0000145; GO:0006887	exocyst; exocytosis	CC; BP	Exocyst subunit Exo70 family protein	FALSE	TRUE	FALSE	Mid
Phygri08g004950	-3.261437666	2.57E-09	4.51E-08	NA	NA	NA	-3.561231565	7.49E-11	5.41E-10	NA	NA	NA	Root cap/late embryogenesis-like protein	FALSE	FALSE	FALSE	NA
Phygri11g005580	-3.980113354	2.60E-09	4.55E-08	-4.267265922	6.90E-13	4.02E-11	-8.247379276	2.13E-35	2.04E-33	NA	NA	NA	Fatty acyl-CoA reductase	FALSE	FALSE	TRUE	Late
Phygri10g010010	1.657317602	2.60E-09	4.55E-08	NA	NA	NA	1.228303325	8.08E-06	2.69E-05	NA	NA	NA	protein ALUMINUM SENSITIVE 3-like	TRUE	FALSE	FALSE	Early
Phygri07g017010	-2.421450431	2.62E-09	4.58E-08	1.907816381	2.53E-06	2.94E-05	NA	NA	NA	GO:0016020; GO:0016021	membrane	CC	WAT1-related protein	FALSE	TRUE	FALSE	Mid
Phygri02g021230	-1.872016886	2.63E-09	4.60E-08	NA	NA	NA	-2.194076082	2.54E-12	2.25E-11	GO:0008194	UDP-glycosyltransferase activity	MF	PREDICTED: UDP-glycosyltransferase	FALSE	FALSE	FALSE	NA
Phygri08g003050	3.866159856	2.63E-09	4.60E-08	2.461534392	0.004914728	0.017889641	6.327694247	7.19E-14	7.87E-13	GO:0000162; GO:0004048; GO:0016757	tryptophan biosynthetic process; anthranilate phosphoribosyltransferase activity; glycosyltransferase activity	BP; MF	Anthranilate phosphoribosyltransferase	TRUE	FALSE	FALSE	Early
Phygri02g009370	-1.295064614	2.64E-09	4.61E-08	NA	NA	NA	-1.593659317	2.28E-13	2.33E-12	GO:0005515	protein binding	MF	BTB/POZ and TAZ domain-containing protein	FALSE	FALSE	FALSE	NA
Phygri05g013450	2.781273561	2.65E-09	4.62E-08	3.612713079	0.000656656	0.00336514	6.39398664	5.48E-10	3.48E-09	NA	NA	NA	Cysteine-rich repeat secretory protein like	TRUE	FALSE	FALSE	Early
Phygri08g020990	2.318263786	2.70E-09	4.71E-08	NA	NA	NA	1.743483871	7.51E-06	2.51E-05	GO:0005506; GO:0008610; GO:0016491; GO:0055114	iron ion binding; lipid biosynthetic process; oxidoreductase activity	MF; BP	protein ECERIFERUM 1-like	TRUE	FALSE	FALSE	Early
Phygri03g030070	1.806952728	2.71E-09	4.71E-08	1.779434544	5.15E-07	7.24E-06	3.586387272	2.88E-25	1.11E-23	NA	NA	NA	Wound-responsive family protein	TRUE	FALSE	FALSE	Early
Phygri06g004750	-1.143800538	2.73E-09	4.75E-08	NA	NA	NA	-1.194570703	6.03E-10	3.82E-09	NA	NA	NA	Putative ovule protein	FALSE	FALSE	FALSE	NA
Phygri08g013170	-2.38873344	2.74E-09	4.77E-08	NA	NA	NA	-2.649831801	4.21E-11	3.15E-10	GO:0005506; GO:0016705; GO:0020037; GO:0055114	iron ion binding; oxidoreductase activity, acting on paired donors, with incorporation or reduction of molecular oxygen; heme binding	MF	Cytochrome P450	FALSE	FALSE	FALSE	NA
Phygri02g012920	1.085489184	2.79E-09	4.84E-08	1.392258109	2.45E-12	1.26E-10	2.477747293	9.11E-37	1.02E-34	GO:0005515	protein binding	MF	Leucine-rich repeat receptor-like protein kinase	TRUE	FALSE	FALSE	Early
Phygri02g028980	-1.619844099	2.79E-09	4.84E-08	NA	NA	NA	-2.411727785	4.36E-19	8.82E-18	NA	NA	NA	Unknown protein	FALSE	FALSE	FALSE	NA
Phygri09g006980	4.265572832	2.92E-09	5.05E-08	NA	NA	NA	3.770731034	1.03E-07	4.69E-07	GO:0016021; GO:0055085	transmembrane transport	BP	S-type anion channel like	TRUE	FALSE	FALSE	Early
Phygri00g001270	1.849816836	2.96E-09	5.12E-08	NA	NA	NA	2.116715317	6.23E-11	4.55E-10	NA	NA	NA	Unknown protein	TRUE	FALSE	FALSE	Early
Phygri08g031540	2.423891392	3.02E-09	5.22E-08	1.749700851	5.40E-05	0.000407972	4.173592242	1.90E-22	5.52E-21	GO:0030599; GO:0042545	pectinesterase activity; cell wall modification	MF; BP	Pectinesterase/pectinesterase inhibitor	TRUE	FALSE	FALSE	Early
Phygri06g019780	-3.432488993	3.05E-09	5.26E-08	-2.41342292	1.10E-06	1.40E-05	-5.845911913	2.05E-24	7.21E-23	GO:0005524; GO:0016887	ATP binding; ATP hydrolysis activity	MF	AAA domain-containing protein	FALSE	FALSE	TRUE	Late
Phygri02g026470	1.613639205	3.06E-09	5.27E-08	NA	NA	NA	2.187152816	1.09E-15	1.49E-14	GO:0000103; GO:0004020; GO:0005524	sulfate assimilation; adenylylsulfate kinase activity; ATP binding	BP; MF	Adenylyl-sulfate kinase	TRUE	FALSE	FALSE	Early
Phygri01g013970	-1.398361509	3.06E-09	5.28E-08	NA	NA	NA	-1.805801538	1.83E-14	2.14E-13	NA	NA	NA	Transmembrane protein	FALSE	FALSE	FALSE	NA
Phygri07g017230	2.38649732	3.07E-09	5.28E-08	1.195511082	0.004282019	0.015981665	3.582008402	4.59E-18	8.32E-17	GO:0016021; GO:0055085	transmembrane transport	BP	Auxin efflux carrier component	TRUE	FALSE	FALSE	Early
Phygri09g006040	2.840928832	3.12E-09	5.36E-08	1.806706751	0.000205684	0.001266026	4.647635583	9.78E-22	2.66E-20	NA	NA	NA	Non-specific lipid-transfer protein	TRUE	FALSE	FALSE	Early
Phygri03g015010	3.230068647	3.14E-09	5.40E-08	3.349831864	0.000244949	0.001467336	6.57990051	1.46E-13	1.54E-12	NA	NA	NA	Auxin-responsive protein	TRUE	FALSE	FALSE	Early
Phygri02g010640	-3.447998504	3.19E-09	5.48E-08	NA	NA	NA	-3.267845502	2.56E-08	1.27E-07	NA	NA	NA	Transmembrane protein	FALSE	FALSE	FALSE	NA
Phygri03g014320	3.080646268	3.25E-09	5.57E-08	1.334017115	0.013791184	0.04136437	4.414663383	1.61E-16	2.43E-15	NA	NA	NA	Protein Ycf2 like	TRUE	FALSE	FALSE	Early
Phygri08g040320	2.77476478	3.28E-09	5.62E-08	-1.36477023	0.006071924	0.021260227	1.40999455	0.000664939	0.001589868	NA	NA	NA	Aldo_ket_red domain-containing protein	TRUE	FALSE	FALSE	Early
Phygri11g022740	1.671626475	3.29E-09	5.64E-08	-1.710711307	1.45E-09	4.04E-08	NA	NA	NA	NA	NA	NA	Zinc finger, RING-type	FALSE	FALSE	FALSE	NA
Phygri01g009240	-1.276747704	3.37E-09	5.76E-08	1.450121022	3.78E-11	1.51E-09	NA	NA	NA	GO:0016787	hydrolase activity	MF	Abhydrolase_2 domain-containing protein	FALSE	TRUE	FALSE	Mid
Phygri08g017310	3.847162407	3.50E-09	5.97E-08	NA	NA	NA	4.64776858	2.20E-12	1.96E-11	GO:0005506; GO:0016705; GO:0020037; GO:0055114	iron ion binding; oxidoreductase activity, acting on paired donors, with incorporation or reduction of molecular oxygen; heme binding	MF	Cytochrome p450	TRUE	FALSE	FALSE	Early
Phygri02g018080	-1.151206226	3.54E-09	6.04E-08	NA	NA	NA	-1.135858634	6.08E-09	3.33E-08	GO:0005337; GO:0016021; GO:1901642	nucleoside transmembrane transporter activity; nucleoside transmembrane transport	MF; BP	equilibrative nucleotide transporter 3	FALSE	FALSE	FALSE	NA
Phygri10g004780	-2.940405637	3.58E-09	6.10E-08	NA	NA	NA	-2.618715611	1.73E-07	7.59E-07	NA	NA	NA	PLAC8 family protein	FALSE	FALSE	FALSE	NA
Phygri01g004320	1.318712321	3.67E-09	6.24E-08	1.086988837	4.52E-06	4.86E-05	2.405701158	6.26E-25	2.31E-23	GO:0046983	protein dimerization activity	MF	Anthocyanin bHLH transcription factor	TRUE	FALSE	FALSE	Early
Phygri03g023500	4.011961234	3.69E-09	6.27E-08	NA	NA	NA	3.369267607	2.00E-07	8.67E-07	NA	NA	NA	Histone deacetylase	TRUE	FALSE	FALSE	Early
Phygri12g006090	1.198566616	3.77E-09	6.40E-08	NA	NA	NA	1.857427798	1.57E-19	3.35E-18	NA	NA	NA	Putative enoyl-[acyl-carrier-protein] reductase	TRUE	FALSE	FALSE	Early
Phygri08g037500	6.986199586	3.80E-09	6.43E-08	NA	NA	NA	6.756069648	1.21E-08	6.34E-08	GO:0009733	response to auxin	BP	Auxin-responsive protein	TRUE	FALSE	FALSE	Early
Phygri07g001270	3.168987367	3.81E-09	6.46E-08	2.435424982	0.001250867	0.005780415	5.604412349	1.29E-14	1.54E-13	GO:0003677	DNA binding	MF	Squamosa promoter binding-like protein	TRUE	FALSE	FALSE	Early
Phygri07g008990	1.423961509	3.83E-09	6.48E-08	NA	NA	NA	1.811471142	1.03E-13	1.10E-12	GO:0005524; GO:0016020	ATP binding; membrane	MF; CC	ABC transporter-like	TRUE	FALSE	FALSE	Early
Phygri05g006510	-3.063856787	3.87E-09	6.55E-08	1.30423974	0.010794061	0.03398241	-1.759617047	0.000769005	0.001813478	NA	NA	NA	Unknown protein	FALSE	TRUE	FALSE	Mid
Phygri08g025940	2.878815529	3.88E-09	6.55E-08	NA	NA	NA	3.649073119	6.26E-12	5.23E-11	NA	NA	NA	Unknown protein	TRUE	FALSE	FALSE	Early
Phygri04g016840	-2.841662449	3.94E-09	6.65E-08	NA	NA	NA	-3.179928793	4.43E-11	3.30E-10	GO:0005506; GO:0016705; GO:0020037; GO:0055114	iron ion binding; oxidoreductase activity, acting on paired donors, with incorporation or reduction of molecular oxygen; heme binding	MF	Cytochrome P450 protein	FALSE	FALSE	FALSE	NA
Phygri10g013542	-2.058905897	3.94E-09	6.65E-08	1.564789939	7.62E-06	7.64E-05	NA	NA	NA	NA	NA	NA	LEA_2 domain-containing protein	FALSE	TRUE	FALSE	Mid
Phygri06g021090	1.01196014	3.99E-09	6.73E-08	NA	NA	NA	NA	NA	NA	GO:0003700; GO:0006355	DNA-binding transcription factor activity; regulation of DNA-templated transcription	MF; BP	Putative transcription factor bZIP family	FALSE	FALSE	FALSE	NA
Phygri02g019400	2.691035158	4.00E-09	6.74E-08	2.572095095	2.00E-05	0.000173041	5.263130253	2.93E-19	6.02E-18	NA	NA	NA	LEA_2 domain-containing protein	TRUE	FALSE	FALSE	Early
Phygri08g020920	5.009525429	4.06E-09	6.84E-08	NA	NA	NA	5.505383004	3.43E-10	2.25E-09	GO:0045735	nutrient reservoir activity	MF	Germin-like protein	TRUE	FALSE	FALSE	Early
Phygri07g001170	5.270704316	4.13E-09	6.94E-08	NA	NA	NA	4.219918184	1.37E-07	6.09E-07	GO:0003677; GO:0006355	DNA binding; regulation of DNA-templated transcription	MF; BP	NAC domain-containing protein	TRUE	FALSE	FALSE	Early
Phygri04g004930	-3.335210699	4.16E-09	6.99E-08	-4.297034128	4.71E-16	4.80E-14	-7.632244828	1.03E-41	1.70E-39	GO:0008194	UDP-glycosyltransferase activity	MF	UDP-glycosyltransferase	FALSE	FALSE	TRUE	Late
Phygri06g003910	-1.250720155	4.16E-09	6.99E-08	NA	NA	NA	NA	NA	NA	GO:0016021	NA	NA	tetraspanin-3-like	FALSE	FALSE	FALSE	NA
Phygri07g007650	1.717856015	4.18E-09	7.01E-08	NA	NA	NA	1.424924917	1.07E-06	4.12E-06	GO:0046983	protein dimerization activity	MF	Putative transcription factor bHLH-like	TRUE	FALSE	FALSE	Early
Phygri08g038700	-4.272499805	4.25E-09	7.11E-08	NA	NA	NA	-3.089224404	2.54E-05	7.80E-05	GO:0016491; GO:0055114	oxidoreductase activity	MF	Fe2OG dioxygenase domain-containing protein	FALSE	FALSE	FALSE	NA
Phygri08g034600	1.410031002	4.38E-09	7.32E-08	NA	NA	NA	1.994550551	1.79E-16	2.68E-15	NA	NA	NA	Putative inactive receptor kinase	TRUE	FALSE	FALSE	Early
Phygri01g001450	2.14298201	4.39E-09	7.34E-08	3.378304336	2.87E-05	0.000238185	5.521286346	2.17E-12	1.94E-11	GO:0005515; GO:0043531	protein binding; ADP binding	MF	NB-ARC domain-containing disease resistance protein	TRUE	FALSE	FALSE	Early
Phygri03g026750	-3.143879934	4.45E-09	7.43E-08	NA	NA	NA	-2.141329484	8.34E-05	0.000234101	GO:0008194	UDP-glycosyltransferase activity	MF	Glycosyltransferase	FALSE	FALSE	FALSE	NA
Phygri05g007940	2.141354107	4.51E-09	7.51E-08	1.018396944	0.014920193	0.044081588	3.159751051	2.81E-15	3.67E-14	GO:0006629; GO:0008081	lipid metabolic process; phosphoric diester hydrolase activity	BP; MF	Glycerophosphodiester phosphodiesterase	TRUE	FALSE	FALSE	Early
Phygri01g017800	2.015935527	4.51E-09	7.52E-08	NA	NA	NA	2.712684113	6.95E-15	8.65E-14	GO:0003677; GO:0008289	DNA binding; lipid binding	MF	Homeobox-leucine zipper protein	TRUE	FALSE	FALSE	Early
Phygri11g002410	1.603285573	4.52E-09	7.52E-08	NA	NA	NA	2.135591489	2.61E-14	3.00E-13	GO:0005216; GO:0006811; GO:0016020; GO:0055085	monoatomic ion channel activity; monoatomic ion transport; membrane; transmembrane transport	MF; BP; CC	Cyclic nucleotide gated channel	TRUE	FALSE	FALSE	Early
Phygri00g000780	-1.978943746	4.58E-09	7.61E-08	1.240034526	0.000237345	0.001428126	NA	NA	NA	GO:0016747	acyltransferase activity, transferring groups other than amino-acyl groups	MF	benzyl alcohol O-benzoyltransferase	FALSE	TRUE	FALSE	Mid
Phygri08g020140	1.644618623	4.61E-09	7.65E-08	NA	NA	NA	1.739179213	2.01E-09	1.18E-08	NA	NA	NA	Unknown protein	TRUE	FALSE	FALSE	Early
Phygri10g004420	1.932499105	4.62E-09	7.66E-08	NA	NA	NA	2.189308904	4.66E-11	3.46E-10	GO:0005509	calcium ion binding	MF	Calcium-binding EF-hand family protein	TRUE	FALSE	FALSE	Early
Phygri08g043050	3.534036786	4.66E-09	7.73E-08	3.314059253	0.004959184	0.018022341	6.84809604	1.02E-09	6.26E-09	NA	NA	NA	Unknown protein	TRUE	FALSE	FALSE	Early
Phygri03g024390	-1.892551271	4.71E-09	7.79E-08	NA	NA	NA	-1.214122855	0.000173391	0.000460305	GO:0030001; GO:0046872	metal ion transport; metal ion binding	BP; MF	Heavy metal-associated domain, HMA	FALSE	FALSE	FALSE	NA
Phygri08g011500	1.814153127	4.80E-09	7.94E-08	NA	NA	NA	2.243322824	1.61E-12	1.47E-11	GO:0003676; GO:0004386; GO:0005524; GO:0006310	nucleic acid binding; helicase activity; ATP binding; DNA recombination	MF; BP	ATP-dependent DNA helicase	TRUE	FALSE	FALSE	Early
Phygri08g036950	-3.686589642	5.05E-09	8.33E-08	NA	NA	NA	-3.21414994	3.60E-07	1.50E-06	GO:0005506; GO:0016705; GO:0020037; GO:0055114	iron ion binding; oxidoreductase activity, acting on paired donors, with incorporation or reduction of molecular oxygen; heme binding	MF	Cytochrome P450	FALSE	FALSE	FALSE	NA
Phygri06g010190	-1.98633416	5.14E-09	8.46E-08	NA	NA	NA	-1.383161821	4.76E-05	0.000139307	GO:0003700; GO:0006355; GO:0043565	DNA-binding transcription factor activity; regulation of DNA-templated transcription; sequence-specific DNA binding	MF; BP	WRKY family transcription factor	FALSE	FALSE	FALSE	NA
Phygri10g006100	1.227101221	5.29E-09	8.71E-08	NA	NA	NA	1.460498244	4.42E-12	3.77E-11	GO:0003777; GO:0005524; GO:0007018; GO:0008017	microtubule motor activity; ATP binding; microtubule-based movement; microtubule binding	MF; BP	Kinesin-like protein	TRUE	FALSE	FALSE	Early
Phygri02g019370	2.994409384	5.34E-09	8.78E-08	2.524940853	3.51E-06	3.90E-05	5.519350237	1.72E-24	6.09E-23	GO:0016788	hydrolase activity, acting on ester bonds	MF	Putative GDSL esterase/lipase-like	TRUE	FALSE	FALSE	Early
Phygri03g028690	2.159372585	5.36E-09	8.80E-08	NA	NA	NA	2.965334966	3.72E-15	4.78E-14	GO:0005515	protein binding	MF	Cell division cycle 20, cofactor of APC complex	TRUE	FALSE	FALSE	Early
Phygri06g016930	-3.966069097	5.48E-09	8.99E-08	3.505151775	2.02E-07	3.20E-06	NA	NA	NA	GO:0016021	NA	NA	Bidirectional sugar transporter SWEET	FALSE	TRUE	FALSE	Mid
Phygri03g008800	1.636809748	5.65E-09	9.25E-08	NA	NA	NA	1.501593013	1.00E-07	4.57E-07	GO:0003777; GO:0005524; GO:0007018; GO:0008017	microtubule motor activity; ATP binding; microtubule-based movement; microtubule binding	MF; BP	Kinesin-like protein	TRUE	FALSE	FALSE	Early
Phygri05g006540	-4.866678503	5.67E-09	9.27E-08	4.664331184	1.77E-08	3.73E-07	NA	NA	NA	NA	NA	NA	Calmodulin-binding protein	FALSE	TRUE	FALSE	Mid
Phygri01g011490	1.35294759	5.70E-09	9.30E-08	NA	NA	NA	1.676479712	2.64E-12	2.33E-11	NA	NA	NA	trihelix transcription factor GT-2-like	TRUE	FALSE	FALSE	Early
Phygri01g021850	-2.773514103	5.72E-09	9.33E-08	NA	NA	NA	-2.151114723	6.60E-06	2.23E-05	NA	NA	NA	Late embryogenesis abundant protein	FALSE	FALSE	FALSE	NA
Phygri08g000700	-2.658255081	5.76E-09	9.38E-08	NA	NA	NA	-2.620906739	1.12E-08	5.90E-08	GO:0000159; GO:0007165; GO:0019888	protein phosphatase type 2A complex; signal transduction; protein phosphatase regulator activity	CC; BP; MF	Serine/threonine protein phosphatase 2A regulatory subunit	FALSE	FALSE	FALSE	NA
Phygri12g019880	4.523471665	5.82E-09	9.47E-08	NA	NA	NA	5.500761345	4.02E-11	3.02E-10	GO:0003700; GO:0006351; GO:0006355; GO:0043565	DNA-binding transcription factor activity; DNA-templated transcription; regulation of DNA-templated transcription; sequence-specific DNA binding	MF; BP	transcription factor-like protein	TRUE	FALSE	FALSE	Early
Phygri11g014720	-1.893712124	5.82E-09	9.47E-08	NA	NA	NA	-2.123425081	6.67E-11	4.85E-10	GO:0016020; GO:0016021	membrane	CC	WAT1-related protein	FALSE	FALSE	FALSE	NA
Phygri07g024020	3.681741421	5.83E-09	9.48E-08	NA	NA	NA	4.178626116	3.56E-10	2.33E-09	GO:0003777; GO:0005515; GO:0005524; GO:0007018; GO:0008017	microtubule motor activity; protein binding; ATP binding; microtubule-based movement; microtubule binding	MF; BP	Kinesin-like protein	TRUE	FALSE	FALSE	Early
Phygri12g020940	-1.777706459	5.87E-09	9.53E-08	NA	NA	NA	-1.034449859	0.000763821	0.001803139	NA	NA	NA	RING-type domain-containing protein	FALSE	FALSE	FALSE	NA
Phygri03g017080	-1.791905455	5.96E-09	9.67E-08	1.915112339	5.16E-10	1.62E-08	NA	NA	NA	GO:0016787	hydrolase activity	MF	Nudix hydrolase domain-containing protein	FALSE	TRUE	FALSE	Mid
Phygri04g020070	2.578909705	6.22E-09	1.01E-07	NA	NA	NA	2.528702469	2.05E-08	1.04E-07	NA	NA	NA	COP9 signalosome complex subunit 3-like	TRUE	FALSE	FALSE	Early
Phygri03g028670	1.712518762	6.38E-09	1.03E-07	1.044505767	0.000648629	0.003333103	2.757024529	8.26E-20	1.81E-18	GO:0004672; GO:0005524; GO:0006468	protein kinase activity; ATP binding; protein phosphorylation	MF; BP	Protein kinase family protein	TRUE	FALSE	FALSE	Early
Phygri07g007340	-1.733205297	6.46E-09	1.05E-07	NA	NA	NA	NA	NA	NA	GO:0016021	NA	NA	Bidirectional sugar transporter SWEET	FALSE	FALSE	FALSE	NA
Phygri06g009712	-3.80553439	6.49E-09	1.05E-07	1.923631819	0.000114983	0.000774621	-1.881902571	0.007321333	0.014119938	NA	NA	NA	Putative Glutamine dumper 2	FALSE	TRUE	FALSE	Mid
Phygri07g023210	1.641307453	6.57E-09	1.06E-07	2.025850231	8.51E-12	3.87E-10	3.667157683	1.44E-35	1.41E-33	GO:0030001; GO:0046872	metal ion transport; metal ion binding	BP; MF	Heavy metal-associated isoprenylated plant protein	TRUE	FALSE	FALSE	Early
Phygri08g011670	2.674058604	6.60E-09	1.07E-07	NA	NA	NA	3.819324549	7.53E-14	8.23E-13	GO:0003777; GO:0005515; GO:0005524; GO:0007018; GO:0008017	microtubule motor activity; protein binding; ATP binding; microtubule-based movement; microtubule binding	MF; BP	Kinesin-like protein	TRUE	FALSE	FALSE	Early
Phygri12g001590	2.84394205	6.64E-09	1.07E-07	1.409278047	0.005944385	0.02088182	4.253220096	4.33E-17	6.95E-16	NA	NA	NA	65-kDa microtubule-associated protein 3	TRUE	FALSE	FALSE	Early
Phygri03g008300	2.112495165	6.64E-09	1.07E-07	2.240900882	2.81E-07	4.27E-06	4.353396047	1.87E-24	6.62E-23	NA	NA	NA	N-acetyltransferase domain-containing protein	TRUE	FALSE	FALSE	Early
Phygri08g024270	-1.657413221	6.65E-09	1.07E-07	NA	NA	NA	-1.30786454	4.81E-06	1.66E-05	GO:0006508; GO:0008236	proteolysis; serine-type peptidase activity	BP; MF	subtilisin-like protease	FALSE	FALSE	FALSE	NA
Phygri01g005320	3.581250466	6.66E-09	1.07E-07	NA	NA	NA	3.288071201	1.00E-07	4.58E-07	GO:0016614; GO:0050660; GO:0055114	oxidoreductase activity, acting on CH-OH group of donors; flavin adenine dinucleotide binding	MF	Oxygen-dependent choline dehydrogenase	TRUE	FALSE	FALSE	Early
Phygri10g004480	5.778850674	6.77E-09	1.09E-07	NA	NA	NA	5.899618293	1.59E-08	8.19E-08	GO:0004144; GO:0045017	diacylglycerol O-acyltransferase activity; glycerolipid biosynthetic process	MF; BP	O-acyltransferase WSD1-like	TRUE	FALSE	FALSE	Early
Phygri04g005420	-1.258744885	6.77E-09	1.09E-07	NA	NA	NA	-1.619845261	8.21E-14	8.93E-13	GO:0006508; GO:0008236	proteolysis; serine-type peptidase activity	BP; MF	No CDS and protein	FALSE	FALSE	FALSE	NA
Phygri03g020650	3.640654875	6.81E-09	1.09E-07	NA	NA	NA	4.34134029	1.27E-11	1.03E-10	GO:0005506; GO:0016705; GO:0020037; GO:0055114	iron ion binding; oxidoreductase activity, acting on paired donors, with incorporation or reduction of molecular oxygen; heme binding	MF	Cytochrome P450	TRUE	FALSE	FALSE	Early
Phygri09g012760	-1.854885017	6.80E-09	1.09E-07	-1.029350985	0.001093859	0.005168684	-2.884236002	1.72E-19	3.65E-18	NA	NA	NA	Calcium/calmodulin-dependent protein kinase	FALSE	FALSE	TRUE	Late
Phygri04g014060	4.396456879	6.82E-09	1.09E-07	NA	NA	NA	4.781780862	3.70E-08	1.81E-07	GO:2000123	positive regulation of stomatal complex development	BP	EPIDERMAL PATTERNING FACTOR-like protein 9	TRUE	FALSE	FALSE	Early
Phygri04g016850	-2.736523657	6.93E-09	1.11E-07	NA	NA	NA	-3.162019772	2.13E-11	1.66E-10	GO:0005506; GO:0016705; GO:0020037; GO:0055114	iron ion binding; oxidoreductase activity, acting on paired donors, with incorporation or reduction of molecular oxygen; heme binding	MF	Cytochrome P450 protein	FALSE	FALSE	FALSE	NA
Phygri03g023870	-3.120534055	7.09E-09	1.14E-07	1.640075336	0.000382911	0.00212573	-1.480458719	0.009891983	0.018530401	GO:0016021	NA	NA	Bidirectional sugar transporter SWEET	FALSE	TRUE	FALSE	Mid
Phygri10g013960	4.728329092	7.14E-09	1.14E-07	NA	NA	NA	5.480956558	4.96E-08	2.37E-07	NA	NA	NA	Putative tropinone reductase	TRUE	FALSE	FALSE	Early
Phygri11g007200	7.082777798	7.18E-09	1.15E-07	NA	NA	NA	7.570374643	2.04E-09	1.19E-08	GO:0016788	hydrolase activity, acting on ester bonds	MF	GDSL esterase/lipase	TRUE	FALSE	FALSE	Early
Phygri10g011930	2.208595507	7.19E-09	1.15E-07	1.03164609	0.013195863	0.039913589	3.240241597	1.09E-15	1.49E-14	NA	NA	NA	Transmembrane protein, putative	TRUE	FALSE	FALSE	Early
Phygri04g007490	-1.335118057	7.26E-09	1.16E-07	NA	NA	NA	-1.393143236	1.62E-09	9.61E-09	GO:0005985; GO:0016157	sucrose metabolic process; sucrose synthase activity	BP; MF	Sucrose synthase	FALSE	FALSE	FALSE	NA
Phygri05g014820	1.429828074	7.28E-09	1.16E-07	NA	NA	NA	2.152363559	4.64E-18	8.42E-17	GO:0005515	protein binding	MF	PLAT domain-containing protein	TRUE	FALSE	FALSE	Early
Phygri04g019090	3.575157985	7.35E-09	1.17E-07	NA	NA	NA	2.473182408	4.33E-05	0.000127612	GO:0016788	hydrolase activity, acting on ester bonds	MF	Putative GDSL esterase/lipase-like	TRUE	FALSE	FALSE	Early
Phygri08g033630	-2.936122712	7.47E-09	1.19E-07	NA	NA	NA	-2.793275403	4.10E-08	1.99E-07	NA	NA	NA	Unknown protein	FALSE	FALSE	FALSE	NA
Phygri08g024250	-1.683579237	7.48E-09	1.19E-07	NA	NA	NA	-1.338317821	4.36E-06	1.52E-05	GO:0006508; GO:0008236	proteolysis; serine-type peptidase activity	BP; MF	subtilisin-like protease	FALSE	FALSE	FALSE	NA
Phygri12g009300	1.460304218	7.48E-09	1.19E-07	NA	NA	NA	NA	NA	NA	NA	NA	NA	Putative WW domain-containing protein	FALSE	FALSE	FALSE	NA
Phygri11g017300	-2.458505046	7.51E-09	1.19E-07	NA	NA	NA	-2.009708404	2.52E-06	9.14E-06	NA	NA	NA	Lysine histidine transporter-like	FALSE	FALSE	FALSE	NA
Phygri01g004570	1.542049445	7.59E-09	1.20E-07	NA	NA	NA	1.779337472	1.82E-10	1.25E-09	GO:0005515	protein binding	MF	Glutathione S-transferase	TRUE	FALSE	FALSE	Early
Phygri08g033752	-4.723380429	7.61E-09	1.20E-07	NA	NA	NA	-4.206732384	2.74E-07	1.16E-06	NA	NA	NA	Viridiflorene synthase	FALSE	FALSE	FALSE	NA
Phygri02g025930	1.718533744	7.61E-09	1.20E-07	-2.616482544	1.30E-18	2.03E-16	NA	NA	NA	NA	NA	NA	AB hydrolase-1 domain-containing protein	FALSE	FALSE	FALSE	NA
Phygri06g006910	-1.100660296	7.61E-09	1.20E-07	NA	NA	NA	NA	NA	NA	NA	NA	NA	HVA22-like protein	FALSE	FALSE	FALSE	NA
Phygri09g008620	-1.456374471	7.75E-09	1.22E-07	NA	NA	NA	NA	NA	NA	NA	NA	NA	Non-specific lipid-transfer protein	FALSE	FALSE	FALSE	NA
Phygri00g000760	1.170322131	7.78E-09	1.23E-07	1.147678229	2.52E-08	5.03E-07	2.31800036	1.33E-29	7.68E-28	GO:0005506; GO:0016705; GO:0020037; GO:0055114	iron ion binding; oxidoreductase activity, acting on paired donors, with incorporation or reduction of molecular oxygen; heme binding	MF	Hydroperoxide lyase	TRUE	FALSE	FALSE	Early
Phygri10g002490	1.819696012	7.83E-09	1.24E-07	NA	NA	NA	2.329393485	1.89E-12	1.70E-11	GO:0006520; GO:0008483; GO:0009058; GO:0030170	amino acid metabolic process; transaminase activity; biosynthetic process; pyridoxal phosphate binding	BP; MF	Aminotran_1_2 domain-containing protein	TRUE	FALSE	FALSE	Early
Phygri04g008390	-3.150440927	7.89E-09	1.24E-07	-3.107473618	5.60E-12	2.65E-10	-6.257914546	2.50E-31	1.63E-29	GO:0009055; GO:0015035	electron transfer activity; protein-disulfide reductase activity	MF	Glutaredoxin	FALSE	FALSE	TRUE	Late
Phygri10g015560	-2.157214728	7.92E-09	1.25E-07	NA	NA	NA	-1.847807045	7.92E-07	3.13E-06	GO:0016757	glycosyltransferase activity	MF	EGF domain-specific O-linked N-acetylglucosamine transferase	FALSE	FALSE	FALSE	NA
Phygri01g009100	-1.862067961	7.98E-09	1.26E-07	2.329121104	4.32E-12	2.11E-10	NA	NA	NA	GO:0005515	protein binding	MF	F-box domain-containing protein	FALSE	TRUE	FALSE	Mid
Phygri07g022200	-4.481103334	8.05E-09	1.26E-07	NA	NA	NA	-3.03936232	0.000110841	0.000304111	GO:0009055; GO:0015035	electron transfer activity; protein-disulfide reductase activity	MF	Glutaredoxin	FALSE	FALSE	FALSE	NA
Phygri08g016480	-2.45745731	8.07E-09	1.27E-07	1.082544863	0.011057071	0.034658925	-1.374912447	0.00125387	0.002828395	NA	NA	NA	Nucleotide-sugar transporter	FALSE	TRUE	FALSE	Mid
Phygri08g007400	-1.645641121	8.14E-09	1.28E-07	NA	NA	NA	-2.189031433	1.12E-14	1.36E-13	NA	NA	NA	Metacaspase-1	FALSE	FALSE	FALSE	NA
Phygri06g002360	1.646994253	8.24E-09	1.29E-07	NA	NA	NA	2.448573278	2.11E-17	3.52E-16	GO:0030246	carbohydrate binding	MF	Beta-galactosidase	TRUE	FALSE	FALSE	Early
Phygri11g001540	1.227319936	8.30E-09	1.30E-07	NA	NA	NA	NA	NA	NA	GO:0030246	carbohydrate binding	MF	Beta-galactosidase	FALSE	FALSE	FALSE	NA
Phygri03g012500	3.883524819	8.39E-09	1.31E-07	NA	NA	NA	5.202320422	5.35E-13	5.19E-12	NA	NA	NA	Remorin_C domain-containing protein	TRUE	FALSE	FALSE	Early
Phygri08g040360	2.071043118	8.40E-09	1.31E-07	NA	NA	NA	3.023378482	1.83E-16	2.74E-15	GO:0003777; GO:0005524; GO:0007018; GO:0008017	microtubule motor activity; ATP binding; microtubule-based movement; microtubule binding	MF; BP	Kinesin-like protein	TRUE	FALSE	FALSE	Early
Phygri11g001110	-1.230820263	8.43E-09	1.32E-07	-1.409759755	2.50E-11	1.04E-09	-2.640580018	2.74E-35	2.59E-33	NA	NA	NA	Nodulin-like domain-containing protein	FALSE	FALSE	TRUE	Late
Phygri08g004940	1.82006941	8.46E-09	1.32E-07	1.632138949	9.23E-07	1.21E-05	3.452208359	9.82E-26	3.93E-24	NA	NA	NA	Cyclin	TRUE	FALSE	FALSE	Early
Phygri08g000850	2.39349729	8.57E-09	1.34E-07	2.685673091	4.88E-10	1.55E-08	5.079170381	3.27E-32	2.29E-30	GO:0015267; GO:0016020; GO:0055085	channel activity; membrane; transmembrane transport	MF; CC; BP	Aquaporin-like protein	TRUE	FALSE	FALSE	Early
Phygri08g001880	4.644318439	8.68E-09	1.35E-07	NA	NA	NA	6.029753798	2.08E-09	1.21E-08	GO:0009733	response to auxin	BP	Auxin-induced protein like	TRUE	FALSE	FALSE	Early
Phygri06g004560	1.939739152	8.74E-09	1.36E-07	NA	NA	NA	2.460756465	3.62E-13	3.60E-12	NA	NA	NA	Histone H2B	TRUE	FALSE	FALSE	Early
Phygri04g006980	2.317675224	8.76E-09	1.36E-07	NA	NA	NA	2.917570823	3.89E-12	3.37E-11	NA	NA	NA	PREDICTED: histone-lysine N-methyltransferase SETD1A	TRUE	FALSE	FALSE	Early
Phygri04g000340	1.698921533	8.82E-09	1.37E-07	NA	NA	NA	1.210223295	2.72E-05	8.30E-05	NA	NA	NA	pirin-like protein	TRUE	FALSE	FALSE	Early
Phygri08g021480	-1.200028001	8.81E-09	1.37E-07	NA	NA	NA	-1.455583401	2.99E-12	2.63E-11	NA	NA	NA	Protein DEFECTIVE IN MERISTEM SILENCING 3	FALSE	FALSE	FALSE	NA
Phygri06g004570	1.938471271	8.89E-09	1.38E-07	NA	NA	NA	2.459624338	3.68E-13	3.65E-12	GO:0000786; GO:0003677	nucleosome; DNA binding	CC; MF	Histone H2B	TRUE	FALSE	FALSE	Early
Phygri08g018650	-4.419712878	8.96E-09	1.38E-07	NA	NA	NA	-3.948407688	2.97E-07	1.25E-06	NA	NA	NA	C2 domain-containing protein	FALSE	FALSE	FALSE	NA
Phygri08g024290	-2.109985732	8.96E-09	1.38E-07	NA	NA	NA	-2.436651744	2.81E-11	2.15E-10	NA	NA	NA	Outer envelope pore protein 16-2, chloroplastic	FALSE	FALSE	FALSE	NA
Phygri08g036810	-1.299012135	8.99E-09	1.39E-07	NA	NA	NA	NA	NA	NA	NA	NA	NA	Pectate lyase	FALSE	FALSE	FALSE	NA
Phygri08g023300	2.506186159	9.17E-09	1.41E-07	1.246506364	0.009263399	0.030000841	3.752692522	8.02E-16	1.11E-14	NA	NA	NA	Interferon-activable protein	TRUE	FALSE	FALSE	Early
Phygri01g006400	2.662636852	9.38E-09	1.44E-07	NA	NA	NA	2.82359975	1.19E-09	7.22E-09	GO:0005507; GO:0016491; GO:0055114	copper ion binding; oxidoreductase activity	MF	monocopper oxidase-like protein SKU5	TRUE	FALSE	FALSE	Early
Phygri08g015440	2.304177011	9.60E-09	1.48E-07	1.59582217	7.55E-05	0.000542129	3.899999181	3.59E-22	1.01E-20	NA	NA	NA	Peptidase A1 domain-containing protein	TRUE	FALSE	FALSE	Early
Phygri08g014380	3.234729798	9.64E-09	1.48E-07	-2.717125562	1.53E-06	1.88E-05	NA	NA	NA	NA	NA	NA	Neurogenic locus notch-like protein 2-like	FALSE	FALSE	FALSE	NA
Phygri06g023022	-2.477842831	9.75E-09	1.50E-07	NA	NA	NA	-3.223004279	6.12E-14	6.75E-13	NA	NA	NA	DNA/RNA polymerases superfamily protein	FALSE	FALSE	FALSE	NA
Phygri05g011060	-1.194813301	9.77E-09	1.50E-07	NA	NA	NA	-1.303213211	4.23E-10	2.74E-09	GO:0004185; GO:0006508	serine-type carboxypeptidase activity; proteolysis	MF; BP	Carboxypeptidase	FALSE	FALSE	FALSE	NA
Phygri12g021270	-2.028517807	9.78E-09	1.50E-07	NA	NA	NA	-2.057178515	6.30E-09	3.45E-08	GO:0004672; GO:0006468; GO:0048544	protein kinase activity; protein phosphorylation; recognition of pollen	MF; BP	Receptor-like serine/threonine-protein kinase	FALSE	FALSE	FALSE	NA
Phygri10g012790	-1.564466977	9.83E-09	1.51E-07	-2.298832905	1.72E-17	2.14E-15	-3.863299881	9.49E-46	2.38E-43	GO:0005506; GO:0016705; GO:0020037; GO:0055114	iron ion binding; oxidoreductase activity, acting on paired donors, with incorporation or reduction of molecular oxygen; heme binding	MF	Cytochrome P450	FALSE	FALSE	TRUE	Late
Phygri03g003170	-1.535924689	9.82E-09	1.51E-07	NA	NA	NA	-2.187472102	1.86E-16	2.77E-15	NA	NA	NA	Armadillo-like helical	FALSE	FALSE	FALSE	NA
Phygri11g008100	1.139429612	9.82E-09	1.51E-07	NA	NA	NA	1.319325087	7.11E-11	5.15E-10	NA	NA	NA	RING-type domain-containing protein	TRUE	FALSE	FALSE	Early
Phygri10g013680	1.420753964	9.86E-09	1.51E-07	NA	NA	NA	2.349106211	6.21E-20	1.38E-18	GO:0003676	nucleic acid binding	MF	Replication protein A 32 kDa subunit A	TRUE	FALSE	FALSE	Early
Phygri10g015280	2.162223844	9.90E-09	1.51E-07	2.30874423	2.15E-07	3.37E-06	4.470968075	1.22E-24	4.41E-23	NA	NA	NA	Unknown protein	TRUE	FALSE	FALSE	Early
Phygri11g011450	1.566884668	1.00E-08	1.53E-07	1.618131128	1.44E-07	2.37E-06	3.185015796	3.71E-26	1.55E-24	NA	NA	NA	Putative histone-lysine N-methyltransferase, H3 lysine-79 specific-like	TRUE	FALSE	FALSE	Early
Phygri11g017480	-1.938926029	1.00E-08	1.53E-07	NA	NA	NA	-1.642497718	1.29E-06	4.88E-06	NA	NA	NA	CRAL-TRIO domain-containing protein	FALSE	FALSE	FALSE	NA
Phygri03g014440	2.425158791	1.02E-08	1.55E-07	1.741884603	0.00024321	0.001457964	4.167043394	2.70E-19	5.58E-18	NA	NA	NA	ABC transporter ATP-binding/permease protein like	TRUE	FALSE	FALSE	Early
Phygri03g012510	-1.417095414	1.02E-08	1.55E-07	NA	NA	NA	-2.073660531	3.57E-17	5.79E-16	NA	NA	NA	Chromodomain-helicase-DNA-binding protein like	FALSE	FALSE	FALSE	NA
Phygri01g013900	-1.311959137	1.02E-08	1.56E-07	NA	NA	NA	NA	NA	NA	NA	NA	NA	NB-ARC domain-containing protein	FALSE	FALSE	FALSE	NA
Phygri08g016830	-1.810188334	1.02E-08	1.56E-07	NA	NA	NA	-2.006511269	2.29E-10	1.54E-09	NA	NA	NA	LEA_2 domain-containing protein	FALSE	FALSE	FALSE	NA
Phygri07g017920	-3.374104774	1.04E-08	1.58E-07	NA	NA	NA	-2.032205661	0.000616737	0.001484703	GO:0004842; GO:0016567	ubiquitin-protein transferase activity; protein ubiquitination	MF; BP	RING-type E3 ubiquitin transferase	FALSE	FALSE	FALSE	NA
Phygri02g000770	-5.670945399	1.05E-08	1.60E-07	NA	NA	NA	-6.949603603	2.10E-12	1.88E-11	GO:0015276; GO:0016020	ligand-gated monoatomic ion channel activity; membrane	MF; CC	Glutamate receptor	FALSE	FALSE	FALSE	NA
Phygri08g028080	2.26800425	1.07E-08	1.62E-07	NA	NA	NA	2.67664841	9.98E-11	7.08E-10	NA	NA	NA	WD_REPEATS_REGION domain-containing protein	TRUE	FALSE	FALSE	Early
Phygri01g000130	2.913156473	1.07E-08	1.63E-07	NA	NA	NA	2.536788282	5.85E-07	2.36E-06	GO:0016614; GO:0050660; GO:0055114	oxidoreductase activity, acting on CH-OH group of donors; flavin adenine dinucleotide binding	MF	Long-chain-alcohol oxidase	TRUE	FALSE	FALSE	Early
Phygri11g005710	-3.818028273	1.08E-08	1.63E-07	-2.751227121	3.58E-10	1.16E-08	-6.569255394	1.46E-23	4.69E-22	GO:0016020; GO:0022857; GO:0055085	membrane; transmembrane transporter activity; transmembrane transport	CC; MF; BP	protein NRT1/ PTR FAMILY 2.7-like	FALSE	FALSE	TRUE	Late
Phygri06g006610	-2.176221383	1.09E-08	1.64E-07	NA	NA	NA	-2.138510614	2.33E-08	1.17E-07	NA	NA	NA	Protein RESPONSE TO LOW SULFUR 2	FALSE	FALSE	FALSE	NA
Phygri08g018880	1.844631242	1.09E-08	1.65E-07	1.66156651	3.28E-06	3.68E-05	3.506197752	1.36E-23	4.39E-22	NA	NA	NA	65-kDa microtubule-associated protein 3	TRUE	FALSE	FALSE	Early
Phygri07g006100	-2.393117985	1.09E-08	1.65E-07	NA	NA	NA	-1.837944666	1.18E-05	3.81E-05	GO:0003700; GO:0006355; GO:0043565	DNA-binding transcription factor activity; regulation of DNA-templated transcription; sequence-specific DNA binding	MF; BP	heat stress transcription factor A-4b-like	FALSE	FALSE	FALSE	NA
Phygri08g005260	6.126532621	1.09E-08	1.65E-07	NA	NA	NA	7.373108132	1.43E-08	7.44E-08	NA	NA	NA	Gibberellin-regulated protein 1	TRUE	FALSE	FALSE	Early
Phygri06g015440	-3.029515024	1.12E-08	1.69E-07	-1.370443936	0.000645703	0.003318824	-4.399958959	3.79E-17	6.14E-16	NA	NA	NA	PREDICTED: DUF1677	FALSE	FALSE	TRUE	Late
Phygri05g000240	1.507015679	1.12E-08	1.69E-07	1.063157137	0.000971792	0.004694943	2.570172816	3.96E-17	6.40E-16	NA	NA	NA	Acid phosphatase	TRUE	FALSE	FALSE	Early
Phygri05g006660	1.749643786	1.13E-08	1.71E-07	NA	NA	NA	2.696987076	2.13E-17	3.55E-16	NA	NA	NA	serine/threonine-protein phosphatase 6 regulatory subunit 3-like	TRUE	FALSE	FALSE	Early
Phygri07g018242	-1.314529632	1.14E-08	1.71E-07	NA	NA	NA	-1.809118192	3.48E-15	4.50E-14	NA	NA	NA	Putative receptor-like protein kinase	FALSE	FALSE	FALSE	NA
Phygri08g021810	1.481694463	1.14E-08	1.71E-07	NA	NA	NA	1.984941677	6.37E-13	6.12E-12	GO:0003677	DNA binding	MF	TF-B3 domain-containing protein	TRUE	FALSE	FALSE	Early
Phygri03g017400	6.785491978	1.16E-08	1.73E-07	NA	NA	NA	5.405649511	1.16E-06	4.44E-06	GO:0003677	DNA binding	MF	Floricaula/leafy-like transcription factor	TRUE	FALSE	FALSE	Early
Phygri00g001240	2.176550076	1.19E-08	1.79E-07	NA	NA	NA	2.641585494	1.64E-11	1.30E-10	GO:0006520; GO:0016491; GO:0055114	amino acid metabolic process; oxidoreductase activity	BP; MF	Glutamate dehydrogenase	TRUE	FALSE	FALSE	Early
Phygri08g027820	-1.361925056	1.21E-08	1.81E-07	NA	NA	NA	-1.507175585	2.87E-10	1.90E-09	GO:0005524; GO:0006090; GO:0016301; GO:0016310; GO:0016772; GO:0050242	ATP binding; pyruvate metabolic process; kinase activity; phosphorylation; transferase activity, transferring phosphorus-containing groups; pyruvate, phosphate dikinase activity	MF; BP	Pyruvate, phosphate dikinase	FALSE	FALSE	FALSE	NA
Phygri02g013400	-1.274509553	1.22E-08	1.82E-07	NA	NA	NA	-1.851042148	1.20E-16	1.84E-15	NA	NA	NA	Chaperone DnaJ domain protein	FALSE	FALSE	FALSE	NA
Phygri03g014300	3.2144002	1.24E-08	1.86E-07	4.017084525	6.49E-12	3.05E-10	7.231484725	3.18E-35	2.96E-33	GO:0003993	acid phosphatase activity	MF	acid phosphatase 1-like	TRUE	FALSE	FALSE	Early
Phygri06g012030	-3.01824426	1.24E-08	1.86E-07	NA	NA	NA	-1.956161713	0.000256487	0.000662024	GO:0005524; GO:0016020; GO:0042626	ATP binding; membrane; ATPase-coupled transmembrane transporter activity	MF; CC	PREDICTED: ABC transporter	FALSE	FALSE	FALSE	NA
Phygri11g012470	2.829884264	1.25E-08	1.86E-07	NA	NA	NA	3.516622142	1.28E-11	1.03E-10	NA	NA	NA	Myb-like domain-containing protein	TRUE	FALSE	FALSE	Early
Phygri11g004400	2.519741418	1.26E-08	1.89E-07	1.072925628	0.015960376	0.046538357	3.592667046	6.22E-16	8.69E-15	GO:0004553; GO:0005975	hydrolase activity, hydrolyzing O-glycosyl compounds; carbohydrate metabolic process	MF; BP	Beta-glucosidase	TRUE	FALSE	FALSE	Early
Phygri08g037630	-2.859383816	1.27E-08	1.89E-07	NA	NA	NA	-2.267790174	7.14E-06	2.40E-05	GO:0005515	protein binding	MF	importin-5-like	FALSE	FALSE	FALSE	NA
Phygri06g023980	-1.242894409	1.27E-08	1.90E-07	NA	NA	NA	-1.277784725	6.14E-09	3.36E-08	NA	NA	NA	Replication protein a 70 kDa dna-binding subunit b	FALSE	FALSE	FALSE	NA
Phygri08g011752	-1.138479263	1.27E-08	1.90E-07	NA	NA	NA	NA	NA	NA	NA	NA	NA	Unknown protein	FALSE	FALSE	FALSE	NA
Phygri08g033640	2.859509273	1.28E-08	1.91E-07	NA	NA	NA	3.540100594	7.66E-11	5.52E-10	GO:0005506; GO:0016705; GO:0020037; GO:0055114	iron ion binding; oxidoreductase activity, acting on paired donors, with incorporation or reduction of molecular oxygen; heme binding	MF	Cytochrome p450	TRUE	FALSE	FALSE	Early
Phygri12g005460	2.538745443	1.29E-08	1.93E-07	1.435516694	0.003493231	0.013523888	3.974262136	1.15E-16	1.76E-15	GO:0005515	protein binding	MF	IQ domain-containing protein/DUF4005 domain-containing protein	TRUE	FALSE	FALSE	Early
Phygri01g012840	-1.322339873	1.30E-08	1.94E-07	NA	NA	NA	-2.031271909	2.04E-18	3.84E-17	GO:0004650; GO:0005975	polygalacturonase activity; carbohydrate metabolic process	MF; BP	Putative polygalacturonase	FALSE	FALSE	FALSE	NA
Phygri08g031420	-1.156135552	1.31E-08	1.95E-07	NA	NA	NA	NA	NA	NA	GO:0005515	protein binding	MF	polyubiquitin	FALSE	FALSE	FALSE	NA
Phygri10g003060	2.256622283	1.32E-08	1.96E-07	NA	NA	NA	1.47099481	0.000196068	0.000515826	GO:0008194	UDP-glycosyltransferase activity	MF	UDP-glycosyltransferase	TRUE	FALSE	FALSE	Early
Phygri05g017320	1.372513247	1.35E-08	2.00E-07	NA	NA	NA	2.317356296	6.44E-18	1.15E-16	GO:0070569	uridylyltransferase activity	MF	UTP--glucose-1-phosphate uridylyltransferase	TRUE	FALSE	FALSE	Early
Phygri08g001860	4.841708139	1.38E-08	2.04E-07	NA	NA	NA	6.248272174	1.33E-08	6.94E-08	GO:0009733	response to auxin	BP	Auxin-induced protein like	TRUE	FALSE	FALSE	Early
Phygri08g028370	-1.984847542	1.38E-08	2.04E-07	NA	NA	NA	-1.177872428	0.000761865	0.0017989	NA	NA	NA	Ring finger protein, putative	FALSE	FALSE	FALSE	NA
Phygri06g017650	-1.257083398	1.38E-08	2.04E-07	-1.881454397	1.51E-17	1.93E-15	-3.138537796	1.09E-45	2.69E-43	GO:0016491; GO:0055114	oxidoreductase activity	MF	Aldehyde dehydrogenase	FALSE	FALSE	TRUE	Late
Phygri08g015080	2.828158025	1.41E-08	2.08E-07	NA	NA	NA	4.282086874	3.65E-12	3.17E-11	GO:0022857; GO:0055085	transmembrane transporter activity; transmembrane transport	MF; BP	Protein zinc induced facilitator-like 1	TRUE	FALSE	FALSE	Early
Phygri12g006060	3.131911275	1.43E-08	2.11E-07	3.692825616	5.64E-05	0.000422661	6.824736891	3.17E-14	3.61E-13	NA	NA	NA	pollen-specific leucine-rich repeat extensin-like protein 1 isoform X1	TRUE	FALSE	FALSE	Early
Phygri08g005300	1.753434184	1.44E-08	2.13E-07	1.541437866	8.53E-07	1.13E-05	3.29487205	5.04E-26	2.08E-24	NA	NA	NA	classical arabinogalactan protein 9	TRUE	FALSE	FALSE	Early
Phygri01g005820	-1.167826574	1.45E-08	2.14E-07	NA	NA	NA	-1.51719281	1.75E-13	1.82E-12	GO:0003677; GO:0008270	DNA binding; zinc ion binding	MF	Zinc finger A20 and AN1 domain-containing stress-associated protein	FALSE	FALSE	FALSE	NA
Phygri03g028780	-1.57545886	1.46E-08	2.15E-07	1.367423857	8.75E-07	1.15E-05	NA	NA	NA	GO:0003700; GO:0006355	DNA-binding transcription factor activity; regulation of DNA-templated transcription	MF; BP	Ethylene-responsive transcription factor	FALSE	TRUE	FALSE	Mid
Phygri11g020190	1.199769657	1.47E-08	2.16E-07	1.048902216	2.38E-06	2.78E-05	2.248671874	1.22E-24	4.40E-23	NA	NA	NA	ternary complex factor MIP1 leucine-zipper protein (Protein of unknown function%2C DUF547)	TRUE	FALSE	FALSE	Early
Phygri04g008910	-1.028001568	1.48E-08	2.17E-07	NA	NA	NA	-1.329418689	2.36E-13	2.41E-12	NA	NA	NA	Fe2OG dioxygenase domain-containing protein	FALSE	FALSE	FALSE	NA
Phygri12g017960	1.790906241	1.48E-08	2.18E-07	NA	NA	NA	2.758207402	4.69E-15	5.95E-14	NA	NA	NA	AB hydrolase-1 domain-containing protein	TRUE	FALSE	FALSE	Early
Phygri11g007050	-1.215834379	1.49E-08	2.19E-07	NA	NA	NA	-1.519559297	1.45E-12	1.33E-11	GO:0015297; GO:0016020; GO:0042910; GO:0055085	antiporter activity; membrane; xenobiotic transmembrane transporter activity; transmembrane transport	MF; CC; BP	Protein DETOXIFICATION	FALSE	FALSE	FALSE	NA
Phygri12g013830	2.090267027	1.50E-08	2.19E-07	1.218105183	0.001031157	0.004920548	3.308372211	4.34E-19	8.78E-18	NA	NA	NA	BURP domain-containing protein	TRUE	FALSE	FALSE	Early
Phygri01g003620	2.72689879	1.52E-08	2.22E-07	2.148650143	4.75E-05	0.000365668	4.875548934	7.75E-21	1.90E-19	GO:0009055	electron transfer activity	MF	Phytocyanin domain-containing protein	TRUE	FALSE	FALSE	Early
Phygri05g004230	-3.67621428	1.53E-08	2.23E-07	-2.439050398	1.94E-07	3.08E-06	-6.115264678	1.25E-21	3.36E-20	GO:0005515	protein binding	MF	Putative F-box protein-like	FALSE	FALSE	TRUE	Late
Phygri08g034570	1.841372889	1.53E-08	2.23E-07	1.953300865	5.38E-06	5.66E-05	3.794673753	4.42E-20	9.97E-19	NA	NA	NA	Cysteine-rich repeat secretory protein like	TRUE	FALSE	FALSE	Early
Phygri11g016410	-3.40336236	1.58E-08	2.31E-07	NA	NA	NA	-2.053887617	0.00066904	0.001598486	NA	NA	NA	HTH-type transcriptional regulator	FALSE	FALSE	FALSE	NA
Phygri11g021750	1.692250202	1.62E-08	2.37E-07	-1.212420428	6.64E-05	0.000485782	NA	NA	NA	NA	NA	NA	TPR_REGION domain-containing protein	FALSE	FALSE	FALSE	NA
Phygri11g025700	-1.337686421	1.68E-08	2.46E-07	NA	NA	NA	NA	NA	NA	GO:0003700; GO:0006351; GO:0006355; GO:0043565	DNA-binding transcription factor activity; DNA-templated transcription; regulation of DNA-templated transcription; sequence-specific DNA binding	MF; BP	Transcription factor like	FALSE	FALSE	FALSE	NA
Phygri00g002500	1.917627846	1.69E-08	2.46E-07	NA	NA	NA	2.366503368	5.64E-12	4.75E-11	GO:0004672; GO:0005515; GO:0005524; GO:0006468	protein kinase activity; protein binding; ATP binding; protein phosphorylation	MF; BP	Receptor-like protein kinase	TRUE	FALSE	FALSE	Early
Phygri07g019050	1.817461301	1.70E-08	2.47E-07	1.581477018	7.18E-06	7.26E-05	3.398938319	8.77E-23	2.61E-21	NA	NA	NA	Peptidase A1 domain-containing protein	TRUE	FALSE	FALSE	Early
Phygri08g028570	2.52482554	1.70E-08	2.48E-07	NA	NA	NA	3.51471004	2.91E-14	3.33E-13	NA	NA	NA	Dentin sialophosphoprotein isoform X2	TRUE	FALSE	FALSE	Early
Phygri07g008860	1.871906946	1.70E-08	2.48E-07	1.244281186	0.000185196	0.001159235	3.116188132	7.26E-21	1.79E-19	GO:0030246	carbohydrate binding	MF	Beta-galactosidase	TRUE	FALSE	FALSE	Early
Phygri03g014050	-3.151278228	1.73E-08	2.52E-07	NA	NA	NA	-3.474957811	5.01E-10	3.20E-09	NA	NA	NA	60S ribosomal protein L28-2 isoform B	FALSE	FALSE	FALSE	NA
Phygri02g024580	1.172164599	1.78E-08	2.58E-07	NA	NA	NA	2.010307631	6.56E-20	1.45E-18	GO:0005515	protein binding	MF	PDZ domain-containing protein	TRUE	FALSE	FALSE	Early
Phygri12g020230	-3.914319023	1.81E-08	2.61E-07	NA	NA	NA	-4.355167281	3.46E-10	2.27E-09	NA	NA	NA	tRNA dimethylallyltransferase	FALSE	FALSE	FALSE	NA
Phygri03g015310	3.128651024	1.80E-08	2.61E-07	NA	NA	NA	3.681869981	1.24E-09	7.48E-09	NA	NA	NA	DUF642 domain-containing protein	TRUE	FALSE	FALSE	Early
Phygri08g009720	2.66868493	1.80E-08	2.61E-07	NA	NA	NA	3.442659061	1.60E-11	1.27E-10	NA	NA	NA	PREDICTED: leucine-rich repeat extensin	TRUE	FALSE	FALSE	Early
Phygri12g000520	-3.507158563	1.81E-08	2.62E-07	NA	NA	NA	-4.23142271	1.01E-11	8.20E-11	NA	NA	NA	Beta expansin	FALSE	FALSE	FALSE	NA
Phygri07g014820	-2.501256246	1.81E-08	2.62E-07	NA	NA	NA	-1.666967325	0.000262552	0.000676437	GO:0005515; GO:0008270	protein binding; zinc ion binding	MF	CONSTANS-like zinc finger protein	FALSE	FALSE	FALSE	NA
Phygri06g012130	1.731749485	1.81E-08	2.62E-07	1.196430104	0.000323119	0.001839891	2.928179589	2.42E-19	5.04E-18	NA	NA	NA	PHD finger family protein	TRUE	FALSE	FALSE	Early
Phygri03g015410	2.53345348	1.84E-08	2.65E-07	1.278253594	0.007648186	0.025700824	3.811707075	5.45E-16	7.69E-15	NA	NA	NA	PREDICTED: trichohyalin	TRUE	FALSE	FALSE	Early
Phygri08g045820	-2.118327241	1.88E-08	2.70E-07	NA	NA	NA	-2.961884687	3.41E-15	4.41E-14	NA	NA	NA	stress enhanced protein 2, chloroplastic	FALSE	FALSE	FALSE	NA
Phygri03g016520	2.017328419	1.88E-08	2.70E-07	NA	NA	NA	2.751851821	5.78E-13	5.59E-12	GO:0004518	nuclease activity	MF	Flap endonuclease 1	TRUE	FALSE	FALSE	Early
Phygri02g026740	-1.049837858	1.88E-08	2.70E-07	NA	NA	NA	-1.319040001	1.60E-12	1.46E-11	NA	NA	NA	Glycine-rich domain-containing protein 1	FALSE	FALSE	FALSE	NA
Phygri03g004240	1.884918845	1.93E-08	2.77E-07	-1.174307318	0.000645569	0.003318824	NA	NA	NA	NA	NA	NA	LRRNT_2 domain-containing protein	FALSE	FALSE	FALSE	NA
Phygri06g023200	-2.851404774	1.93E-08	2.77E-07	NA	NA	NA	-3.778043655	4.22E-14	4.75E-13	NA	NA	NA	Pol protein	FALSE	FALSE	FALSE	NA
Phygri11g017770	2.804299371	1.95E-08	2.80E-07	NA	NA	NA	4.298387446	9.07E-13	8.55E-12	GO:0016788	hydrolase activity, acting on ester bonds	MF	GDSL esterase/lipase	TRUE	FALSE	FALSE	Early
Phygri03g010810	3.649664272	1.96E-08	2.81E-07	NA	NA	NA	6.430464759	9.07E-09	4.84E-08	NA	NA	NA	X8 domain-containing protein	TRUE	FALSE	FALSE	Early
Phygri03g021180	1.885354489	1.97E-08	2.82E-07	NA	NA	NA	1.884549066	4.03E-08	1.96E-07	NA	NA	NA	Putative calcium-binding protein CML12	TRUE	FALSE	FALSE	Early
Phygri06g012790	-4.919887999	1.97E-08	2.82E-07	NA	NA	NA	-3.518317089	8.06E-05	0.000226904	NA	NA	NA	LOB domain-containing protein	FALSE	FALSE	FALSE	NA
Phygri01g016080	-2.028097655	1.99E-08	2.85E-07	-2.346658119	1.24E-12	6.73E-11	-4.374755774	8.59E-35	7.74E-33	NA	NA	NA	Nodulin-like domain-containing protein	FALSE	FALSE	TRUE	Late
Phygri11g010690	1.563540434	2.00E-08	2.86E-07	NA	NA	NA	2.356192542	4.38E-17	7.04E-16	NA	NA	NA	Putative lysM domain-containing GPI-anchored protein 1-like	TRUE	FALSE	FALSE	Early
Phygri10g012810	-2.171886088	2.01E-08	2.87E-07	NA	NA	NA	-3.090802322	1.26E-15	1.71E-14	GO:0005506; GO:0016705; GO:0020037; GO:0055114	iron ion binding; oxidoreductase activity, acting on paired donors, with incorporation or reduction of molecular oxygen; heme binding	MF	Cytochrome P450	FALSE	FALSE	FALSE	NA
Phygri02g000270	-2.275201445	2.03E-08	2.90E-07	NA	NA	NA	-2.438713676	1.85E-09	1.09E-08	NA	NA	NA	ALOG domain-containing protein	FALSE	FALSE	FALSE	NA
Phygri07g021010	1.806444278	2.04E-08	2.90E-07	1.537266946	7.28E-06	7.34E-05	3.343711223	4.70E-23	1.43E-21	NA	NA	NA	Unknown protein	TRUE	FALSE	FALSE	Early
Phygri06g009980	-2.526219153	2.04E-08	2.91E-07	NA	NA	NA	-2.930718553	7.53E-11	5.43E-10	NA	NA	NA	Non-specific lipid-transfer protein	FALSE	FALSE	FALSE	NA
Phygri07g003740	-1.850398817	2.05E-08	2.91E-07	-1.062592444	0.001253029	0.005786847	-2.912991262	1.04E-18	2.00E-17	GO:0005737; GO:0006535; GO:0009001	cytoplasm; cysteine biosynthetic process from serine; serine O-acetyltransferase activity	CC; BP; MF	Serine acetyltransferase	FALSE	FALSE	TRUE	Late
Phygri03g025550	-1.554644783	2.08E-08	2.95E-07	-2.105545689	3.43E-15	3.10E-13	-3.660190472	1.72E-40	2.56E-38	GO:0005506; GO:0016705; GO:0020037; GO:0055114	iron ion binding; oxidoreductase activity, acting on paired donors, with incorporation or reduction of molecular oxygen; heme binding	MF	Cytochrome P450	FALSE	FALSE	TRUE	Late
Phygri04g015980	-3.423005732	2.09E-08	2.96E-07	1.688829047	0.004960477	0.018024135	-1.734176685	0.004770281	0.009564156	GO:0005515	protein binding	MF	U-box domain-containing protein 4-like	FALSE	TRUE	FALSE	Mid
Phygri05g017700	2.10013594	2.09E-08	2.96E-07	NA	NA	NA	2.561240239	8.82E-11	6.30E-10	GO:0005094; GO:0005737	Rho GDP-dissociation inhibitor activity; cytoplasm	MF; CC	rho GDP-dissociation inhibitor 1-like	TRUE	FALSE	FALSE	Early
Phygri08g034890	1.807884353	2.10E-08	2.98E-07	NA	NA	NA	2.695309862	5.99E-15	7.50E-14	GO:0008299	isoprenoid biosynthetic process	BP	Geranylgeranyl pyrophosphate synthase	TRUE	FALSE	FALSE	Early
Phygri04g008510	2.742402785	2.11E-08	2.99E-07	1.69939058	0.001225121	0.005677747	4.441793365	9.23E-18	1.62E-16	GO:0003779	actin binding	MF	NAB domain-containing protein	TRUE	FALSE	FALSE	Early
Phygri10g002110	2.61267884	2.13E-08	3.01E-07	NA	NA	NA	2.879348847	3.45E-09	1.96E-08	GO:0005515	protein binding	MF	protein TOO MANY MOUTHS	TRUE	FALSE	FALSE	Early
Phygri02g007730	1.147905066	2.16E-08	3.06E-07	NA	NA	NA	NA	NA	NA	GO:0005515	protein binding	MF	BTB/POZ domain-containing protein	FALSE	FALSE	FALSE	NA
Phygri10g008910	2.748493718	2.22E-08	3.13E-07	2.30579589	2.10E-05	0.000181073	5.054289607	3.31E-21	8.51E-20	NA	NA	NA	Remorin_C domain-containing protein	TRUE	FALSE	FALSE	Early
Phygri12g009280	-1.46357122	2.24E-08	3.16E-07	NA	NA	NA	-2.115799251	3.61E-16	5.20E-15	NA	NA	NA	GRAM domain-containing protein	FALSE	FALSE	FALSE	NA
Phygri08g033690	-3.979427943	2.25E-08	3.17E-07	NA	NA	NA	-4.097486117	8.59E-09	4.61E-08	GO:0000287; GO:0010333; GO:0016829	magnesium ion binding; terpene synthase activity; lyase activity	MF	Vetispiradiene synthase	FALSE	FALSE	FALSE	NA
Phygri08g001990	4.630740807	2.29E-08	3.22E-07	NA	NA	NA	4.353259997	1.04E-07	4.74E-07	GO:0009733	response to auxin	BP	Auxin-induced protein like	TRUE	FALSE	FALSE	Early
Phygri10g002830	1.978256719	2.29E-08	3.23E-07	2.502937552	7.66E-12	3.52E-10	4.48119427	9.14E-35	8.20E-33	NA	NA	NA	Indole-3-acetic acid-amido synthetase GH3.3	TRUE	FALSE	FALSE	Early
Phygri12g004570	2.456549243	2.29E-08	3.23E-07	NA	NA	NA	3.557078646	1.88E-12	1.70E-11	GO:0003676; GO:0006139; GO:0008408	nucleic acid binding; nucleobase-containing compound metabolic process; 3'-5' exonuclease activity	MF; BP	3'-5' exonuclease domain-containing protein	TRUE	FALSE	FALSE	Early
Phygri06g000120	2.252449405	2.33E-08	3.27E-07	1.381393031	0.001006417	0.004818822	3.633842437	2.21E-18	4.13E-17	NA	NA	NA	Cyclin family protein	TRUE	FALSE	FALSE	Early
Phygri08g033040	-1.938576632	2.33E-08	3.27E-07	NA	NA	NA	-2.33553954	1.60E-11	1.27E-10	NA	NA	NA	F1F0-ATPase inhibitor protein	FALSE	FALSE	FALSE	NA
Phygri09g002710	1.216212605	2.33E-08	3.28E-07	NA	NA	NA	1.558057812	4.90E-12	4.16E-11	NA	NA	NA	Ig-like domain-containing protein	TRUE	FALSE	FALSE	Early
Phygri08g004560	2.278494063	2.34E-08	3.29E-07	2.070716488	1.93E-06	2.31E-05	4.34921055	5.52E-24	1.85E-22	GO:0003677	DNA binding	MF	TF-B3 domain-containing protein	TRUE	FALSE	FALSE	Early
Phygri09g006410	-3.011300475	2.35E-08	3.30E-07	1.660367236	0.002051143	0.008706939	-1.350933239	0.012305655	0.022558532	GO:0003700; GO:0006355; GO:0043565	DNA-binding transcription factor activity; regulation of DNA-templated transcription; sequence-specific DNA binding	MF; BP	WRKY transcription factor	FALSE	TRUE	FALSE	Mid
Phygri07g019530	2.965081204	2.36E-08	3.31E-07	1.910159726	0.012255944	0.037636572	4.87524093	1.34E-11	1.08E-10	GO:0004672; GO:0005515; GO:0005524; GO:0006468	protein kinase activity; protein binding; ATP binding; protein phosphorylation	MF; BP	Protein kinase family protein	TRUE	FALSE	FALSE	Early
Phygri07g015330	-1.041859508	2.36E-08	3.31E-07	NA	NA	NA	NA	NA	NA	NA	NA	NA	18S pre-ribosomal assembly protein gar2	FALSE	FALSE	FALSE	NA
Phygri06g028200	-1.183701703	2.36E-08	3.31E-07	NA	NA	NA	NA	NA	NA	NA	NA	NA	Usp domain-containing protein	FALSE	FALSE	FALSE	NA
Phygri05g019000	1.893842085	2.38E-08	3.33E-07	NA	NA	NA	2.161489618	2.19E-10	1.48E-09	NA	NA	NA	Histone H2B	TRUE	FALSE	FALSE	Early
Phygri06g019242	-1.316194463	2.45E-08	3.42E-07	1.067467518	5.65E-06	5.91E-05	NA	NA	NA	NA	NA	NA	RRM domain-containing protein	FALSE	TRUE	FALSE	Mid
Phygri04g000400	2.707580583	2.47E-08	3.44E-07	NA	NA	NA	2.181450881	4.95E-06	1.71E-05	GO:0043531	ADP binding	MF	putative late blight resistance protein homolog R1A-3	TRUE	FALSE	FALSE	Early
Phygri04g020100	1.213642995	2.48E-08	3.45E-07	NA	NA	NA	1.706918539	1.21E-14	1.45E-13	NA	NA	NA	C2 NT-type domain-containing protein	TRUE	FALSE	FALSE	Early
Phygri03g004250	1.884876573	2.53E-08	3.52E-07	-1.184511686	0.000637919	0.003284812	NA	NA	NA	GO:0005515	protein binding	MF	LRR receptor-like kinase	FALSE	FALSE	FALSE	NA
Phygri04g004580	1.168610019	2.54E-08	3.52E-07	NA	NA	NA	1.185060278	3.41E-08	1.67E-07	NA	NA	NA	Ring finger protein, putative	TRUE	FALSE	FALSE	Early
Phygri12g021080	-1.49352233	2.54E-08	3.53E-07	1.64796861	8.23E-10	2.48E-08	NA	NA	NA	NA	NA	NA	Putative sarcoplasmic reticulum histidine-rich calcium-binding protein-like	FALSE	TRUE	FALSE	Mid
Phygri12g001410	2.349495352	2.56E-08	3.56E-07	1.422279704	0.000894394	0.004372594	3.771775056	9.26E-19	1.80E-17	GO:0004672; GO:0005515; GO:0005524; GO:0006468	protein kinase activity; protein binding; ATP binding; protein phosphorylation	MF; BP	Receptor-like protein kinase	TRUE	FALSE	FALSE	Early
Phygri03g017160	1.119044768	2.58E-08	3.58E-07	NA	NA	NA	1.929211702	4.98E-21	1.25E-19	GO:0004185; GO:0006508	serine-type carboxypeptidase activity; proteolysis	MF; BP	Carboxypeptidase	TRUE	FALSE	FALSE	Early
Phygri10g001060	1.962823718	2.59E-08	3.60E-07	1.772954767	1.15E-06	1.47E-05	3.735778484	6.17E-25	2.28E-23	GO:0004672; GO:0006468	protein kinase activity; protein phosphorylation	MF; BP	Kinase family protein	TRUE	FALSE	FALSE	Early
Phygri07g018740	-5.071051199	2.62E-08	3.63E-07	NA	NA	NA	-4.956998576	5.62E-08	2.67E-07	GO:0006952	defense response	BP	Bet_v_1 domain-containing protein	FALSE	FALSE	FALSE	NA
Phygri11g018370	4.592921832	2.63E-08	3.64E-07	NA	NA	NA	5.683803046	2.48E-10	1.67E-09	GO:0004672; GO:0005515; GO:0005524; GO:0006468	protein kinase activity; protein binding; ATP binding; protein phosphorylation	MF; BP	Receptor-like protein kinase	TRUE	FALSE	FALSE	Early
Phygri01g013440	2.223531456	2.65E-08	3.66E-07	1.331539915	0.000930208	0.004526077	3.555071371	8.37E-19	1.64E-17	GO:0004672; GO:0005515; GO:0005524; GO:0006468	protein kinase activity; protein binding; ATP binding; protein phosphorylation	MF; BP	Receptor protein kinase-like protein	TRUE	FALSE	FALSE	Early
Phygri09g012920	-2.325122499	2.68E-08	3.70E-07	-1.410078099	0.000420677	0.002309776	-3.735200597	2.73E-19	5.65E-18	GO:0016491; GO:0055114	oxidoreductase activity	MF	1-aminocyclopropane-1-carboxylate oxidase homolog 2	FALSE	FALSE	TRUE	Late
Phygri03g023480	3.366100472	2.69E-08	3.71E-07	NA	NA	NA	4.653238403	6.54E-13	6.27E-12	NA	NA	NA	LOB domain-containing protein	TRUE	FALSE	FALSE	Early
Phygri11g013530	-1.025094556	2.72E-08	3.75E-07	NA	NA	NA	NA	NA	NA	NA	NA	NA	GRAS domain-containing protein	FALSE	FALSE	FALSE	NA
Phygri11g022500	1.251385187	2.73E-08	3.76E-07	NA	NA	NA	1.561059659	6.86E-12	5.70E-11	NA	NA	NA	Putative formin-like protein 18-like	TRUE	FALSE	FALSE	Early
Phygri08g033730	-4.496051055	2.74E-08	3.76E-07	NA	NA	NA	-3.821159619	2.47E-06	8.97E-06	GO:0000287; GO:0010333; GO:0016829	magnesium ion binding; terpene synthase activity; lyase activity	MF	Vetispiradiene synthase	FALSE	FALSE	FALSE	NA
Phygri08g021620	-2.694199125	2.76E-08	3.80E-07	NA	NA	NA	-3.340545106	5.56E-12	4.68E-11	GO:0005515	protein binding	MF	probable glutathione S-transferase	FALSE	FALSE	FALSE	NA
Phygri06g023180	-2.362358159	2.78E-08	3.82E-07	NA	NA	NA	-2.332558257	4.27E-08	2.06E-07	NA	NA	NA	Gag-pol polyprotein	FALSE	FALSE	FALSE	NA
Phygri01g020210	2.583923666	2.80E-08	3.84E-07	-3.016794777	8.80E-11	3.26E-09	NA	NA	NA	NA	NA	NA	AB hydrolase-1 domain-containing protein	FALSE	FALSE	FALSE	NA
Phygri03g031060	1.176228511	2.88E-08	3.95E-07	1.150553136	1.10E-07	1.85E-06	2.326781646	3.64E-27	1.66E-25	GO:0015276; GO:0016020	ligand-gated monoatomic ion channel activity; membrane	MF; CC	Glutamate receptor	TRUE	FALSE	FALSE	Early
Phygri11g006340	1.389158614	2.89E-08	3.96E-07	NA	NA	NA	1.736836401	2.72E-11	2.09E-10	NA	NA	NA	protein UPSTREAM OF FLC	TRUE	FALSE	FALSE	Early
Phygri08g028962	2.314611177	2.91E-08	3.98E-07	NA	NA	NA	2.689789092	1.56E-09	9.28E-09	NA	NA	NA	Unknown protein	TRUE	FALSE	FALSE	Early
Phygri02g011530	1.761338404	2.95E-08	4.04E-07	NA	NA	NA	2.433464946	2.18E-14	2.53E-13	GO:0006633; GO:0016020; GO:0016747	fatty acid biosynthetic process; membrane; acyltransferase activity, transferring groups other than amino-acyl groups	BP; CC; MF	3-ketoacyl-CoA synthase	TRUE	FALSE	FALSE	Early
Phygri08g036310	2.433629416	2.96E-08	4.05E-07	1.916759084	1.98E-05	0.000172095	4.350388499	2.32E-22	6.69E-21	GO:0016747	acyltransferase activity, transferring groups other than amino-acyl groups	MF	omega-hydroxypalmitate O-feruloyl transferase	TRUE	FALSE	FALSE	Early
Phygri05g012700	-1.740331828	3.00E-08	4.10E-07	NA	NA	NA	-1.654597691	1.38E-07	6.12E-07	GO:0004471; GO:0051287; GO:0055114	malate dehydrogenase (decarboxylating) (NAD+) activity; NAD binding	MF	Malic enzyme	FALSE	FALSE	FALSE	NA
Phygri08g012010	-1.511858556	3.02E-08	4.13E-07	NA	NA	NA	-2.25757239	1.27E-16	1.93E-15	NA	NA	NA	Dormancy/auxin associated family protein	FALSE	FALSE	FALSE	NA
Phygri03g003190	1.007439214	3.04E-08	4.15E-07	NA	NA	NA	1.265148403	2.95E-11	2.26E-10	NA	NA	NA	Synaptotagmin-5	TRUE	FALSE	FALSE	Early
Phygri12g020420	2.156027299	3.06E-08	4.18E-07	1.168927394	0.003932311	0.014923701	3.324954692	9.97E-17	1.54E-15	GO:0004672; GO:0005524; GO:0006468	protein kinase activity; ATP binding; protein phosphorylation	MF; BP	Protein kinase domain-containing protein	TRUE	FALSE	FALSE	Early
Phygri09g008180	-3.066024565	3.08E-08	4.19E-07	NA	NA	NA	-2.581287965	3.57E-06	1.26E-05	GO:0004672; GO:0005524; GO:0006468; GO:0048544	protein kinase activity; ATP binding; protein phosphorylation; recognition of pollen	MF; BP	Receptor-like serine/threonine-protein kinase	FALSE	FALSE	FALSE	NA
Phygri03g005080	1.021667733	3.19E-08	4.34E-07	NA	NA	NA	NA	NA	NA	GO:0005524	ATP binding	MF	Putative L-arabinokinase-like	FALSE	FALSE	FALSE	NA
Phygri01g014040	-4.734821239	3.23E-08	4.39E-07	NA	NA	NA	-3.787633389	1.23E-05	3.99E-05	NA	NA	NA	Transmembrane protein	FALSE	FALSE	FALSE	NA
Phygri03g027060	-2.132589569	3.23E-08	4.39E-07	1.934935837	5.30E-07	7.42E-06	NA	NA	NA	NA	NA	NA	Putative avr9/Cf-9 rapidly elicited protein 65-like	FALSE	TRUE	FALSE	Mid
Phygri05g014360	-6.408984831	3.24E-08	4.40E-07	NA	NA	NA	-6.418097004	3.31E-08	1.63E-07	GO:0009055; GO:0015035	electron transfer activity; protein-disulfide reductase activity	MF	Glutaredoxin	FALSE	FALSE	FALSE	NA
Phygri02g029410	-3.142948457	3.25E-08	4.41E-07	NA	NA	NA	-3.078694787	6.17E-08	2.91E-07	NA	NA	NA	Non-specific lipid-transfer protein	FALSE	FALSE	FALSE	NA
Phygri03g012962	1.480761444	3.26E-08	4.41E-07	NA	NA	NA	1.237650519	3.74E-06	1.32E-05	NA	NA	NA	ultraviolet-B receptor UVR8-like	TRUE	FALSE	FALSE	Early
Phygri11g023910	-5.781536146	3.29E-08	4.45E-07	NA	NA	NA	-6.134824105	4.48E-09	2.49E-08	NA	NA	NA	PREDICTED: purine permease	FALSE	FALSE	FALSE	NA
Phygri01g007900	-2.858419331	3.36E-08	4.55E-07	NA	NA	NA	-2.361318957	6.05E-06	2.06E-05	GO:0008080	N-acetyltransferase activity	MF	N-acetyltransferase domain-containing protein	FALSE	FALSE	FALSE	NA
Phygri01g004900	-2.568708911	3.36E-08	4.55E-07	-2.237207532	1.41E-06	1.76E-05	-4.805916443	4.94E-25	1.85E-23	NA	NA	NA	Osmotin-like protein	FALSE	FALSE	TRUE	Late
PhygriMg000390	-1.273409297	3.39E-08	4.57E-07	NA	NA	NA	-1.109870046	2.30E-06	8.41E-06	NA	NA	NA	NADH dehydrogenase [ubiquinone] iron-sulfur protein 2	FALSE	FALSE	FALSE	NA
Phygri03g026940	-1.093789408	3.40E-08	4.59E-07	NA	NA	NA	NA	NA	NA	GO:0004672; GO:0005515; GO:0005524; GO:0006468	protein kinase activity; protein binding; ATP binding; protein phosphorylation	MF; BP	Receptor-like protein kinase	FALSE	FALSE	FALSE	NA
Phygri11g009420	1.25908083	3.41E-08	4.59E-07	NA	NA	NA	1.71494555	3.30E-13	3.31E-12	NA	NA	NA	WD_REPEATS_REGION domain-containing protein	TRUE	FALSE	FALSE	Early
Phygri08g040300	3.548589827	3.42E-08	4.61E-07	NA	NA	NA	4.490846836	8.60E-12	7.06E-11	GO:0008194	UDP-glycosyltransferase activity	MF	Glycosyltransferase	TRUE	FALSE	FALSE	Early
Phygri04g019710	-1.77735328	3.44E-08	4.63E-07	NA	NA	NA	-1.05917696	0.001133233	0.002581343	GO:0004672; GO:0005524; GO:0006468; GO:0007165	protein kinase activity; ATP binding; protein phosphorylation; signal transduction	MF; BP	Non-specific serine/threonine protein kinase	FALSE	FALSE	FALSE	NA
Phygri04g012720	1.238687263	3.46E-08	4.65E-07	1.091941297	1.85E-06	2.23E-05	2.33062856	1.42E-24	5.08E-23	NA	NA	NA	Cytochrome b5 heme-binding domain-containing protein	TRUE	FALSE	FALSE	Early
Phygri12g009870	1.493574721	3.49E-08	4.69E-07	NA	NA	NA	1.609840517	7.57E-09	4.09E-08	NA	NA	NA	GRAS domain-containing protein	TRUE	FALSE	FALSE	Early
Phygri12g016250	4.224411775	3.51E-08	4.71E-07	NA	NA	NA	4.328502879	9.24E-08	4.25E-07	NA	NA	NA	Putative transcription factor bHLH family	TRUE	FALSE	FALSE	Early
Phygri08g016510	-1.499168076	3.51E-08	4.71E-07	1.854183089	2.47E-11	1.02E-09	NA	NA	NA	GO:0003700; GO:0006355	DNA-binding transcription factor activity; regulation of DNA-templated transcription	MF; BP	AP2/ERF domain-containing transcription factor, putative	FALSE	TRUE	FALSE	Mid
Phygri04g003660	2.805270389	3.51E-08	4.71E-07	NA	NA	NA	1.704841031	0.000464363	0.001142549	GO:0016491; GO:0055114	oxidoreductase activity	MF	Amino_oxidase domain-containing protein	TRUE	FALSE	FALSE	Early
Phygri07g007750	-2.108551757	3.54E-08	4.74E-07	NA	NA	NA	-1.614851972	2.55E-05	7.80E-05	GO:0005216; GO:0006811; GO:0016020; GO:0055085	monoatomic ion channel activity; monoatomic ion transport; membrane; transmembrane transport	MF; BP; CC	Potassium channel	FALSE	FALSE	FALSE	NA
Phygri03g027790	4.824539025	3.55E-08	4.75E-07	NA	NA	NA	4.616154408	1.44E-07	6.38E-07	NA	NA	NA	HTH myb-type domain-containing protein	TRUE	FALSE	FALSE	Early
Phygri02g023740	2.695717598	3.55E-08	4.75E-07	1.387005552	0.010553321	0.03336775	4.08272315	9.94E-15	1.21E-13	GO:0006629	lipid metabolic process	BP	Lipase	TRUE	FALSE	FALSE	Early
Phygri01g007690	1.286399583	3.56E-08	4.76E-07	NA	NA	NA	2.08148374	9.88E-17	1.53E-15	NA	NA	NA	Myotubularin phosphatase domain-containing protein	TRUE	FALSE	FALSE	Early
Phygri02g021340	3.49383549	3.57E-08	4.77E-07	NA	NA	NA	4.791897025	4.04E-10	2.62E-09	NA	NA	NA	Hydrolase_4 domain-containing protein	TRUE	FALSE	FALSE	Early
Phygri02g009120	-2.17603984	3.59E-08	4.80E-07	1.252032979	0.001469566	0.006606742	NA	NA	NA	GO:0016791	phosphatase activity	MF	Protein phosphatase	FALSE	TRUE	FALSE	Mid
Phygri10g011100	-2.719565581	3.60E-08	4.81E-07	2.551727466	2.36E-07	3.66E-06	NA	NA	NA	GO:0016020; GO:0022857; GO:0055085	membrane; transmembrane transporter activity; transmembrane transport	CC; MF; BP	Protein NRT1/ PTR FAMILY 5.5	FALSE	TRUE	FALSE	Mid
Phygri04g000830	-3.199707132	3.67E-08	4.90E-07	NA	NA	NA	-4.127380461	9.65E-13	9.06E-12	NA	NA	NA	SAR8.2 protein	FALSE	FALSE	FALSE	NA
Phygri01g010170	2.160675298	3.68E-08	4.91E-07	NA	NA	NA	2.691017352	1.46E-11	1.16E-10	GO:0004672; GO:0005524; GO:0006468	protein kinase activity; ATP binding; protein phosphorylation	MF; BP	protein kinase family protein	TRUE	FALSE	FALSE	Early
Phygri06g005370	2.627498737	3.69E-08	4.92E-07	-1.757568594	0.000267575	0.00158131	NA	NA	NA	NA	NA	NA	E3 ubiquitin-protein ligase	FALSE	FALSE	FALSE	NA
Phygri04g017390	2.2381102	3.73E-08	4.97E-07	NA	NA	NA	2.65386335	4.06E-10	2.63E-09	NA	NA	NA	Cyclin	TRUE	FALSE	FALSE	Early
Phygri03g001090	2.526562034	3.74E-08	4.97E-07	2.322030921	0.000311164	0.001785508	4.848592955	5.35E-15	6.74E-14	NA	NA	NA	Unknown protein	TRUE	FALSE	FALSE	Early
Phygri09g012780	2.422581064	3.80E-08	5.06E-07	2.3855265	7.78E-06	7.79E-05	4.808107563	3.06E-20	7.05E-19	GO:0009055; GO:0015035	electron transfer activity; protein-disulfide reductase activity	MF	Glutaredoxin domain-containing protein	TRUE	FALSE	FALSE	Early
Phygri09g006200	-1.442949935	3.82E-08	5.08E-07	NA	NA	NA	-1.876503959	7.84E-13	7.45E-12	GO:0004672; GO:0005524; GO:0006468	protein kinase activity; ATP binding; protein phosphorylation	MF; BP	Kinase, putative	FALSE	FALSE	FALSE	NA
Phygri12g011420	-2.322610731	3.88E-08	5.15E-07	NA	NA	NA	-1.659641079	9.10E-05	0.000253909	NA	NA	NA	class I heat shock protein-like	FALSE	FALSE	FALSE	NA
Phygri12g020970	-1.459063961	3.89E-08	5.16E-07	NA	NA	NA	-2.248716896	1.29E-17	2.23E-16	NA	NA	NA	Two-component response regulator	FALSE	FALSE	FALSE	NA
Phygri11g022510	1.022706627	3.91E-08	5.18E-07	NA	NA	NA	1.376092884	3.66E-13	3.63E-12	GO:0003735; GO:0005840; GO:0006412; GO:0009507; GO:0019843	structural constituent of ribosome; ribosome; translation; chloroplast; rRNA binding	MF; CC; BP	Putative 50S ribosomal protein 6, chloroplastic-like	TRUE	FALSE	FALSE	Early
Phygri12g020520	-1.757263216	3.95E-08	5.22E-07	NA	NA	NA	-1.921884173	1.91E-09	1.13E-08	GO:0004672; GO:0005524; GO:0006468	protein kinase activity; ATP binding; protein phosphorylation	MF; BP	Protein kinase	FALSE	FALSE	FALSE	NA
Phygri03g000900	-1.370100202	3.97E-08	5.25E-07	NA	NA	NA	-1.378098557	3.78E-08	1.84E-07	NA	NA	NA	putative glycine-rich cell wall structural protein 1	FALSE	FALSE	FALSE	NA
Phygri11g004340	1.975519709	3.97E-08	5.25E-07	NA	NA	NA	2.847783813	1.56E-13	1.64E-12	GO:0005515	protein binding	MF	Transcriptional corepressor leunig	TRUE	FALSE	FALSE	Early
Phygri08g012030	-1.796279659	3.98E-08	5.25E-07	-2.134365231	1.66E-12	8.85E-11	-3.930644889	2.54E-34	2.16E-32	NA	NA	NA	HIG1 domain-containing protein	FALSE	FALSE	TRUE	Late
Phygri05g007980	2.235442181	4.01E-08	5.29E-07	2.320843902	1.13E-07	1.90E-06	4.556286083	7.68E-26	3.10E-24	NA	NA	NA	fasciclin-like arabinogalactan protein 1	TRUE	FALSE	FALSE	Early
Phygri01g016450	1.582705494	4.01E-08	5.29E-07	1.479071089	4.71E-07	6.71E-06	3.061776583	1.18E-25	4.69E-24	GO:0016614; GO:0050660; GO:0055114	oxidoreductase activity, acting on CH-OH group of donors; flavin adenine dinucleotide binding	MF	Long-chain-alcohol oxidase	TRUE	FALSE	FALSE	Early
Phygri08g037550	7.463576632	4.02E-08	5.29E-07	-5.143994553	0.000187366	0.001170406	2.319582078	0.012672408	0.023176165	GO:0009733	response to auxin	BP	Auxin-responsive protein	TRUE	FALSE	FALSE	Early
Phygri08g013360	-2.307175936	4.02E-08	5.29E-07	-1.610575798	0.000114152	0.000769861	-3.917751735	1.05E-20	2.54E-19	NA	NA	NA	Phosphoglycerate mutase	FALSE	FALSE	TRUE	Late
Phygri08g023060	2.036341847	4.05E-08	5.33E-07	NA	NA	NA	2.516011243	1.38E-11	1.10E-10	GO:0003677	DNA binding	MF	Histone H3	TRUE	FALSE	FALSE	Early
Phygri01g007020	2.024061418	4.10E-08	5.38E-07	1.870706131	8.50E-06	8.38E-05	3.894767549	2.69E-21	6.96E-20	NA	NA	NA	ternary complex factor MIP1 leucine-zipper protein (Protein of unknown function%2C DUF547)	TRUE	FALSE	FALSE	Early
Phygri08g021010	2.116775799	4.10E-08	5.39E-07	NA	NA	NA	1.716939159	8.55E-06	2.84E-05	GO:0005506; GO:0008610; GO:0016491; GO:0055114	iron ion binding; lipid biosynthetic process; oxidoreductase activity	MF; BP	protein ECERIFERUM 1-like	TRUE	FALSE	FALSE	Early
Phygri06g004520	1.849621383	4.12E-08	5.41E-07	NA	NA	NA	2.27260119	1.68E-11	1.33E-10	NA	NA	NA	Histone H2B	TRUE	FALSE	FALSE	Early
Phygri03g002960	1.823736388	4.21E-08	5.51E-07	1.06402937	0.007340026	0.024794737	2.887765758	1.81E-14	2.12E-13	NA	NA	NA	RING-type domain-containing protein	TRUE	FALSE	FALSE	Early
Phygri08g033230	2.499581627	4.27E-08	5.58E-07	2.075688587	0.000595716	0.003102955	4.575270214	3.52E-15	4.54E-14	GO:0008194	UDP-glycosyltransferase activity	MF	Glycosyltransferase	TRUE	FALSE	FALSE	Early
Phygri11g011710	-2.555267843	4.36E-08	5.70E-07	1.753851724	0.000162234	0.001035063	NA	NA	NA	GO:0005515	protein binding	MF	F-box domain-containing protein	FALSE	TRUE	FALSE	Mid
Phygri01g005120	2.799687742	4.38E-08	5.72E-07	2.043255806	0.000359069	0.002011213	4.842943548	6.75E-18	1.20E-16	NA	NA	NA	GRAS domain-containing protein	TRUE	FALSE	FALSE	Early
Phygri03g025270	3.084738515	4.40E-08	5.74E-07	1.884283356	0.010578563	0.03342466	4.969021871	1.66E-12	1.51E-11	GO:0030001; GO:0046872	metal ion transport; metal ion binding	BP; MF	Putative heavy metal-associated domain, HMA	TRUE	FALSE	FALSE	Early
Phygri07g002640	2.307623705	4.40E-08	5.74E-07	1.261601669	0.014207105	0.042376268	3.569225374	2.54E-13	2.58E-12	GO:0004834; GO:0006568	tryptophan synthase activity; tryptophan metabolic process	MF; BP	Tryptophan synthase beta chain	TRUE	FALSE	FALSE	Early
Phygri12g007000	4.678488469	4.47E-08	5.82E-07	NA	NA	NA	5.993115795	1.35E-07	6.01E-07	NA	NA	NA	OVATE domain-containing protein	TRUE	FALSE	FALSE	Early
Phygri00g001242	2.164232782	4.49E-08	5.85E-07	NA	NA	NA	2.178716704	5.04E-08	2.40E-07	NA	NA	NA	ultraviolet-B receptor UVR8	TRUE	FALSE	FALSE	Early
Phygri06g023182	-2.321745947	4.52E-08	5.88E-07	NA	NA	NA	-2.232754177	1.50E-07	6.64E-07	NA	NA	NA	Putative transactivator protein	FALSE	FALSE	FALSE	NA
Phygri03g030710	-1.623427259	4.54E-08	5.91E-07	NA	NA	NA	NA	NA	NA	NA	NA	NA	Formin-like protein	FALSE	FALSE	FALSE	NA
Phygri09g006480	1.820474119	4.61E-08	6.00E-07	1.034717215	0.002111259	0.008921862	2.855191334	1.71E-17	2.90E-16	NA	NA	NA	Patellin-6	TRUE	FALSE	FALSE	Early
Phygri05g014180	3.647664366	4.64E-08	6.02E-07	4.48167546	0.000226576	0.00137286	8.129339827	4.34E-12	3.72E-11	GO:0006751; GO:0036374	glutathione catabolic process; glutathione hydrolase activity	BP; MF	Putative gamma-glutamyltranspeptidase 1-like	TRUE	FALSE	FALSE	Early
Phygri09g008960	2.575873807	4.67E-08	6.06E-07	1.872505531	0.000216185	0.001320199	4.448379337	5.23E-19	1.04E-17	GO:0003777; GO:0005524; GO:0007018; GO:0008017	microtubule motor activity; ATP binding; microtubule-based movement; microtubule binding	MF; BP	Kinesin-like protein	TRUE	FALSE	FALSE	Early
Phygri09g001320	2.791598778	4.67E-08	6.06E-07	2.201811056	0.000109151	0.000740427	4.993409834	4.79E-19	9.60E-18	NA	NA	NA	transferring glycosyl group transferase (DUF604)	TRUE	FALSE	FALSE	Early
Phygri04g003680	2.021349036	4.71E-08	6.10E-07	2.238285675	1.95E-06	2.33E-05	4.259634711	1.22E-20	2.91E-19	NA	NA	NA	histone H2A.Z-specific chaperone CHZ1	TRUE	FALSE	FALSE	Early
Phygri11g006540	1.646947496	4.73E-08	6.12E-07	NA	NA	NA	1.708315823	1.53E-08	7.88E-08	GO:0003677	DNA binding	MF	Histone H2A	TRUE	FALSE	FALSE	Early
Phygri11g021610	-2.175154217	4.80E-08	6.20E-07	1.685787672	2.32E-05	0.000197849	NA	NA	NA	NA	NA	NA	Zinc-finger protein	FALSE	TRUE	FALSE	Mid
Phygri08g031510	-1.526741555	4.80E-08	6.21E-07	1.03886503	0.000171706	0.001084476	NA	NA	NA	NA	NA	NA	VQ domain-containing protein	FALSE	TRUE	FALSE	Mid
Phygri02g008070	-1.850741771	4.86E-08	6.28E-07	NA	NA	NA	-1.501042939	1.02E-05	3.35E-05	NA	NA	NA	HTH myb-type domain-containing protein	FALSE	FALSE	FALSE	NA
Phygri10g000020	-6.053996293	4.89E-08	6.31E-07	NA	NA	NA	-6.114761044	3.74E-08	1.83E-07	NA	NA	NA	Ethylene-responsive transcription factor 4	FALSE	FALSE	FALSE	NA
Phygri06g013580	7.474023997	4.93E-08	6.36E-07	NA	NA	NA	4.570790361	5.36E-05	0.00015565	NA	NA	NA	Tropinone reductase-like protein	TRUE	FALSE	FALSE	Early
Phygri09g008490	2.463016692	4.95E-08	6.38E-07	2.152612557	3.92E-05	0.000308897	4.615629249	2.11E-19	4.40E-18	GO:0005507; GO:0016491; GO:0046274; GO:0048046; GO:0052716; GO:0055114	copper ion binding; oxidoreductase activity; lignin catabolic process; apoplast; hydroquinone:oxygen oxidoreductase activity	MF; BP; CC	Laccase	TRUE	FALSE	FALSE	Early
Phygri03g021550	2.044292369	4.97E-08	6.41E-07	1.695861624	4.50E-05	0.000349454	3.740153993	4.24E-20	9.59E-19	GO:0003700; GO:0005667; GO:0006355	DNA-binding transcription factor activity; transcription regulator complex; regulation of DNA-templated transcription	MF; CC; BP	E2F transcription factor-like E2FE	TRUE	FALSE	FALSE	Early
Phygri10g000630	-1.619926996	4.98E-08	6.41E-07	1.632964392	3.94E-08	7.51E-07	NA	NA	NA	GO:0003700; GO:0006355	DNA-binding transcription factor activity; regulation of DNA-templated transcription	MF; BP	Ethylene-responsive transcription factor	FALSE	TRUE	FALSE	Mid
Phygri02g012800	1.710122401	5.03E-08	6.47E-07	1.436656038	5.44E-06	5.71E-05	3.146778439	1.95E-23	6.20E-22	GO:0030246	carbohydrate binding	MF	Beta-galactosidase	TRUE	FALSE	FALSE	Early
Phygri08g031550	1.525585105	5.10E-08	6.55E-07	2.067722637	2.87E-08	5.68E-07	3.593307741	2.29E-23	7.14E-22	GO:0016757	glycosyltransferase activity	MF	Hexosyltransferase	TRUE	FALSE	FALSE	Early
Phygri03g000990	1.378842549	5.12E-08	6.57E-07	1.459820242	8.65E-09	1.99E-07	2.83866279	4.26E-29	2.30E-27	GO:0005506; GO:0016705; GO:0020037; GO:0055114	iron ion binding; oxidoreductase activity, acting on paired donors, with incorporation or reduction of molecular oxygen; heme binding	MF	Cytochrome P450	TRUE	FALSE	FALSE	Early
Phygri08g017350	-1.513846092	5.14E-08	6.60E-07	NA	NA	NA	NA	NA	NA	NA	NA	NA	Adenylate kinase isoenzyme 6 homolog	FALSE	FALSE	FALSE	NA
Phygri07g007710	-2.684201972	5.15E-08	6.60E-07	1.407389339	0.004268452	0.015946129	-1.276812633	0.009613258	0.018081947	GO:0016021	NA	NA	Bidirectional sugar transporter SWEET	FALSE	TRUE	FALSE	Mid
Phygri11g021460	-1.631784488	5.16E-08	6.61E-07	NA	NA	NA	-1.342240112	7.56E-06	2.53E-05	GO:0006508; GO:0008236	proteolysis; serine-type peptidase activity	BP; MF	Putative subtilisin-like protease-like	FALSE	FALSE	FALSE	NA
Phygri08g025830	1.12657033	5.19E-08	6.65E-07	NA	NA	NA	1.590704737	2.87E-12	2.53E-11	NA	NA	NA	Unknown protein	TRUE	FALSE	FALSE	Early
Phygri07g003800	2.997992438	5.24E-08	6.71E-07	3.325269821	0.003867185	0.014718691	6.323262259	7.73E-09	4.17E-08	NA	NA	NA	X-linked retinitis pigmentosa GTPase regulator-interacting protein 1-like	TRUE	FALSE	FALSE	Early
Phygri05g000140	-1.057057273	5.25E-08	6.72E-07	NA	NA	NA	-1.227075669	2.70E-10	1.80E-09	NA	NA	NA	Zinc finger, SWIM-type	FALSE	FALSE	FALSE	NA
Phygri08g035320	2.246325392	5.28E-08	6.75E-07	1.463065627	0.000942283	0.004575934	3.709391019	1.47E-17	2.53E-16	NA	NA	NA	basic helix loop helix (bHLH) DNA-binding superfamily protein	TRUE	FALSE	FALSE	Early
Phygri09g008020	1.455453183	5.32E-08	6.80E-07	NA	NA	NA	1.736750728	2.21E-10	1.50E-09	NA	NA	NA	FCP1 homology domain-containing protein	TRUE	FALSE	FALSE	Early
Phygri02g023860	2.425390215	5.37E-08	6.85E-07	2.346475832	5.01E-06	5.32E-05	4.771866047	3.42E-21	8.77E-20	NA	NA	NA	TPX2 domain-containing protein	TRUE	FALSE	FALSE	Early
Phygri01g002530	-2.266809114	5.41E-08	6.89E-07	-2.885104019	4.06E-14	2.94E-12	-5.151913133	4.63E-36	4.79E-34	GO:0007186	G protein-coupled receptor signaling pathway	BP	G protein gamma domain-containing protein	FALSE	FALSE	TRUE	Late
Phygri01g021140	-7.246716947	5.44E-08	6.93E-07	NA	NA	NA	-8.141334851	9.70E-10	5.95E-09	NA	NA	NA	Unknown protein	FALSE	FALSE	FALSE	NA
Phygri06g007320	2.67869721	5.52E-08	7.03E-07	NA	NA	NA	3.950571203	7.06E-14	7.73E-13	GO:0003779	actin binding	MF	NAB domain-containing protein	TRUE	FALSE	FALSE	Early
Phygri03g002150	1.320931433	5.52E-08	7.03E-07	NA	NA	NA	2.262116715	5.81E-19	1.15E-17	NA	NA	NA	Reticulon-like protein	TRUE	FALSE	FALSE	Early
Phygri12g016790	6.559889297	5.53E-08	7.03E-07	NA	NA	NA	5.107410142	1.69E-06	6.29E-06	NA	NA	NA	MYB transcription factor	TRUE	FALSE	FALSE	Early
Phygri02g022430	-1.203519279	5.61E-08	7.13E-07	NA	NA	NA	NA	NA	NA	NA	NA	NA	protein PHLOEM PROTEIN 2-LIKE A1-like	FALSE	FALSE	FALSE	NA
Phygri06g025300	2.662697186	5.66E-08	7.19E-07	1.81768595	0.000862556	0.004239941	4.480383136	5.08E-17	8.10E-16	NA	NA	NA	Unknown protein	TRUE	FALSE	FALSE	Early
Phygri06g012670	1.247712548	5.68E-08	7.21E-07	NA	NA	NA	1.195312498	2.15E-07	9.30E-07	GO:0004672; GO:0005515; GO:0005524; GO:0006468	protein kinase activity; protein binding; ATP binding; protein phosphorylation	MF; BP	Receptor-like kinase	TRUE	FALSE	FALSE	Early
Phygri08g002690	-3.965963404	5.71E-08	7.25E-07	-1.323078608	0.011321814	0.035375565	-5.289042012	2.89E-13	2.93E-12	GO:0004817; GO:0005524; GO:0006423	cysteine-tRNA ligase activity; ATP binding; cysteinyl-tRNA aminoacylation	MF; BP	Cysteine--tRNA ligase	FALSE	FALSE	TRUE	Late
Phygri02g023980	-1.457265036	5.74E-08	7.28E-07	NA	NA	NA	-2.325605756	3.99E-18	7.26E-17	NA	NA	NA	altered inheritance of mitochondria protein 32-like	FALSE	FALSE	FALSE	NA
Phygri08g006270	-6.713185744	5.77E-08	7.30E-07	2.410320956	0.00169968	0.007426376	-4.302864788	0.000708192	0.001684883	NA	NA	NA	Retrovirus-related Pol polyprotein from transposon RE1	FALSE	TRUE	FALSE	Mid
Phygri03g000730	3.491190356	5.77E-08	7.30E-07	2.759358198	8.46E-05	0.000596302	6.250548554	2.51E-19	5.22E-18	NA	NA	NA	Knot1 domain-containing protein	TRUE	FALSE	FALSE	Early
Phygri06g011150	-1.811731117	5.91E-08	7.47E-07	2.182134583	7.32E-11	2.76E-09	NA	NA	NA	GO:0016787	hydrolase activity	MF	Abhydrolase_2 domain-containing protein	FALSE	TRUE	FALSE	Mid
Phygri02g029160	-1.354075646	6.00E-08	7.57E-07	1.27356617	3.65E-07	5.41E-06	NA	NA	NA	GO:0005524; GO:0016021; GO:0042626; GO:0055085	ATP binding; ATPase-coupled transmembrane transporter activity; transmembrane transport	MF; BP	PREDICTED: ABC transporter	FALSE	TRUE	FALSE	Mid
Phygri08g000460	2.915293403	6.00E-08	7.57E-07	NA	NA	NA	3.397270641	7.74E-09	4.18E-08	GO:0004672; GO:0005524; GO:0006468	protein kinase activity; ATP binding; protein phosphorylation	MF; BP	Protein kinase family protein	TRUE	FALSE	FALSE	Early
Phygri08g004710	-1.353791065	6.04E-08	7.61E-07	NA	NA	NA	NA	NA	NA	NA	NA	NA	RING-type E3 ubiquitin transferase	FALSE	FALSE	FALSE	NA
Phygri08g007820	2.914403202	6.20E-08	7.81E-07	NA	NA	NA	3.157738816	1.81E-08	9.23E-08	GO:0004185; GO:0006508	serine-type carboxypeptidase activity; proteolysis	MF; BP	Carboxypeptidase	TRUE	FALSE	FALSE	Early
Phygri02g006170	2.000879445	6.37E-08	8.02E-07	1.049913819	0.007788733	0.026091386	3.050793263	2.86E-15	3.74E-14	GO:0003700; GO:0006355; GO:0043565	DNA-binding transcription factor activity; regulation of DNA-templated transcription; sequence-specific DNA binding	MF; BP	WRKY transcription factor	TRUE	FALSE	FALSE	Early
Phygri06g010882	2.710408629	6.43E-08	8.08E-07	NA	NA	NA	3.263692944	1.26E-08	6.60E-08	NA	NA	NA	phosphopantothenoylcysteine decarboxylase subunit VHS3-like	TRUE	FALSE	FALSE	Early
Phygri01g008860	-2.679785791	6.47E-08	8.13E-07	-3.686377943	1.87E-14	1.47E-12	-6.366163734	4.93E-38	6.10E-36	NA	NA	NA	Histone deacetylase-like protein	FALSE	FALSE	TRUE	Late
Phygri01g005340	1.177261224	6.53E-08	8.20E-07	NA	NA	NA	1.598409825	2.34E-13	2.40E-12	GO:0004421; GO:0008299	hydroxymethylglutaryl-CoA synthase activity; isoprenoid biosynthetic process	MF; BP	3-hydroxy-3-methylglutaryl coenzyme A synthase	TRUE	FALSE	FALSE	Early
Phygri03g031270	-6.55551103	6.78E-08	8.50E-07	NA	NA	NA	-8.533621139	2.07E-12	1.85E-11	GO:0000287; GO:0010333; GO:0016829	magnesium ion binding; terpene synthase activity; lyase activity	MF	Sesquiterpene synthase	FALSE	FALSE	FALSE	NA
Phygri02g015840	2.931210606	6.85E-08	8.58E-07	NA	NA	NA	4.236891569	5.73E-14	6.32E-13	NA	NA	NA	serine/arginine repetitive matrix-like protein	TRUE	FALSE	FALSE	Early
Phygri03g026100	6.072172609	6.87E-08	8.60E-07	-3.98604738	0.0004943	0.002653857	2.086125229	0.008460693	0.016099543	GO:0016846	carbon-sulfur lyase activity	MF	Alliinase_C domain-containing protein	TRUE	FALSE	FALSE	Early
Phygri02g021170	-1.28737778	6.87E-08	8.60E-07	NA	NA	NA	-1.007443459	3.55E-05	0.000106178	GO:0016491; GO:0050660; GO:0055114	oxidoreductase activity; flavin adenine dinucleotide binding	MF	FAD-binding PCMH-type domain-containing protein	FALSE	FALSE	FALSE	NA
Phygri12g014740	1.844996619	6.88E-08	8.61E-07	1.761543607	4.86E-07	6.91E-06	3.606540226	4.32E-25	1.64E-23	GO:0016787	hydrolase activity	MF	IAA-amino acid hydrolase ILR1, putative	TRUE	FALSE	FALSE	Early
Phygri06g027560	-1.907577656	6.90E-08	8.62E-07	-1.858373147	1.17E-08	2.61E-07	-3.765950803	3.22E-27	1.48E-25	GO:0003677; GO:0006355	DNA binding; regulation of DNA-templated transcription	MF; BP	NAC domain-containing protein	FALSE	FALSE	TRUE	Late
Phygri03g025532	-2.509036513	6.95E-08	8.68E-07	-1.765876005	3.17E-05	0.000258109	-4.274912518	1.68E-20	3.97E-19	NA	NA	NA	Cytochrome P450	FALSE	FALSE	TRUE	Late
Phygri03g011890	6.614802664	6.95E-08	8.68E-07	NA	NA	NA	7.041804862	2.13E-08	1.08E-07	GO:0016491; GO:0055114	oxidoreductase activity	MF	Dioxygenase	TRUE	FALSE	FALSE	Early
Phygri02g001390	1.29191391	6.97E-08	8.69E-07	NA	NA	NA	1.891709134	5.51E-15	6.95E-14	NA	NA	NA	Squamosa promoter-binding-like protein	TRUE	FALSE	FALSE	Early
Phygri01g020790	2.157115418	7.03E-08	8.76E-07	NA	NA	NA	2.702992715	1.82E-11	1.44E-10	GO:0003677; GO:0005634; GO:0006355; GO:0009725	DNA binding; nucleus; regulation of DNA-templated transcription; response to hormone	MF; CC; BP	Auxin response factor	TRUE	FALSE	FALSE	Early
Phygri11g020402	1.583395881	7.03E-08	8.76E-07	1.411416647	8.27E-05	0.000585023	2.994812528	3.26E-18	5.96E-17	NA	NA	NA	Nifu-like protein 3, chloroplastic	TRUE	FALSE	FALSE	Early
Phygri08g017930	-2.322118581	7.07E-08	8.81E-07	NA	NA	NA	-2.624767139	1.08E-09	6.57E-09	GO:0005506; GO:0016705; GO:0020037; GO:0055114	iron ion binding; oxidoreductase activity, acting on paired donors, with incorporation or reduction of molecular oxygen; heme binding	MF	Cytochrome P450	FALSE	FALSE	FALSE	NA
Phygri06g007810	-1.585049667	7.24E-08	9.01E-07	-2.101892836	4.00E-13	2.43E-11	-3.686942504	2.83E-36	3.02E-34	GO:0005743; GO:0006850	mitochondrial inner membrane; mitochondrial pyruvate transmembrane transport	CC; BP	Mitochondrial pyruvate carrier	FALSE	FALSE	TRUE	Late
Phygri08g004850	-1.489124546	7.31E-08	9.08E-07	NA	NA	NA	-1.04016397	0.000175421	0.00046531	GO:0008194	UDP-glycosyltransferase activity	MF	Glycosyltransferase	FALSE	FALSE	FALSE	NA
Phygri03g008270	1.001653789	7.72E-08	9.58E-07	1.170181515	2.11E-09	5.69E-08	2.171835304	2.87E-29	1.58E-27	NA	NA	NA	Leucine-rich repeat	TRUE	FALSE	FALSE	Early
Phygri02g019640	-2.563778248	7.72E-08	9.58E-07	NA	NA	NA	-1.953382992	4.60E-05	0.000134862	GO:0016491; GO:0055114	oxidoreductase activity	MF	Fe2OG dioxygenase domain-containing protein	FALSE	FALSE	FALSE	NA
Phygri04g018590	-4.77090537	7.73E-08	9.58E-07	NA	NA	NA	-4.496171891	4.16E-07	1.71E-06	GO:0004672; GO:0005515; GO:0005524; GO:0006468	protein kinase activity; protein binding; ATP binding; protein phosphorylation	MF; BP	putative receptor-like protein kinase At3g47110	FALSE	FALSE	FALSE	NA
Phygri04g011770	4.398382542	7.73E-08	9.58E-07	-4.687284869	1.02E-08	2.30E-07	NA	NA	NA	GO:0004672; GO:0005515; GO:0005524; GO:0006468	protein kinase activity; protein binding; ATP binding; protein phosphorylation	MF; BP	Receptor-like protein kinase	FALSE	FALSE	FALSE	NA
Phygri04g003850	-3.756619697	7.81E-08	9.68E-07	NA	NA	NA	-4.657368152	2.05E-11	1.61E-10	GO:0016491; GO:0055114	oxidoreductase activity	MF	Amino_oxidase domain-containing protein	FALSE	FALSE	FALSE	NA
Phygri12g019500	1.91505299	7.90E-08	9.78E-07	NA	NA	NA	2.591549839	7.79E-13	7.40E-12	GO:0005515	protein binding	MF	piriformospora indica-insensitive protein 2-like	TRUE	FALSE	FALSE	Early
Phygri06g025330	-6.687193452	7.97E-08	9.85E-07	NA	NA	NA	-6.820088654	4.42E-08	2.13E-07	NA	NA	NA	Non-specific lipid-transfer protein	FALSE	FALSE	FALSE	NA
Phygri12g021360	-2.347135207	7.98E-08	9.86E-07	-1.956534573	4.92E-10	1.55E-08	-4.30366978	2.08E-24	7.28E-23	NA	NA	NA	Plastid movement impaired protein	FALSE	FALSE	TRUE	Late
Phygri08g001960	5.780771361	8.00E-08	9.88E-07	NA	NA	NA	4.990428539	1.63E-07	7.18E-07	GO:0009733	response to auxin	BP	Auxin-induced protein like	TRUE	FALSE	FALSE	Early
Phygri11g010670	2.294874114	8.12E-08	1.00E-06	NA	NA	NA	3.62082516	1.70E-11	1.35E-10	NA	NA	NA	TPT domain-containing protein	TRUE	FALSE	FALSE	Early
Phygri04g019570	2.60955953	8.17E-08	1.01E-06	NA	NA	NA	3.584469586	4.30E-13	4.24E-12	GO:0003676; GO:0005524; GO:0008270; GO:0016818; GO:0046872	nucleic acid binding; ATP binding; zinc ion binding; hydrolase activity, acting on acid anhydrides, in phosphorus-containing anhydrides; metal ion binding	MF	putative SWI/SNF-related matrix-associated actin-dependent regulator of chromatin subfamily A member 3-like 3	TRUE	FALSE	FALSE	Early
Phygri09g008410	3.9234333	8.18E-08	1.01E-06	NA	NA	NA	5.194771254	2.70E-08	1.34E-07	GO:0055114	NA	NA	tropinone reductase homolog	TRUE	FALSE	FALSE	Early
Phygri08g042940	-1.331643124	8.21E-08	1.01E-06	NA	NA	NA	-2.167393643	2.43E-18	4.51E-17	NA	NA	NA	Catalase	FALSE	FALSE	FALSE	NA
Phygri02g027190	2.078710183	8.24E-08	1.01E-06	2.619444852	1.85E-07	2.97E-06	4.698155035	1.09E-21	2.94E-20	NA	NA	NA	Membrane-associated kinase regulator	TRUE	FALSE	FALSE	Early
Phygri00g001290	1.637888769	8.24E-08	1.01E-06	NA	NA	NA	2.134855998	3.44E-11	2.60E-10	NA	NA	NA	ultraviolet-B receptor UVR8	TRUE	FALSE	FALSE	Early
Phygri08g041430	1.363739885	8.29E-08	1.02E-06	NA	NA	NA	1.452619394	1.64E-08	8.42E-08	GO:0000906; GO:0009231; GO:0009349	6,7-dimethyl-8-ribityllumazine synthase activity; riboflavin biosynthetic process; riboflavin synthase complex	MF; BP; CC	6,7-dimethyl-8-ribityllumazine synthase	TRUE	FALSE	FALSE	Early
Phygri08g005030	-1.065045819	8.30E-08	1.02E-06	NA	NA	NA	NA	NA	NA	NA	NA	NA	cell division cycle protein 123 homolog	FALSE	FALSE	FALSE	NA
Phygri03g009980	-1.562563085	8.39E-08	1.03E-06	NA	NA	NA	NA	NA	NA	NA	NA	NA	Putative P-loop containing nucleoside triphosphate hydrolase	FALSE	FALSE	FALSE	NA
Phygri07g018230	-1.051314382	8.41E-08	1.03E-06	NA	NA	NA	-1.750747696	3.27E-19	6.69E-18	NA	NA	NA	Unknown protein	FALSE	FALSE	FALSE	NA
Phygri01g010940	-1.276259843	8.42E-08	1.03E-06	NA	NA	NA	-1.731830625	3.47E-13	3.47E-12	GO:0005506; GO:0016705; GO:0020037; GO:0055114	iron ion binding; oxidoreductase activity, acting on paired donors, with incorporation or reduction of molecular oxygen; heme binding	MF	Cytochrome P450, putative	FALSE	FALSE	FALSE	NA
Phygri02g004720	-1.256846983	8.44E-08	1.03E-06	-1.728715334	1.12E-13	7.56E-12	-2.985562317	2.89E-37	3.42E-35	GO:0016020; GO:0016021	membrane	CC	WAT1-related protein	FALSE	FALSE	TRUE	Late
Phygri03g017610	-1.288136749	8.47E-08	1.04E-06	1.265410241	2.04E-07	3.22E-06	NA	NA	NA	GO:0016301; GO:0032958	kinase activity; inositol phosphate biosynthetic process	MF; BP	Inositol polyphosphate multikinase	FALSE	TRUE	FALSE	Mid
Phygri11g012250	-3.890054894	8.50E-08	1.04E-06	NA	NA	NA	-4.653748699	1.35E-10	9.37E-10	GO:0016020; GO:0030001; GO:0046873	membrane; metal ion transport; metal ion transmembrane transporter activity	CC; BP; MF	Metal transporter	FALSE	FALSE	FALSE	NA
Phygri07g011370	1.450514508	8.52E-08	1.04E-06	NA	NA	NA	1.987876877	1.53E-12	1.40E-11	NA	NA	NA	Amino acid transporter	TRUE	FALSE	FALSE	Early
Phygri11g025620	-2.735015206	8.56E-08	1.05E-06	NA	NA	NA	-3.235229937	1.90E-10	1.30E-09	NA	NA	NA	RING-type domain-containing protein	FALSE	FALSE	FALSE	NA
Phygri06g004550	2.59128888	8.68E-08	1.06E-06	NA	NA	NA	3.675953564	5.25E-14	5.82E-13	NA	NA	NA	Histone H2B	TRUE	FALSE	FALSE	Early
Phygri06g007050	-3.31265323	8.72E-08	1.06E-06	NA	NA	NA	-3.217608686	2.45E-07	1.05E-06	NA	NA	NA	CASP-like protein	FALSE	FALSE	FALSE	NA
Phygri08g028140	2.172720247	8.85E-08	1.08E-06	NA	NA	NA	2.538893317	1.67E-09	9.91E-09	NA	NA	NA	WD_REPEATS_REGION domain-containing protein	TRUE	FALSE	FALSE	Early
Phygri04g007640	1.11075806	8.91E-08	1.08E-06	NA	NA	NA	1.64168729	8.89E-15	1.09E-13	NA	NA	NA	DUF538 family protein (Protein of unknown function%2C DUF538)	TRUE	FALSE	FALSE	Early
Phygri06g004540	2.589453696	8.94E-08	1.09E-06	NA	NA	NA	3.677741623	5.19E-14	5.76E-13	GO:0000786; GO:0003677	nucleosome; DNA binding	CC; MF	Histone H2B	TRUE	FALSE	FALSE	Early
Phygri04g011270	-1.538506762	8.97E-08	1.09E-06	NA	NA	NA	-2.443827014	1.38E-17	2.37E-16	NA	NA	NA	Trichome birefringence-like	FALSE	FALSE	FALSE	NA
Phygri06g013120	2.017888313	9.05E-08	1.10E-06	1.353786212	0.000390364	0.002161249	3.371674525	8.09E-19	1.58E-17	GO:0005515	protein binding	MF	Fimbrin-2	TRUE	FALSE	FALSE	Early
Phygri03g024260	4.043972689	9.15E-08	1.11E-06	NA	NA	NA	4.019543298	1.43E-07	6.35E-07	GO:0005524; GO:0016020; GO:0042626	ATP binding; membrane; ATPase-coupled transmembrane transporter activity	MF; CC	ABC transporter family protein	TRUE	FALSE	FALSE	Early
Phygri03g023160	-1.959800165	9.41E-08	1.14E-06	NA	NA	NA	-1.089498482	0.003067405	0.006400157	NA	NA	NA	calmodulin-binding protein (DUF1645)	FALSE	FALSE	FALSE	NA
Phygri03g021750	1.212186366	9.41E-08	1.14E-06	NA	NA	NA	1.784066762	2.80E-14	3.21E-13	GO:0005516	calmodulin binding	MF	calmodulin-binding protein 60 A-like	TRUE	FALSE	FALSE	Early
Phygri07g010360	1.839752911	9.48E-08	1.15E-06	NA	NA	NA	2.747129765	8.15E-15	1.00E-13	GO:0005515	protein binding	MF	BTB domain-containing protein	TRUE	FALSE	FALSE	Early
Phygri08g033740	-4.712139729	9.49E-08	1.15E-06	NA	NA	NA	-4.215193999	1.82E-06	6.75E-06	GO:0000287; GO:0010333; GO:0016829	magnesium ion binding; terpene synthase activity; lyase activity	MF	Vetispiradiene synthase	FALSE	FALSE	FALSE	NA
Phygri01g017860	-4.804598373	9.52E-08	1.15E-06	1.921498905	0.005298433	0.018991743	-2.883099468	0.001869131	0.004071138	GO:0004553; GO:0005975	hydrolase activity, hydrolyzing O-glycosyl compounds; carbohydrate metabolic process	MF; BP	Beta-glucosidase	FALSE	TRUE	FALSE	Mid
Phygri05g013230	-1.989606237	9.57E-08	1.16E-06	-2.689292552	1.12E-17	1.48E-15	-4.678898788	2.46E-38	3.15E-36	GO:0005509	calcium ion binding	MF	Calmodulin-like protein	FALSE	FALSE	TRUE	Late
Phygri12g006200	-1.175259461	9.60E-08	1.16E-06	NA	NA	NA	-1.478244267	1.89E-11	1.48E-10	GO:0004185; GO:0006508	serine-type carboxypeptidase activity; proteolysis	MF; BP	Unknown protein	FALSE	FALSE	FALSE	NA
Phygri02g005120	1.97483657	9.62E-08	1.16E-06	1.2705965	0.003335052	0.012991883	3.24543307	5.86E-15	7.36E-14	NA	NA	NA	Nuclear mitotic apparatus 1	TRUE	FALSE	FALSE	Early
Phygri03g010010	-2.707579079	9.68E-08	1.17E-06	-3.353790393	2.10E-19	3.90E-17	-6.061369472	6.39E-35	5.80E-33	NA	NA	NA	HTH myb-type domain-containing protein	FALSE	FALSE	TRUE	Late
Phygri11g008380	-3.627435274	9.97E-08	1.20E-06	NA	NA	NA	-3.41699926	6.10E-07	2.45E-06	GO:0016788	hydrolase activity, acting on ester bonds	MF	GDSL esterase/lipase	FALSE	FALSE	FALSE	NA
Phygri02g001430	-2.54404561	1.00E-07	1.21E-06	NA	NA	NA	-2.498653821	2.21E-07	9.53E-07	NA	NA	NA	Long-chain-fatty-acid CoA ligase	FALSE	FALSE	FALSE	NA
Phygri08g044830	1.405479516	1.00E-07	1.21E-06	NA	NA	NA	2.185688953	1.48E-15	1.98E-14	NA	NA	NA	Adenine deaminase	TRUE	FALSE	FALSE	Early
Phygri02g010140	1.201609723	1.01E-07	1.22E-06	NA	NA	NA	1.313064315	8.97E-09	4.79E-08	GO:0003777; GO:0005524; GO:0007018; GO:0008017	microtubule motor activity; ATP binding; microtubule-based movement; microtubule binding	MF; BP	Kinesin-like protein	TRUE	FALSE	FALSE	Early
Phygri11g022610	-1.272345757	1.02E-07	1.23E-06	1.464895488	9.45E-10	2.79E-08	NA	NA	NA	GO:0004672; GO:0005524; GO:0006468	protein kinase activity; ATP binding; protein phosphorylation	MF; BP	Receptor-like protein kinase	FALSE	TRUE	FALSE	Mid
Phygri09g009090	1.539810644	1.03E-07	1.24E-06	1.144458411	0.00044523	0.002424498	2.684269055	1.87E-17	3.17E-16	NA	NA	NA	Peptide transporter family protein	TRUE	FALSE	FALSE	Early
Phygri08g005910	1.799363555	1.03E-07	1.24E-06	NA	NA	NA	2.501961415	4.27E-13	4.21E-12	NA	NA	NA	Serine/threonine-protein kinase TOR	TRUE	FALSE	FALSE	Early
Phygri10g011440	-2.967834207	1.04E-07	1.25E-06	-3.096669398	4.31E-10	1.38E-08	-6.064503605	3.91E-28	1.96E-26	GO:0005506; GO:0016705; GO:0020037; GO:0055114	iron ion binding; oxidoreductase activity, acting on paired donors, with incorporation or reduction of molecular oxygen; heme binding	MF	Cytochrome P450	FALSE	FALSE	TRUE	Late
Phygri07g017520	-1.842204317	1.05E-07	1.26E-06	1.620809948	2.88E-06	3.28E-05	NA	NA	NA	NA	NA	NA	protein PLANT CADMIUM RESISTANCE 2-like	FALSE	TRUE	FALSE	Mid
Phygri08g040230	-1.07158217	1.05E-07	1.26E-06	NA	NA	NA	-1.193407867	3.24E-09	1.85E-08	GO:0003700; GO:0006355; GO:0043565	DNA-binding transcription factor activity; regulation of DNA-templated transcription; sequence-specific DNA binding	MF; BP	Heat Stress Transcription Factor family protein	FALSE	FALSE	FALSE	NA
Phygri10g000380	-1.344840981	1.07E-07	1.29E-06	NA	NA	NA	-1.970981526	3.32E-15	4.30E-14	GO:0005509	calcium ion binding	MF	Calcineurin B-like protein	FALSE	FALSE	FALSE	NA
Phygri10g016110	1.048280686	1.09E-07	1.31E-06	-1.22185763	6.15E-10	1.90E-08	NA	NA	NA	GO:0016020	membrane	CC	PREDICTED: beta-glucuronosyltransferase	FALSE	FALSE	FALSE	NA
Phygri08g001590	2.046637857	1.11E-07	1.33E-06	NA	NA	NA	2.063323266	1.34E-07	5.98E-07	GO:0009733	response to auxin	BP	Auxin-induced protein like	TRUE	FALSE	FALSE	Early
Phygri07g023630	-1.923582975	1.12E-07	1.34E-06	NA	NA	NA	-1.745608196	1.49E-06	5.61E-06	NA	NA	NA	Remorin_C domain-containing protein	FALSE	FALSE	FALSE	NA
Phygri01g018270	1.729372991	1.12E-07	1.34E-06	NA	NA	NA	2.635008968	1.44E-15	1.93E-14	GO:0005524; GO:0016021; GO:0042626; GO:0055085	ATP binding; ATPase-coupled transmembrane transporter activity; transmembrane transport	MF; BP	ABC transporter B family member 2	TRUE	FALSE	FALSE	Early
Phygri01g020710	1.519272744	1.12E-07	1.34E-06	1.006257899	0.002823871	0.011361768	2.525530642	3.93E-15	5.02E-14	NA	NA	NA	DUF2439 domain-containing protein	TRUE	FALSE	FALSE	Early
Phygri08g011600	-2.097939139	1.12E-07	1.34E-06	1.285672437	0.001130259	0.005303577	NA	NA	NA	NA	NA	NA	GRAS domain-containing protein	FALSE	TRUE	FALSE	Mid
Phygri06g009760	6.793476405	1.12E-07	1.34E-06	NA	NA	NA	8.036856668	1.20E-09	7.26E-09	GO:0005515	protein binding	MF	Piriformospora indica-insensitive protein 2	TRUE	FALSE	FALSE	Early
Phygri08g002450	3.385232518	1.13E-07	1.35E-06	NA	NA	NA	3.109939571	9.11E-07	3.56E-06	NA	NA	NA	PREDICTED: B-box zinc finger	TRUE	FALSE	FALSE	Early
Phygri05g013000	-1.052778336	1.13E-07	1.36E-06	NA	NA	NA	-1.0965634	3.51E-08	1.72E-07	GO:0016192	vesicle-mediated transport	BP	Protein cornichon-like protein 4	FALSE	FALSE	FALSE	NA
Phygri12g019950	1.769809407	1.15E-07	1.37E-06	NA	NA	NA	2.749781123	1.79E-13	1.87E-12	NA	NA	NA	homologous-pairing protein 2 homolog	TRUE	FALSE	FALSE	Early
Phygri01g002560	1.402939593	1.15E-07	1.37E-06	NA	NA	NA	1.967136241	1.06E-12	9.94E-12	NA	NA	NA	DsbD_2 domain-containing protein	TRUE	FALSE	FALSE	Early
Phygri11g003600	-2.854159954	1.16E-07	1.38E-06	2.618785253	1.16E-06	1.47E-05	NA	NA	NA	NA	NA	NA	F-box protein	FALSE	TRUE	FALSE	Mid
Phygri03g028840	2.682331146	1.19E-07	1.41E-06	NA	NA	NA	3.924848624	6.14E-14	6.76E-13	NA	NA	NA	Protein TPX2	TRUE	FALSE	FALSE	Early
Phygri05g007570	2.538596118	1.19E-07	1.41E-06	1.183931488	0.016636386	0.048110977	3.722527606	2.87E-14	3.29E-13	GO:0003777; GO:0005524; GO:0007018; GO:0008017	microtubule motor activity; ATP binding; microtubule-based movement; microtubule binding	MF; BP	Kinesin-like protein	TRUE	FALSE	FALSE	Early
Phygri02g007190	-2.899939893	1.20E-07	1.43E-06	NA	NA	NA	-1.877673963	0.000974045	0.002250132	NA	NA	NA	protein GLUTAMINE DUMPER 6-like	FALSE	FALSE	FALSE	NA
Phygri10g014240	-1.149145505	1.21E-07	1.44E-06	NA	NA	NA	-1.736856166	1.11E-15	1.51E-14	GO:0005634	nucleus	CC	TFIIS N-terminal domain-containing protein	FALSE	FALSE	FALSE	NA
Phygri07g019320	1.349012212	1.22E-07	1.44E-06	NA	NA	NA	1.429562284	3.85E-08	1.87E-07	NA	NA	NA	Upf0481 protein	TRUE	FALSE	FALSE	Early
Phygri08g012620	1.280341017	1.23E-07	1.45E-06	-1.063663854	1.14E-05	0.000108138	NA	NA	NA	GO:0005515; GO:0016702; GO:0046872; GO:0055114	protein binding; oxidoreductase activity, acting on single donors with incorporation of molecular oxygen, incorporation of two atoms of oxygen; metal ion binding	MF	Lipoxygenase	FALSE	FALSE	FALSE	NA
Phygri05g019670	1.32477274	1.25E-07	1.48E-06	NA	NA	NA	2.265724583	2.72E-19	5.62E-18	GO:0006355; GO:0008270; GO:0043565	regulation of DNA-templated transcription; zinc ion binding; sequence-specific DNA binding	BP; MF	GATA transcription factor	TRUE	FALSE	FALSE	Early
Phygri08g032690	-1.940007392	1.28E-07	1.51E-06	NA	NA	NA	-1.721595536	4.40E-06	1.53E-05	GO:0005515	protein binding	MF	F-box domain-containing protein	FALSE	FALSE	FALSE	NA
Phygri05g016250	-1.685843957	1.28E-07	1.51E-06	1.67679384	1.53E-07	2.49E-06	NA	NA	NA	GO:0016791	phosphatase activity	MF	Phosphatase 2C family protein	FALSE	TRUE	FALSE	Mid
Phygri12g015950	-6.171534875	1.29E-07	1.52E-06	NA	NA	NA	-5.955736153	3.99E-07	1.65E-06	GO:0003700; GO:0006355; GO:0043565	DNA-binding transcription factor activity; regulation of DNA-templated transcription; sequence-specific DNA binding	MF; BP	WRKY transcription factor, putative	FALSE	FALSE	FALSE	NA
Phygri03g022220	2.405465904	1.29E-07	1.52E-06	1.659755612	0.000623713	0.003221232	4.065221516	1.98E-17	3.33E-16	GO:0004672; GO:0005524; GO:0006468	protein kinase activity; ATP binding; protein phosphorylation	MF; BP	Receptor-like protein kinase	TRUE	FALSE	FALSE	Early
Phygri02g017420	-1.020024548	1.31E-07	1.54E-06	NA	NA	NA	NA	NA	NA	NA	NA	NA	Putative phosphosulfolactate synthase-related protein-like	FALSE	FALSE	FALSE	NA
Phygri05g008600	1.599625429	1.32E-07	1.55E-06	2.440542308	6.27E-08	1.13E-06	4.040167737	2.33E-20	5.42E-19	NA	NA	NA	X8 domain-containing protein	TRUE	FALSE	FALSE	Early
Phygri02g002380	-1.088712883	1.32E-07	1.55E-06	NA	NA	NA	-1.251258867	1.35E-09	8.14E-09	GO:0016491; GO:0055114	oxidoreductase activity	MF	Internal alternative NAD(P)H-ubiquinone oxidoreductase	FALSE	FALSE	FALSE	NA
Phygri12g013090	1.76652291	1.33E-07	1.56E-06	1.240552992	0.000987486	0.004751407	3.007075903	1.82E-16	2.73E-15	GO:0004553; GO:0005975	hydrolase activity, hydrolyzing O-glycosyl compounds; carbohydrate metabolic process	MF; BP	Alpha-galactosidase	TRUE	FALSE	FALSE	Early
Phygri10g003600	-1.436618469	1.33E-07	1.56E-06	NA	NA	NA	-1.674515395	7.85E-10	4.88E-09	GO:0005515	protein binding	MF	Bromo domain-containing protein	FALSE	FALSE	FALSE	NA
Phygri02g003440	2.060935811	1.33E-07	1.56E-06	1.11942639	0.013487451	0.040615599	3.180362201	2.20E-13	2.26E-12	GO:0046872	metal ion binding	MF	RING-type domain-containing protein	TRUE	FALSE	FALSE	Early
Phygri03g011510	1.717083454	1.34E-07	1.57E-06	1.420938209	1.60E-05	0.000144152	3.138021662	1.26E-21	3.39E-20	GO:0004553; GO:0005975	hydrolase activity, hydrolyzing O-glycosyl compounds; carbohydrate metabolic process	MF; BP	glucan endo-1,3-beta-glucosidase 3	TRUE	FALSE	FALSE	Early
Phygri08g035080	2.13250624	1.35E-07	1.58E-06	1.340882877	0.001482166	0.006646806	3.473389117	8.31E-17	1.30E-15	GO:0003777; GO:0005524; GO:0007018; GO:0008017	microtubule motor activity; ATP binding; microtubule-based movement; microtubule binding	MF; BP	Kinesin-like protein	TRUE	FALSE	FALSE	Early
Phygri09g007480	1.758436595	1.37E-07	1.60E-06	NA	NA	NA	NA	NA	NA	GO:0004672; GO:0005524; GO:0006468; GO:0030246	protein kinase activity; ATP binding; protein phosphorylation; carbohydrate binding	MF; BP	Protein kinase domain-containing protein	FALSE	FALSE	FALSE	NA
Phygri06g003870	2.048565781	1.39E-07	1.63E-06	1.378120992	0.001068196	0.005057656	3.426686773	1.03E-16	1.59E-15	NA	NA	NA	Retrovirus-related Pol polyprotein from transposon TNT 1-94	TRUE	FALSE	FALSE	Early
Phygri08g022660	-2.040257778	1.39E-07	1.63E-06	NA	NA	NA	-1.501555343	0.000111209	0.000304969	NA	NA	NA	Cysteine/Histidine-rich C1 domain family protein	FALSE	FALSE	FALSE	NA
Phygri11g006040	-3.063163133	1.41E-07	1.64E-06	NA	NA	NA	-2.027899915	0.000541059	0.001315594	GO:0005515	protein binding	MF	CCT domain-containing protein	FALSE	FALSE	FALSE	NA
Phygri11g009400	-1.76302499	1.41E-07	1.64E-06	-1.392118577	2.44E-05	0.000206853	-3.155143568	3.51E-21	8.97E-20	NA	NA	NA	Cobyric acid synthase	FALSE	FALSE	TRUE	Late
Phygri09g002330	2.459517108	1.46E-07	1.71E-06	NA	NA	NA	2.019034854	1.54E-05	4.88E-05	GO:0055114	NA	NA	Alcohol dehydrogenase, putative	TRUE	FALSE	FALSE	Early
Phygri03g027250	-1.474520457	1.47E-07	1.71E-06	-1.137743563	4.85E-05	0.000372247	-2.61226402	1.21E-20	2.91E-19	GO:0008171; GO:0046983	O-methyltransferase activity; protein dimerization activity	MF	Caffeic acid O-methyltransferase	FALSE	FALSE	TRUE	Late
Phygri03g001320	1.357587972	1.48E-07	1.72E-06	NA	NA	NA	2.063833786	8.30E-14	9.02E-13	GO:0005509	calcium ion binding	MF	calcineurin subunit B-like	TRUE	FALSE	FALSE	Early
Phygri07g008960	2.407790979	1.49E-07	1.73E-06	2.986038014	8.17E-09	1.89E-07	5.393828994	7.28E-26	2.96E-24	GO:0004553; GO:0005975	hydrolase activity, hydrolyzing O-glycosyl compounds; carbohydrate metabolic process	MF; BP	Alpha-galactosidase	TRUE	FALSE	FALSE	Early
Phygri04g004090	2.605974738	1.49E-07	1.73E-06	1.838397757	0.00059049	0.003080724	4.444372495	3.46E-17	5.62E-16	NA	NA	NA	Kinesin-like protein	TRUE	FALSE	FALSE	Early
Phygri01g018350	4.343012997	1.50E-07	1.74E-06	NA	NA	NA	6.238038599	6.83E-10	4.28E-09	GO:0046983	protein dimerization activity	MF	Putative transcription factor bHLH family	TRUE	FALSE	FALSE	Early
Phygri11g019540	1.424481291	1.51E-07	1.76E-06	NA	NA	NA	2.16014063	4.48E-14	5.02E-13	GO:0006284; GO:0008725	base-excision repair; DNA-3-methyladenine glycosylase activity	BP; MF	PREDICTED: DNA-3-methyladenine glycosylase	TRUE	FALSE	FALSE	Early
Phygri06g019830	2.202265748	1.54E-07	1.78E-06	1.620237119	0.000225596	0.001369133	3.822502867	1.49E-18	2.83E-17	GO:0004672; GO:0006468	protein kinase activity; protein phosphorylation	MF; BP	Protein kinase domain-containing protein	TRUE	FALSE	FALSE	Early
Phygri08g037060	1.911529365	1.55E-07	1.80E-06	NA	NA	NA	2.409726354	4.29E-11	3.20E-10	GO:0003677	DNA binding	MF	Histone H2B	TRUE	FALSE	FALSE	Early
Phygri06g004320	-6.191217872	1.55E-07	1.80E-06	-3.66005601	8.40E-10	2.51E-08	-9.851273882	2.86E-17	4.69E-16	GO:0022857; GO:0055085	transmembrane transporter activity; transmembrane transport	MF; BP	High-affinity nitrate transporter 2.2	FALSE	FALSE	TRUE	Late
Phygri07g017910	-3.258802227	1.56E-07	1.80E-06	1.962643637	0.001508076	0.006750234	NA	NA	NA	GO:0004842; GO:0016567	ubiquitin-protein transferase activity; protein ubiquitination	MF; BP	RING-type E3 ubiquitin transferase	FALSE	TRUE	FALSE	Mid
Phygri03g029450	-1.527502077	1.56E-07	1.80E-06	NA	NA	NA	-2.00009023	5.68E-12	4.78E-11	GO:0003700; GO:0006355	DNA-binding transcription factor activity; regulation of DNA-templated transcription	MF; BP	Ethylene-responsive transcription factor ERF-like protein	FALSE	FALSE	FALSE	NA
Phygri01g007600	-1.182521711	1.58E-07	1.82E-06	1.524435319	1.70E-11	7.28E-10	NA	NA	NA	GO:0006629	lipid metabolic process	BP	phospholipase A1-Ibeta2, chloroplastic-like	FALSE	TRUE	FALSE	Mid
Phygri03g014960	2.845245827	1.58E-07	1.83E-06	NA	NA	NA	4.257872127	5.81E-10	3.68E-09	NA	NA	NA	Cyclin	TRUE	FALSE	FALSE	Early
Phygri01g001892	-1.888221839	1.60E-07	1.85E-06	1.74108611	1.35E-06	1.69E-05	NA	NA	NA	NA	NA	NA	Unknown protein	FALSE	TRUE	FALSE	Mid
Phygri05g018990	1.638450245	1.60E-07	1.85E-06	NA	NA	NA	1.716219561	4.28E-08	2.07E-07	NA	NA	NA	(RAP Annotation release2) Galactose-binding like domain containing protein	TRUE	FALSE	FALSE	Early
Phygri07g004460	-1.26813534	1.62E-07	1.87E-06	NA	NA	NA	-2.121173371	1.34E-18	2.56E-17	GO:0004672; GO:0005515; GO:0005524; GO:0006468	protein kinase activity; protein binding; ATP binding; protein phosphorylation	MF; BP	Protein kinase domain-containing protein	FALSE	FALSE	FALSE	NA
Phygri10g013740	1.172502878	1.63E-07	1.88E-06	1.227684336	1.51E-06	1.86E-05	2.400187214	3.90E-22	1.09E-20	NA	NA	NA	PREDICTED: polyketide cyclase/dehydrase/lipid	TRUE	FALSE	FALSE	Early
Phygri05g013950	-1.447732209	1.65E-07	1.90E-06	-1.917592988	9.09E-13	5.13E-11	-3.365325197	1.37E-34	1.18E-32	GO:0022857; GO:0055085	transmembrane transporter activity; transmembrane transport	MF; BP	MFS domain-containing protein	FALSE	FALSE	TRUE	Late
Phygri02g005000	-3.148432946	1.66E-07	1.91E-06	1.753673903	0.003266401	0.012779695	-1.394759043	0.021064427	0.036581824	GO:0016757	glycosyltransferase activity	MF	Hexosyltransferase	FALSE	TRUE	FALSE	Mid
Phygri09g008780	1.99530724	1.67E-07	1.92E-06	NA	NA	NA	1.295675203	0.000666714	0.001593435	NA	NA	NA	Expansin	TRUE	FALSE	FALSE	Early
Phygri04g007170	1.645929673	1.68E-07	1.93E-06	1.356095493	0.000208	0.00127853	3.002025167	1.98E-17	3.33E-16	NA	NA	NA	leucine-rich repeat extensin-like protein 3	TRUE	FALSE	FALSE	Early
Phygri06g005100	-1.278883908	1.68E-07	1.93E-06	NA	NA	NA	-1.657323711	1.12E-11	9.08E-11	GO:0016117; GO:0016705	carotenoid biosynthetic process; oxidoreductase activity, acting on paired donors, with incorporation or reduction of molecular oxygen	BP; MF	Lycopene beta-cyclase	FALSE	FALSE	FALSE	NA
Phygri04g019620	1.027061419	1.68E-07	1.93E-06	NA	NA	NA	NA	NA	NA	NA	NA	NA	Agenet domain-containing protein	FALSE	FALSE	FALSE	NA
Phygri04g003200	-1.855490842	1.68E-07	1.93E-06	NA	NA	NA	-2.709337342	2.04E-14	2.37E-13	GO:0008519; GO:0015696; GO:0016020; GO:0072488	ammonium transmembrane transporter activity; membrane; ammonium transmembrane transport	MF; CC; BP	Ammonium transporter	FALSE	FALSE	FALSE	NA
Phygri07g001440	1.055825474	1.70E-07	1.94E-06	NA	NA	NA	1.656677452	3.60E-16	5.19E-15	GO:0004672; GO:0005524; GO:0006468	protein kinase activity; ATP binding; protein phosphorylation	MF; BP	Protein kinase domain-containing protein	TRUE	FALSE	FALSE	Early
Phygri06g025190	-3.388525069	1.70E-07	1.94E-06	NA	NA	NA	-3.637714897	1.97E-08	1.00E-07	GO:0016020; GO:0030001; GO:0046873; GO:0055085	membrane; metal ion transport; metal ion transmembrane transporter activity; transmembrane transport	CC; BP; MF	Zinc transporter, putative	FALSE	FALSE	FALSE	NA
Phygri03g008040	2.376402375	1.71E-07	1.96E-06	NA	NA	NA	2.681367994	2.09E-08	1.06E-07	GO:0007186	G protein-coupled receptor signaling pathway	BP	G protein gamma domain-containing protein	TRUE	FALSE	FALSE	Early
Phygri02g010220	-3.00656107	1.72E-07	1.96E-06	-1.865012118	3.69E-06	4.06E-05	-4.871573188	4.68E-18	8.47E-17	GO:0016747	acyltransferase activity, transferring groups other than amino-acyl groups	MF	shikimate O-hydroxycinnamoyltransferase-like	FALSE	FALSE	TRUE	Late
Phygri05g005910	3.205181954	1.72E-07	1.97E-06	-2.710151686	1.02E-05	9.79E-05	NA	NA	NA	GO:0004553; GO:0005618; GO:0005975; GO:0006073; GO:0016762; GO:0048046	hydrolase activity, hydrolyzing O-glycosyl compounds; cell wall; carbohydrate metabolic process; xyloglucan:xyloglucosyl transferase activity; apoplast	MF; CC; BP	Xyloglucan endotransglucosylase/hydrolase	FALSE	FALSE	FALSE	NA
Phygri06g014260	2.529443166	1.72E-07	1.97E-06	1.458492951	0.003265991	0.012779695	3.987936118	5.75E-16	8.08E-15	GO:0003677	DNA binding	MF	Histone H2A	TRUE	FALSE	FALSE	Early
Phygri09g005500	1.60222823	1.75E-07	2.00E-06	NA	NA	NA	2.429712567	1.40E-12	1.28E-11	NA	NA	NA	Unknown protein	TRUE	FALSE	FALSE	Early
Phygri08g023070	2.508044673	1.78E-07	2.03E-06	NA	NA	NA	3.131136755	8.74E-11	6.26E-10	GO:0003677	DNA binding	MF	Histone H3	TRUE	FALSE	FALSE	Early
Phygri01g001900	-1.889879276	1.80E-07	2.05E-06	1.743511572	1.48E-06	1.82E-05	NA	NA	NA	GO:0046983	protein dimerization activity	MF	BHLH transcription factor	FALSE	TRUE	FALSE	Mid
Phygri02g000440	-7.367345025	1.81E-07	2.06E-06	3.183690727	0.002002747	0.008520849	-4.183654298	0.003822839	0.007822774	GO:0006508; GO:0008234	proteolysis; cysteine-type peptidase activity	BP; MF	Cysteine protease	FALSE	TRUE	FALSE	Mid
Phygri03g014990	1.353124846	1.81E-07	2.06E-06	NA	NA	NA	1.352756094	1.93E-07	8.38E-07	NA	NA	NA	Protein cdi	TRUE	FALSE	FALSE	Early
Phygri11g010700	1.185700443	1.82E-07	2.07E-06	NA	NA	NA	1.451005213	2.25E-10	1.52E-09	NA	NA	NA	Filament-like plant protein	TRUE	FALSE	FALSE	Early
Phygri02g024600	1.398584258	1.82E-07	2.07E-06	1.612748464	3.52E-08	6.80E-07	3.011332722	1.38E-25	5.40E-24	NA	NA	NA	Myb family transcription factor family protein	TRUE	FALSE	FALSE	Early
Phygri06g005330	-2.143876459	1.83E-07	2.08E-06	1.928062295	2.72E-06	3.11E-05	NA	NA	NA	NA	NA	NA	CCR4 associated factor 1-related protein	FALSE	TRUE	FALSE	Mid
Phygri05g013820	2.110164649	1.83E-07	2.08E-06	NA	NA	NA	2.539720156	9.13E-10	5.62E-09	NA	NA	NA	F-box protein-like	TRUE	FALSE	FALSE	Early
Phygri08g042270	-1.112926709	1.86E-07	2.11E-06	NA	NA	NA	-1.117294663	1.66E-07	7.30E-07	GO:0004096; GO:0020037; GO:0055114	catalase activity; heme binding	MF	Catalase	FALSE	FALSE	FALSE	NA
Phygri07g002400	1.242348188	1.86E-07	2.11E-06	NA	NA	NA	1.970461882	2.76E-16	4.03E-15	GO:0003777; GO:0005524; GO:0007018; GO:0008017	microtubule motor activity; ATP binding; microtubule-based movement; microtubule binding	MF; BP	Kinesin-like protein	TRUE	FALSE	FALSE	Early
Phygri06g000290	1.980359723	1.88E-07	2.12E-06	1.055783181	0.014957093	0.044173228	3.036142904	3.01E-13	3.04E-12	NA	NA	NA	Type 2 DNA topoisomerase 6 subunit B-like isoform B	TRUE	FALSE	FALSE	Early
Phygri03g027950	2.491576976	1.91E-07	2.16E-06	-1.600066206	0.000851295	0.004195574	NA	NA	NA	NA	NA	NA	FAS1 domain-containing protein	FALSE	FALSE	FALSE	NA
Phygri06g011820	-1.028566297	1.91E-07	2.16E-06	-1.283156062	1.74E-11	7.41E-10	-2.311722358	2.70E-32	1.90E-30	NA	NA	NA	protein CHUP1, chloroplastic-like	FALSE	FALSE	TRUE	Late
Phygri06g026050	-2.333429726	1.93E-07	2.18E-06	2.257444349	5.02E-07	7.09E-06	NA	NA	NA	GO:0005515	protein binding	MF	LRRNT_2 domain-containing protein	FALSE	TRUE	FALSE	Mid
Phygri06g013410	1.452767415	1.95E-07	2.20E-06	NA	NA	NA	2.323250225	4.66E-16	6.63E-15	NA	NA	NA	Peptidase S1	TRUE	FALSE	FALSE	Early
Phygri09g000350	-5.120083788	1.97E-07	2.22E-06	3.360401733	0.000608442	0.003161012	NA	NA	NA	NA	NA	NA	PREDICTED: purine permease	FALSE	TRUE	FALSE	Mid
Phygri07g010380	3.59593342	1.97E-07	2.22E-06	NA	NA	NA	4.304270155	8.45E-09	4.54E-08	GO:0016747	acyltransferase activity, transferring groups other than amino-acyl groups	MF	Putative HXXXD-type acyl-transferase family protein	TRUE	FALSE	FALSE	Early
Phygri04g009940	1.692005399	2.02E-07	2.28E-06	NA	NA	NA	1.633257398	5.30E-07	2.16E-06	GO:0000786; GO:0003677; GO:0006334	nucleosome; DNA binding; nucleosome assembly	CC; MF; BP	histone H1-like	TRUE	FALSE	FALSE	Early
Phygri07g011640	1.627060116	2.04E-07	2.30E-06	NA	NA	NA	1.478735723	2.53E-06	9.18E-06	GO:0005515	protein binding	MF	Ankyrin repeat-containing protein	TRUE	FALSE	FALSE	Early
Phygri06g009230	3.0145997	2.05E-07	2.31E-06	NA	NA	NA	4.783460721	3.06E-09	1.75E-08	GO:0000160	phosphorelay signal transduction system	BP	Two-component response regulator-like	TRUE	FALSE	FALSE	Early
Phygri10g004460	1.701936678	2.06E-07	2.31E-06	NA	NA	NA	2.283965297	4.01E-12	3.47E-11	NA	NA	NA	Peptidase A1 domain-containing protein	TRUE	FALSE	FALSE	Early
Phygri01g020840	2.981572096	2.08E-07	2.34E-06	NA	NA	NA	3.32682087	2.24E-08	1.13E-07	GO:0006633; GO:0016747	fatty acid biosynthetic process; acyltransferase activity, transferring groups other than amino-acyl groups	BP; MF	3-oxoacyl-[acyl-carrier-protein] synthase	TRUE	FALSE	FALSE	Early
Phygri06g000140	1.941255855	2.08E-07	2.34E-06	1.270466469	0.000842785	0.00416183	3.211722324	2.23E-17	3.71E-16	GO:0005524; GO:0016020	ATP binding; membrane	MF; CC	ABC transporter family protein	TRUE	FALSE	FALSE	Early
Phygri10g001030	2.871775201	2.13E-07	2.39E-06	2.40509041	0.014858281	0.043921711	5.276865611	1.79E-08	9.15E-08	NA	NA	NA	NADPH-protochlorophyllide oxidoreductase	TRUE	FALSE	FALSE	Early
Phygri04g006450	2.440441791	2.15E-07	2.41E-06	2.067618682	0.00374804	0.01432816	4.508060472	2.78E-11	2.13E-10	NA	NA	NA	ERG2/sigma1 receptor-like	TRUE	FALSE	FALSE	Early
Phygri02g009760	-1.844566799	2.16E-07	2.41E-06	NA	NA	NA	-2.518444741	1.20E-12	1.11E-11	GO:0003700; GO:0006355	DNA-binding transcription factor activity; regulation of DNA-templated transcription	MF; BP	BZIP domain-containing protein	FALSE	FALSE	FALSE	NA
Phygri02g004250	1.738049248	2.18E-07	2.44E-06	NA	NA	NA	2.157880675	1.47E-10	1.02E-09	NA	NA	NA	Histone H4	TRUE	FALSE	FALSE	Early
Phygri12g002620	1.511002043	2.21E-07	2.47E-06	3.870790983	2.08E-14	1.62E-12	5.381793026	4.64E-27	2.10E-25	GO:0043531	ADP binding	MF	NB-ARC domain-containing disease resistance protein	TRUE	FALSE	FALSE	Early
Phygri04g012270	2.999152019	2.23E-07	2.49E-06	NA	NA	NA	3.193066682	8.38E-08	3.87E-07	GO:0004672; GO:0005515; GO:0006468	protein kinase activity; protein binding; protein phosphorylation	MF; BP	Receptor-like protein kinase	TRUE	FALSE	FALSE	Early
Phygri07g024080	2.075444639	2.26E-07	2.53E-06	-1.165451551	0.004375234	0.016243162	NA	NA	NA	GO:0008194	UDP-glycosyltransferase activity	MF	Glycosyltransferase	FALSE	FALSE	FALSE	NA
Phygri03g029840	2.135069178	2.28E-07	2.54E-06	NA	NA	NA	2.572069204	1.57E-09	9.37E-09	NA	NA	NA	Indole-3-acetic acid-amido synthetase GH3.3	TRUE	FALSE	FALSE	Early
Phygri08g017900	-3.19006541	2.30E-07	2.56E-06	NA	NA	NA	-2.827612039	5.26E-06	1.81E-05	GO:0005506; GO:0016705; GO:0020037; GO:0055114	iron ion binding; oxidoreductase activity, acting on paired donors, with incorporation or reduction of molecular oxygen; heme binding	MF	Cytochrome P450, putative	FALSE	FALSE	FALSE	NA
Phygri12g018860	-1.980058798	2.30E-07	2.56E-06	NA	NA	NA	-2.783276691	3.20E-13	3.21E-12	GO:0004672; GO:0005524; GO:0006468; GO:0048544	protein kinase activity; ATP binding; protein phosphorylation; recognition of pollen	MF; BP	Receptor-like serine/threonine-protein kinase	FALSE	FALSE	FALSE	NA
Phygri07g002000	-1.803919264	2.30E-07	2.56E-06	NA	NA	NA	-2.092318123	1.88E-09	1.11E-08	NA	NA	NA	Wound-responsive family protein	FALSE	FALSE	FALSE	NA
Phygri02g016860	-1.71741772	2.29E-07	2.56E-06	-1.427053253	9.36E-06	9.12E-05	-3.144470973	1.63E-21	4.32E-20	GO:0016787	hydrolase activity	MF	Abhydrolase_3 domain-containing protein	FALSE	FALSE	TRUE	Late
Phygri04g018970	7.992306541	2.31E-07	2.57E-06	NA	NA	NA	7.762176718	5.07E-07	2.07E-06	NA	NA	NA	Transcription factor bHLH35-like protein	TRUE	FALSE	FALSE	Early
Phygri02g019100	-2.653624589	2.31E-07	2.57E-06	-2.846995129	2.74E-09	7.19E-08	-5.500619718	2.91E-27	1.34E-25	NA	NA	NA	Unknown protein	FALSE	FALSE	TRUE	Late
Phygri06g016030	-1.652377868	2.31E-07	2.57E-06	NA	NA	NA	-1.69942761	1.04E-07	4.73E-07	NA	NA	NA	glycine-rich cell wall structural protein 1.8-like	FALSE	FALSE	FALSE	NA
Phygri04g016910	1.214468929	2.36E-07	2.62E-06	NA	NA	NA	NA	NA	NA	GO:0004672; GO:0005515; GO:0005524; GO:0006468	protein kinase activity; protein binding; ATP binding; protein phosphorylation	MF; BP	Receptor-like protein kinase	FALSE	FALSE	FALSE	NA
Phygri02g000930	2.243314825	2.36E-07	2.62E-06	NA	NA	NA	2.83289712	7.31E-11	5.29E-10	GO:0003677	DNA binding	MF	Histone H3	TRUE	FALSE	FALSE	Early
Phygri02g004240	2.723448508	2.38E-07	2.64E-06	NA	NA	NA	3.890648381	5.81E-13	5.61E-12	NA	NA	NA	Histone H4	TRUE	FALSE	FALSE	Early
Phygri08g001790	3.436419173	2.40E-07	2.65E-06	NA	NA	NA	3.685423203	1.65E-07	7.26E-07	GO:0009733	response to auxin	BP	Auxin-responsive protein	TRUE	FALSE	FALSE	Early
Phygri01g020090	-5.230089662	2.40E-07	2.66E-06	1.645227825	0.008820745	0.028828338	-3.584861837	0.000542184	0.001317901	GO:0003677; GO:0006355	DNA binding; regulation of DNA-templated transcription	MF; BP	NAC domain-containing protein	FALSE	TRUE	FALSE	Mid
Phygri08g007910	-1.531117977	2.44E-07	2.69E-06	NA	NA	NA	-1.791415861	1.54E-09	9.17E-09	NA	NA	NA	Actin	FALSE	FALSE	FALSE	NA
Phygri07g020870	1.341379457	2.46E-07	2.72E-06	NA	NA	NA	1.166094095	7.72E-06	2.58E-05	GO:0003993	acid phosphatase activity	MF	acid phosphatase 1-like	TRUE	FALSE	FALSE	Early
Phygri11g014970	2.607857002	2.47E-07	2.72E-06	1.387808348	0.006319812	0.021953764	3.99566535	3.42E-15	4.42E-14	NA	NA	NA	titin homolog isoform X4	TRUE	FALSE	FALSE	Early
Phygri02g017100	1.043448054	2.48E-07	2.73E-06	NA	NA	NA	2.007760994	8.48E-20	1.85E-18	NA	NA	NA	CRIB domain-containing protein	TRUE	FALSE	FALSE	Early
Phygri09g010720	2.377754636	2.50E-07	2.76E-06	NA	NA	NA	3.808335352	8.36E-11	6.00E-10	NA	NA	NA	Cytokinin riboside 5'-monophosphate phosphoribohydrolase	TRUE	FALSE	FALSE	Early
Phygri03g022310	-1.012081173	2.51E-07	2.77E-06	NA	NA	NA	-1.248606535	2.00E-10	1.36E-09	GO:0033743; GO:0055114	peptide-methionine (R)-S-oxide reductase activity	MF	Peptide-methionine (R)-S-oxide reductase	FALSE	FALSE	FALSE	NA
Phygri12g005980	1.123353412	2.52E-07	2.77E-06	NA	NA	NA	1.742192189	1.49E-15	1.99E-14	GO:0000148; GO:0003843; GO:0006075; GO:0016020	1,3-beta-D-glucan synthase complex; 1,3-beta-D-glucan synthase activity; (1->3)-beta-D-glucan biosynthetic process; membrane	CC; MF; BP	FKS1_dom1 domain-containing protein	TRUE	FALSE	FALSE	Early
Phygri02g026100	-3.966239926	2.57E-07	2.83E-06	NA	NA	NA	-2.976760876	0.000138098	0.000372406	GO:0004601; GO:0006979; GO:0020037; GO:0055114	peroxidase activity; response to oxidative stress; heme binding	MF; BP	Peroxidase	FALSE	FALSE	FALSE	NA
Phygri07g008190	1.254089642	2.58E-07	2.83E-06	3.181033837	1.21E-31	1.24E-28	4.43512348	1.61E-60	1.07E-57	GO:0005985; GO:0016157	sucrose metabolic process; sucrose synthase activity	BP; MF	Sucrose synthase	TRUE	FALSE	FALSE	Early
Phygri05g020020	-1.628563256	2.58E-07	2.83E-06	NA	NA	NA	-1.475573315	3.93E-06	1.38E-05	GO:0003677; GO:0006355	DNA binding; regulation of DNA-templated transcription	MF; BP	NAC domain-containing protein	FALSE	FALSE	FALSE	NA
Phygri06g006870	1.836393205	2.60E-07	2.85E-06	1.886893135	3.92E-05	0.000309217	3.72328634	3.85E-17	6.22E-16	NA	NA	NA	Web family protein, chloroplastic	TRUE	FALSE	FALSE	Early
Phygri07g003910	2.431872125	2.62E-07	2.87E-06	1.797898095	0.000272878	0.001606322	4.229770219	5.62E-18	1.01E-16	NA	NA	NA	Putative flocculation protein FLO11-like	TRUE	FALSE	FALSE	Early
Phygri08g015550	1.102535033	2.63E-07	2.88E-06	NA	NA	NA	1.779895831	2.53E-16	3.72E-15	GO:0007165	signal transduction	BP	Rho GTPase-activating protein	TRUE	FALSE	FALSE	Early
Phygri03g019270	1.026704978	2.67E-07	2.92E-06	NA	NA	NA	1.363860767	4.71E-11	3.49E-10	GO:0046872	metal ion binding	MF	FYVE-type domain-containing protein	TRUE	FALSE	FALSE	Early
Phygri09g001150	4.640659296	2.69E-07	2.94E-06	NA	NA	NA	6.78136236	3.34E-09	1.90E-08	GO:0005524; GO:0016021; GO:0042626; GO:0055085	ATP binding; ATPase-coupled transmembrane transporter activity; transmembrane transport	MF; BP	Lipid A export ATP-binding/permease protein MsbA	TRUE	FALSE	FALSE	Early
Phygri08g012360	2.956549827	2.69E-07	2.94E-06	NA	NA	NA	3.649290165	3.25E-10	2.14E-09	GO:0003677	DNA binding	MF	Histone H2A	TRUE	FALSE	FALSE	Early
Phygri02g016950	1.93650798	2.69E-07	2.94E-06	1.130639771	0.003500608	0.013543138	3.067147751	1.35E-15	1.81E-14	GO:0005515	protein binding	MF	abnormal spindle-like microcephaly-associated protein homolog	TRUE	FALSE	FALSE	Early
Phygri01g006430	1.647577047	2.71E-07	2.95E-06	NA	NA	NA	1.194597564	0.000186712	0.000493231	GO:0003824; GO:0005992	catalytic activity; trehalose biosynthetic process	MF; BP	Trehalose 6-phosphate phosphatase	TRUE	FALSE	FALSE	Early
Phygri01g018800	5.773350468	2.72E-07	2.96E-06	NA	NA	NA	6.554204067	3.64E-07	1.51E-06	GO:0016491; GO:0055114	oxidoreductase activity	MF	2-oxoglutarate-dependent dioxygenase	TRUE	FALSE	FALSE	Early
Phygri01g012110	2.051610661	2.73E-07	2.97E-06	NA	NA	NA	2.886800929	1.65E-12	1.50E-11	GO:0016020; GO:0022857; GO:0055085	membrane; transmembrane transporter activity; transmembrane transport	CC; MF; BP	protein NRT1/ PTR FAMILY 6.2	TRUE	FALSE	FALSE	Early
Phygri12g007010	3.852930799	2.75E-07	2.99E-06	2.385745782	0.011742174	0.036381281	6.238676581	1.12E-11	9.10E-11	NA	NA	NA	OVATE domain-containing protein	TRUE	FALSE	FALSE	Early
Phygri09g006500	2.180347934	2.76E-07	3.01E-06	1.419682015	0.001036235	0.00494373	3.600029949	6.20E-17	9.79E-16	GO:0004672; GO:0005515; GO:0005524; GO:0006468	protein kinase activity; protein binding; ATP binding; protein phosphorylation	MF; BP	Receptor-like kinase	TRUE	FALSE	FALSE	Early
Phygri03g024610	2.542332849	2.78E-07	3.02E-06	NA	NA	NA	3.338709509	5.30E-11	3.90E-10	NA	NA	NA	Putative neuron navigator 1-like	TRUE	FALSE	FALSE	Early
Phygri10g007450	1.060166175	2.78E-07	3.02E-06	NA	NA	NA	NA	NA	NA	GO:0005515	protein binding	MF	BTB/POZ domain-containing protein	FALSE	FALSE	FALSE	NA
Phygri09g007980	-2.981024482	2.79E-07	3.03E-06	NA	NA	NA	-2.992672795	2.61E-07	1.11E-06	GO:0005515	protein binding	MF	Putative glutathione S-transferase	FALSE	FALSE	FALSE	NA
Phygri02g001570	1.766128582	2.83E-07	3.07E-06	1.654248328	0.000150627	0.00097091	3.42037691	3.18E-16	4.61E-15	GO:0046983	protein dimerization activity	MF	BHLH domain-containing protein	TRUE	FALSE	FALSE	Early
Phygri02g028010	1.459039104	2.87E-07	3.11E-06	NA	NA	NA	1.541335946	7.54E-08	3.52E-07	GO:0005524	ATP binding	MF	ATP-dependent DNA helicase	TRUE	FALSE	FALSE	Early
Phygri02g005770	-2.062737943	2.88E-07	3.12E-06	-3.040087192	2.68E-17	3.28E-15	-5.102825134	1.93E-38	2.52E-36	NA	NA	NA	Integrin beta-like protein	FALSE	FALSE	TRUE	Late
Phygri06g028390	1.883015218	2.94E-07	3.17E-06	NA	NA	NA	2.777003598	9.02E-13	8.50E-12	GO:0000786; GO:0003677; GO:0006334	nucleosome; DNA binding; nucleosome assembly	CC; MF; BP	Putative histone H1	TRUE	FALSE	FALSE	Early
Phygri03g020970	4.600903433	2.94E-07	3.17E-06	NA	NA	NA	5.824302634	4.90E-07	2.00E-06	NA	NA	NA	probable serine/threonine-protein kinase fhkB	TRUE	FALSE	FALSE	Early
Phygri01g021430	3.099546789	2.96E-07	3.19E-06	NA	NA	NA	4.018689202	5.15E-11	3.80E-10	NA	NA	NA	High mobility group B protein	TRUE	FALSE	FALSE	Early
Phygri06g013320	-1.022112502	2.97E-07	3.21E-06	NA	NA	NA	-1.636466366	1.07E-16	1.64E-15	GO:0006621; GO:0016021; GO:0046923	protein retention in ER lumen; ER retention sequence binding	BP; MF	Putative ER lumen retaining receptor family-like	FALSE	FALSE	FALSE	NA
Phygri04g005830	3.042005683	3.00E-07	3.23E-06	NA	NA	NA	3.602699388	7.69E-09	4.15E-08	NA	NA	NA	Aldo/keto reductase	TRUE	FALSE	FALSE	Early
Phygri12g021280	2.470169389	3.00E-07	3.23E-06	1.428506735	0.003561909	0.013735484	3.898676124	1.35E-15	1.82E-14	GO:0030001; GO:0046872	metal ion transport; metal ion binding	BP; MF	Putative heavy metal-associated domain, HMA	TRUE	FALSE	FALSE	Early
Phygri02g014090	-1.463145322	3.04E-07	3.27E-06	NA	NA	NA	-1.077195383	0.000190719	0.000502939	NA	NA	NA	F-box domain-containing protein	FALSE	FALSE	FALSE	NA
Phygri08g001820	4.359069147	3.04E-07	3.28E-06	NA	NA	NA	6.819875063	3.44E-09	1.95E-08	GO:0009733	response to auxin	BP	Auxin-induced protein like	TRUE	FALSE	FALSE	Early
Phygri01g009820	1.508003041	3.06E-07	3.30E-06	3.278764035	7.13E-11	2.70E-09	4.786767076	2.80E-22	7.99E-21	GO:0008270	zinc ion binding	MF	SWIM-type domain-containing protein	TRUE	FALSE	FALSE	Early
Phygri08g001830	1.797516614	3.07E-07	3.30E-06	NA	NA	NA	1.880179249	9.10E-08	4.19E-07	NA	NA	NA	Putative cingulin-like protein 1-like	TRUE	FALSE	FALSE	Early
Phygri02g013700	-1.085677469	3.07E-07	3.30E-06	NA	NA	NA	-1.723981489	3.90E-16	5.61E-15	NA	NA	NA	Ubiquitin-conjugating enzyme E2	FALSE	FALSE	FALSE	NA
Phygri08g042840	-1.133861552	3.08E-07	3.31E-06	NA	NA	NA	-1.435549822	8.81E-11	6.30E-10	NA	NA	NA	Myb family transcription factor	FALSE	FALSE	FALSE	NA
Phygri11g007430	1.344772237	3.10E-07	3.33E-06	NA	NA	NA	NA	NA	NA	GO:0005524; GO:0016020; GO:0042626	ATP binding; membrane; ATPase-coupled transmembrane transporter activity	MF; CC	ABC transporter-related family protein	FALSE	FALSE	FALSE	NA
Phygri08g041380	-1.180834009	3.11E-07	3.34E-06	NA	NA	NA	-1.907458274	9.39E-17	1.46E-15	NA	NA	NA	Pyrimidine-specific ribonucleoside hydrolase RihA	FALSE	FALSE	FALSE	NA
Phygri01g004340	1.098879446	3.11E-07	3.34E-06	NA	NA	NA	1.193724786	3.08E-08	1.52E-07	GO:0003777; GO:0005524; GO:0007018; GO:0008017	microtubule motor activity; ATP binding; microtubule-based movement; microtubule binding	MF; BP	Kinesin-like protein	TRUE	FALSE	FALSE	Early
Phygri12g019180	-1.167117595	3.12E-07	3.34E-06	1.233411174	7.93E-08	1.38E-06	NA	NA	NA	NA	NA	NA	Micronuclear linker histone polyprotein-like protein	FALSE	TRUE	FALSE	Mid
Phygri07g022670	-4.092123899	3.19E-07	3.40E-06	NA	NA	NA	-4.772269023	2.41E-09	1.40E-08	GO:0005515	protein binding	MF	LRRNT_2 domain-containing protein	FALSE	FALSE	FALSE	NA
Phygri12g005210	2.431702447	3.19E-07	3.40E-06	2.453911772	1.36E-05	0.000125262	4.885614219	1.03E-18	1.99E-17	GO:0004672; GO:0005524; GO:0006468; GO:0030247	protein kinase activity; ATP binding; protein phosphorylation; polysaccharide binding	MF; BP	Wall-associated receptor kinase	TRUE	FALSE	FALSE	Early
Phygri12g002200	1.164068871	3.19E-07	3.40E-06	NA	NA	NA	1.101138069	1.43E-06	5.41E-06	GO:0000724	double-strand break repair via homologous recombination	BP	Protein breast cancer susceptibility 2-like b	TRUE	FALSE	FALSE	Early
Phygri11g022470	1.683538054	3.20E-07	3.41E-06	-1.414973295	2.34E-05	0.000199124	NA	NA	NA	NA	NA	NA	EPIDERMAL PATTERNING FACTOR-like protein 2	FALSE	FALSE	FALSE	NA
Phygri06g003270	-2.060873359	3.21E-07	3.43E-06	NA	NA	NA	-1.559931394	0.00011267	0.00030847	GO:0005506; GO:0016705; GO:0020037; GO:0055114	iron ion binding; oxidoreductase activity, acting on paired donors, with incorporation or reduction of molecular oxygen; heme binding	MF	Cytochrome P450	FALSE	FALSE	FALSE	NA
Phygri11g006000	1.286033048	3.22E-07	3.44E-06	NA	NA	NA	1.923045623	3.62E-14	4.10E-13	GO:0003777; GO:0005524; GO:0007018; GO:0008017	microtubule motor activity; ATP binding; microtubule-based movement; microtubule binding	MF; BP	Kinesin-like protein	TRUE	FALSE	FALSE	Early
Phygri05g014340	-5.04288109	3.23E-07	3.44E-06	NA	NA	NA	-4.301645554	1.60E-05	5.05E-05	GO:0009055; GO:0015035	electron transfer activity; protein-disulfide reductase activity	MF	Glutaredoxin	FALSE	FALSE	FALSE	NA
Phygri08g014680	2.078369711	3.23E-07	3.44E-06	NA	NA	NA	2.875489936	6.09E-12	5.10E-11	GO:0006281	DNA repair	BP	Fanconi anemia group D2 protein homolog	TRUE	FALSE	FALSE	Early
Phygri04g009010	-2.595776128	3.23E-07	3.44E-06	-2.309501913	2.13E-06	2.53E-05	-4.905278041	2.87E-22	8.15E-21	NA	NA	NA	Unknown protein	FALSE	FALSE	TRUE	Late
Phygri03g031480	1.163230105	3.26E-07	3.47E-06	NA	NA	NA	NA	NA	NA	GO:0016020; GO:0016760; GO:0030244	membrane; cellulose synthase (UDP-forming) activity; cellulose biosynthetic process	CC; MF; BP	Cellulose synthase-like protein	FALSE	FALSE	FALSE	NA
Phygri01g003900	-4.618880283	3.28E-07	3.49E-06	-2.426323105	0.000407659	0.002244863	-7.045203388	4.44E-15	5.65E-14	GO:0005515	protein binding	MF	LRRNT_2 domain-containing protein	FALSE	FALSE	TRUE	Late
Phygri01g005940	-1.145839475	3.36E-07	3.56E-06	NA	NA	NA	NA	NA	NA	NA	NA	NA	Pentatricopeptide (PPR) repeat-containing protein-like	FALSE	FALSE	FALSE	NA
Phygri05g003090	-3.153070059	3.39E-07	3.58E-06	NA	NA	NA	-2.909076906	2.62E-06	9.49E-06	NA	NA	NA	Unknown protein	FALSE	FALSE	FALSE	NA
Phygri08g027860	-1.119877083	3.41E-07	3.61E-06	1.253198892	1.18E-08	2.62E-07	NA	NA	NA	NA	NA	NA	Proline-rich nuclear receptor coactivator	FALSE	TRUE	FALSE	Mid
Phygri08g003480	-2.145182982	3.43E-07	3.63E-06	2.331584726	3.39E-08	6.59E-07	NA	NA	NA	NA	NA	NA	HTH-type transcriptional regulator	FALSE	TRUE	FALSE	Mid
Phygri12g005950	1.245524411	3.45E-07	3.64E-06	NA	NA	NA	2.139963572	3.80E-15	4.87E-14	NA	NA	NA	PAP_fibrillin domain-containing protein	TRUE	FALSE	FALSE	Early
Phygri07g004780	-2.321818629	3.47E-07	3.66E-06	-2.738815057	1.02E-09	2.98E-08	-5.060633686	8.41E-29	4.42E-27	GO:0003677; GO:0006355	DNA binding; regulation of DNA-templated transcription	MF; BP	NAC domain-containing protein	FALSE	FALSE	TRUE	Late
Phygri02g024890	2.43772528	3.49E-07	3.68E-06	1.524025083	0.002929022	0.011705695	3.961750363	3.77E-15	4.83E-14	NA	NA	NA	TPX2 domain-containing protein	TRUE	FALSE	FALSE	Early
Phygri12g007240	-2.685149385	3.51E-07	3.70E-06	NA	NA	NA	-2.797435599	1.12E-07	5.08E-07	GO:0016020	membrane	CC	t-SNARE coiled-coil homology domain-containing protein	FALSE	FALSE	FALSE	NA
Phygri03g025890	-1.817907088	3.52E-07	3.71E-06	NA	NA	NA	-2.308710738	9.26E-11	6.59E-10	GO:0030247	polysaccharide binding	MF	Ring finger protein, putative	FALSE	FALSE	FALSE	NA
Phygri08g035300	1.593418103	3.53E-07	3.71E-06	1.028433345	0.006846464	0.023422497	2.621851448	3.17E-13	3.19E-12	GO:0003779	actin binding	MF	NAB domain-containing protein	TRUE	FALSE	FALSE	Early
Phygri12g012380	2.444667204	3.58E-07	3.76E-06	NA	NA	NA	3.557387266	3.46E-13	3.45E-12	GO:0003777; GO:0005524; GO:0007018; GO:0008017	microtubule motor activity; ATP binding; microtubule-based movement; microtubule binding	MF; BP	Kinesin-like protein	TRUE	FALSE	FALSE	Early
Phygri07g019780	-1.33243349	3.58E-07	3.76E-06	NA	NA	NA	-2.190730677	1.81E-17	3.07E-16	NA	NA	NA	Transmembrane protein, putative	FALSE	FALSE	FALSE	NA
Phygri01g008200	1.888946843	3.64E-07	3.82E-06	NA	NA	NA	2.787433709	1.43E-13	1.51E-12	NA	NA	NA	Myb family transcription factor family protein	TRUE	FALSE	FALSE	Early
Phygri11g024540	2.839748258	3.65E-07	3.83E-06	2.985748811	0.000145572	0.000942638	5.825497069	3.10E-14	3.54E-13	GO:0008194	UDP-glycosyltransferase activity	MF	UDP-glycosyltransferase	TRUE	FALSE	FALSE	Early
Phygri06g020900	1.357082232	3.74E-07	3.92E-06	NA	NA	NA	2.105677147	5.99E-13	5.78E-12	NA	NA	NA	PREDICTED: RING-H2	TRUE	FALSE	FALSE	Early
Phygri04g013380	-2.488550491	3.74E-07	3.92E-06	NA	NA	NA	-2.776076536	1.40E-08	7.26E-08	NA	NA	NA	Unknown protein	FALSE	FALSE	FALSE	NA
Phygri02g002900	-6.577827658	3.82E-07	4.00E-06	-2.607587425	0.001993732	0.008492115	-9.185415083	1.17E-12	1.09E-11	GO:0003700; GO:0006355; GO:0043565	DNA-binding transcription factor activity; regulation of DNA-templated transcription; sequence-specific DNA binding	MF; BP	WRKY transcription factor	FALSE	FALSE	TRUE	Late
Phygri03g019250	1.02319914	3.85E-07	4.03E-06	NA	NA	NA	1.714315417	1.06E-15	1.44E-14	GO:0005515; GO:0008017	protein binding; microtubule binding	MF	Microtubule-associated protein RP/EB	TRUE	FALSE	FALSE	Early
Phygri06g010850	-1.192451076	3.88E-07	4.05E-06	NA	NA	NA	-1.776529205	1.42E-14	1.69E-13	NA	NA	NA	Serine-rich protein-related	FALSE	FALSE	FALSE	NA
Phygri03g024280	2.753307368	3.91E-07	4.08E-06	NA	NA	NA	3.39070762	1.51E-09	9.00E-09	NA	NA	NA	probable membrane-associated kinase regulator 2	TRUE	FALSE	FALSE	Early
Phygri03g030030	1.782410293	3.91E-07	4.08E-06	2.323512149	1.21E-07	2.02E-06	4.105922442	1.02E-21	2.77E-20	NA	NA	NA	Putative vesicle-associated protein 4-2-like	TRUE	FALSE	FALSE	Early
Phygri03g027050	-1.791769887	3.92E-07	4.09E-06	2.688750179	4.05E-14	2.94E-12	NA	NA	NA	NA	NA	NA	Avr9/Cf-9 rapidly elicited protein 65	FALSE	TRUE	FALSE	Mid
Phygri08g023920	1.648540495	3.93E-07	4.10E-06	1.013770087	0.001881536	0.008095349	2.662310583	3.03E-16	4.41E-15	GO:0006694; GO:0008168	steroid biosynthetic process; methyltransferase activity	BP; MF	Methyltransferase	TRUE	FALSE	FALSE	Early
Phygri08g041490	1.870238885	3.97E-07	4.14E-06	2.597179366	2.39E-10	8.05E-09	4.46741825	3.53E-28	1.77E-26	GO:0004601; GO:0006979; GO:0020037; GO:0055114	peroxidase activity; response to oxidative stress; heme binding	MF; BP	Peroxidase	TRUE	FALSE	FALSE	Early
Phygri08g001380	2.226244626	3.98E-07	4.14E-06	NA	NA	NA	2.712252397	1.34E-09	8.09E-09	NA	NA	NA	Unknown protein	TRUE	FALSE	FALSE	Early
Phygri03g004560	-1.339436499	3.98E-07	4.14E-06	NA	NA	NA	-2.081144233	2.08E-15	2.75E-14	NA	NA	NA	Oxysterol-binding protein	FALSE	FALSE	FALSE	NA
Phygri03g019260	1.386309155	3.99E-07	4.15E-06	NA	NA	NA	1.266226813	4.85E-06	1.68E-05	NA	NA	NA	FYVE-type domain-containing protein	TRUE	FALSE	FALSE	Early
Phygri01g003750	1.403215479	4.00E-07	4.16E-06	NA	NA	NA	2.311827679	1.98E-16	2.95E-15	GO:0005515	protein binding	MF	Putative BTB/POZ domain-containing protein NPY1-like	TRUE	FALSE	FALSE	Early
Phygri06g028160	2.615156861	4.02E-07	4.17E-06	1.349063069	0.014462294	0.04296539	3.96421993	2.44E-13	2.48E-12	NA	NA	NA	F-box/WD repeat-containing 10	TRUE	FALSE	FALSE	Early
Phygri06g013572	6.462444917	4.05E-07	4.20E-06	NA	NA	NA	4.35266491	9.79E-06	3.22E-05	NA	NA	NA	Tropinone reductase-like protein	TRUE	FALSE	FALSE	Early
Phygri10g014720	2.552270739	4.07E-07	4.22E-06	2.088269488	0.000107761	0.000731658	4.640540227	3.30E-18	6.04E-17	GO:0005506; GO:0016705; GO:0020037; GO:0055114	iron ion binding; oxidoreductase activity, acting on paired donors, with incorporation or reduction of molecular oxygen; heme binding	MF	Cytochrome P450	TRUE	FALSE	FALSE	Early
Phygri05g005700	6.697293049	4.14E-07	4.29E-06	-4.539883516	0.00089003	0.004355986	2.157409534	0.019579233	0.034261376	GO:0003700; GO:0006355	DNA-binding transcription factor activity; regulation of DNA-templated transcription	MF; BP	Basic-leucine zipper domain-containing protein	TRUE	FALSE	FALSE	Early
Phygri07g005550	-5.341956565	4.19E-07	4.34E-06	NA	NA	NA	-5.334791339	4.41E-07	1.81E-06	NA	NA	NA	Heavy metal-associated isoprenylated plant protein 46	FALSE	FALSE	FALSE	NA
Phygri06g023194	-3.41961416	4.24E-07	4.38E-06	NA	NA	NA	-3.919619377	6.00E-09	3.29E-08	NA	NA	NA	Pol polyprotein	FALSE	FALSE	FALSE	NA
Phygri08g012240	-1.578116827	4.24E-07	4.38E-06	-1.089658293	0.00038443	0.002132589	-2.66777512	9.93E-18	1.74E-16	GO:0005515	protein binding	MF	Glutathione-S-transferase	FALSE	FALSE	TRUE	Late
Phygri08g012350	2.390584013	4.32E-07	4.46E-06	NA	NA	NA	3.353849118	1.49E-12	1.37E-11	GO:0003677	DNA binding	MF	Histone H2A	TRUE	FALSE	FALSE	Early
Phygri11g016490	2.382388405	4.32E-07	4.46E-06	1.596096625	0.001392907	0.006327294	3.97848503	6.88E-16	9.57E-15	NA	NA	NA	BUB1 N-terminal domain-containing protein	TRUE	FALSE	FALSE	Early
Phygri05g014770	-2.046400613	4.32E-07	4.46E-06	-2.100411541	5.33E-08	9.84E-07	-4.146812155	5.27E-25	1.97E-23	NA	NA	NA	Voltage-dependent T-type calcium channel subunit alpha-1I	FALSE	FALSE	TRUE	Late
Phygri01g008400	1.056807832	4.33E-07	4.46E-06	NA	NA	NA	1.363670198	1.13E-10	7.92E-10	GO:0003676; GO:0003677; GO:0003887; GO:0005524; GO:0006260	nucleic acid binding; DNA binding; DNA-directed DNA polymerase activity; ATP binding; DNA replication	MF; BP	Helicase and polymerase-containing protein TEBICHI	TRUE	FALSE	FALSE	Early
Phygri10g014730	2.229995979	4.34E-07	4.47E-06	NA	NA	NA	3.180067393	1.43E-11	1.15E-10	GO:0005506; GO:0016705; GO:0020037; GO:0055114	iron ion binding; oxidoreductase activity, acting on paired donors, with incorporation or reduction of molecular oxygen; heme binding	MF	Cytochrome P450	TRUE	FALSE	FALSE	Early
Phygri07g024050	1.462713186	4.34E-07	4.47E-06	NA	NA	NA	1.996102795	1.26E-11	1.01E-10	GO:0008194	UDP-glycosyltransferase activity	MF	Glycosyltransferase	TRUE	FALSE	FALSE	Early
Phygri02g011660	2.664050261	4.36E-07	4.49E-06	2.599281765	3.68E-05	0.000293277	5.263332027	1.69E-17	2.87E-16	NA	NA	NA	LuxR family transcriptional regulator, putative	TRUE	FALSE	FALSE	Early
Phygri07g006420	-2.441594182	4.37E-07	4.49E-06	-2.172850882	1.24E-09	3.55E-08	-4.614445064	6.03E-23	1.81E-21	GO:0005506; GO:0016705; GO:0020037; GO:0055114	iron ion binding; oxidoreductase activity, acting on paired donors, with incorporation or reduction of molecular oxygen; heme binding	MF	Cytochrome P450	FALSE	FALSE	TRUE	Late
Phygri08g028620	-1.184873198	4.38E-07	4.50E-06	NA	NA	NA	NA	NA	NA	GO:0030001; GO:0046872	metal ion transport; metal ion binding	BP; MF	Putative heavy metal-associated domain, HMA	FALSE	FALSE	FALSE	NA
Phygri04g000960	4.318076848	4.42E-07	4.54E-06	NA	NA	NA	4.995743256	5.02E-07	2.04E-06	NA	NA	NA	glycine-rich protein-like	TRUE	FALSE	FALSE	Early
Phygri08g006690	-3.020881209	4.44E-07	4.56E-06	NA	NA	NA	-3.811013846	1.13E-10	7.93E-10	NA	NA	NA	Methylmalonate-semialdehyde dehydrogenase	FALSE	FALSE	FALSE	NA
Phygri12g011410	-1.431282639	4.44E-07	4.56E-06	NA	NA	NA	-1.861892858	5.08E-11	3.75E-10	NA	NA	NA	Class I heat shock protein	FALSE	FALSE	FALSE	NA
Phygri06g026120	1.283135973	4.49E-07	4.61E-06	NA	NA	NA	1.977531308	1.29E-13	1.37E-12	NA	NA	NA	Putative coactivator CBP, KIX domain-containing protein	TRUE	FALSE	FALSE	Early
Phygri07g011400	1.254502756	4.69E-07	4.80E-06	NA	NA	NA	2.139018929	1.13E-16	1.72E-15	NA	NA	NA	Putative pollen-specific protein	TRUE	FALSE	FALSE	Early
Phygri01g000840	4.307346418	4.72E-07	4.83E-06	NA	NA	NA	4.118921548	1.57E-06	5.89E-06	NA	NA	NA	C2 calcium/lipid-binding plant phosphoribosyltransferase family protein	TRUE	FALSE	FALSE	Early
Phygri08g007150	-2.13433357	4.75E-07	4.86E-06	-2.009952511	8.84E-07	1.16E-05	-4.144286081	7.87E-23	2.36E-21	NA	NA	NA	RING-type domain-containing protein	FALSE	FALSE	TRUE	Late
Phygri02g012490	-2.70631913	4.78E-07	4.88E-06	NA	NA	NA	-1.770969311	0.001072415	0.00245547	NA	NA	NA	protein Shroom-like	FALSE	FALSE	FALSE	NA
Phygri12g009720	2.539939019	4.85E-07	4.95E-06	1.838439406	0.000511978	0.002732622	4.378378426	6.73E-17	1.06E-15	NA	NA	NA	Cyclin family protein	TRUE	FALSE	FALSE	Early
Phygri01g015130	-6.520140073	4.86E-07	4.96E-06	NA	NA	NA	-8.171886074	2.26E-10	1.53E-09	NA	NA	NA	Serine incorporator 4	FALSE	FALSE	FALSE	NA
Phygri11g005600	2.040466557	4.85E-07	4.96E-06	NA	NA	NA	1.75316265	1.53E-05	4.85E-05	NA	NA	NA	Putative interactor of constitutive active ROPs 3-like	TRUE	FALSE	FALSE	Early
Phygri08g017970	-6.181079438	4.87E-07	4.96E-06	NA	NA	NA	-6.168524843	5.34E-07	2.17E-06	GO:0045735	nutrient reservoir activity	MF	Glutelin type-A	FALSE	FALSE	FALSE	NA
Phygri11g003200	2.305840258	4.89E-07	4.98E-06	NA	NA	NA	2.79128143	1.49E-09	8.91E-09	GO:0016021	NA	NA	Putative sulfite exporter TauE/SafE family protein-like	TRUE	FALSE	FALSE	Early
Phygri11g005660	1.976738801	4.91E-07	5.00E-06	3.708965567	4.71E-05	0.000363577	5.685704368	1.89E-10	1.29E-09	NA	NA	NA	Ankyrin repeat-containing domain	TRUE	FALSE	FALSE	Early
Phygri07g008110	1.915571596	4.93E-07	5.02E-06	1.051957265	0.010200908	0.03247683	2.967528861	1.20E-13	1.28E-12	GO:0003677; GO:0008289	DNA binding; lipid binding	MF	PREDICTED: homeobox-leucine zipper	TRUE	FALSE	FALSE	Early
Phygri02g005190	-2.60311193	4.94E-07	5.03E-06	-5.062257303	1.98E-28	1.39E-25	-7.665369232	2.68E-51	9.90E-49	GO:0016746	acyltransferase activity	MF	glycerol-3-phosphate 2-O-acyltransferase 6-like	FALSE	FALSE	TRUE	Late
Phygri06g002190	-1.049875866	4.95E-07	5.03E-06	NA	NA	NA	-1.049471557	5.58E-07	2.26E-06	NA	NA	NA	Putative muscle M-line assembly protein unc-89-like	FALSE	FALSE	FALSE	NA
Phygri10g004310	1.473846544	5.00E-07	5.08E-06	NA	NA	NA	2.155446822	3.80E-13	3.76E-12	GO:0005515	protein binding	MF	DUF4005 domain-containing protein	TRUE	FALSE	FALSE	Early
Phygri10g017330	1.160507063	5.02E-07	5.10E-06	NA	NA	NA	1.619294214	2.86E-12	2.51E-11	GO:0003779	actin binding	MF	Stomatal closure-related actin-binding protein	TRUE	FALSE	FALSE	Early
Phygri01g009190	6.286158327	5.06E-07	5.14E-06	NA	NA	NA	5.33157153	9.50E-06	3.13E-05	GO:0003677; GO:0003700; GO:0005634; GO:0006355; GO:0046983	DNA binding; DNA-binding transcription factor activity; nucleus; regulation of DNA-templated transcription; protein dimerization activity	MF; CC; BP	MADS box transcription factor	TRUE	FALSE	FALSE	Early
Phygri08g001370	2.205483988	5.12E-07	5.20E-06	NA	NA	NA	2.740534247	9.42E-10	5.78E-09	NA	NA	NA	Unknown protein	TRUE	FALSE	FALSE	Early
Phygri02g017430	2.334811792	5.21E-07	5.28E-06	NA	NA	NA	3.565987432	4.23E-12	3.64E-11	NA	NA	NA	C2H2-type domain-containing protein	TRUE	FALSE	FALSE	Early
Phygri04g009640	-4.832799459	5.28E-07	5.35E-06	-1.209758063	0.016326869	0.047367895	-6.042557522	2.78E-10	1.85E-09	GO:0005315; GO:0006817; GO:0016021; GO:0022857; GO:0055085	inorganic phosphate transmembrane transporter activity; phosphate ion transport; transmembrane transporter activity; transmembrane transport	MF; BP	Inorganic phosphate transporter 1	FALSE	FALSE	TRUE	Late
Phygri05g005330	2.717387014	5.31E-07	5.37E-06	NA	NA	NA	3.623528154	8.45E-11	6.06E-10	NA	NA	NA	Protein TPX2	TRUE	FALSE	FALSE	Early
Phygri06g017010	1.05056639	5.33E-07	5.39E-06	NA	NA	NA	1.682118301	1.14E-13	1.22E-12	NA	NA	NA	Putative plant/F17O14-7 protein-like	TRUE	FALSE	FALSE	Early
Phygri04g000110	6.560946129	5.34E-07	5.40E-06	NA	NA	NA	6.289363648	1.12E-06	4.31E-06	NA	NA	NA	WW domain-containing protein	TRUE	FALSE	FALSE	Early
Phygri08g025640	2.354865816	5.37E-07	5.42E-06	NA	NA	NA	3.363434098	7.91E-12	6.52E-11	GO:0016409	palmitoyltransferase activity	MF	S-acyltransferase	TRUE	FALSE	FALSE	Early
Phygri02g004210	-2.233185354	5.43E-07	5.48E-06	NA	NA	NA	-2.999216388	1.25E-11	1.01E-10	NA	NA	NA	Cytochrome c oxidase subunit 5C	FALSE	FALSE	FALSE	NA
Phygri06g014720	2.399072878	5.48E-07	5.52E-06	NA	NA	NA	3.313701622	6.40E-12	5.34E-11	GO:0003677	DNA binding	MF	Histone H2A	TRUE	FALSE	FALSE	Early
Phygri02g014770	-1.024169757	5.50E-07	5.53E-06	-1.267003064	3.40E-10	1.11E-08	-2.291172821	2.30E-29	1.29E-27	GO:0016021; GO:0055085	transmembrane transport	BP	Putative auxin efflux carrier family protein-like	FALSE	FALSE	TRUE	Late
Phygri05g017990	1.15203902	5.51E-07	5.53E-06	NA	NA	NA	NA	NA	NA	NA	NA	NA	Actin	FALSE	FALSE	FALSE	NA
Phygri08g039050	-2.409519349	5.53E-07	5.56E-06	NA	NA	NA	-1.859544675	0.00017035	0.000452926	NA	NA	NA	LRRNT_2 domain-containing protein	FALSE	FALSE	FALSE	NA
Phygri03g000070	2.243909926	5.60E-07	5.62E-06	1.455211362	0.003332136	0.012982766	3.699121289	2.07E-14	2.41E-13	NA	NA	NA	CASP-like protein	TRUE	FALSE	FALSE	Early
Phygri03g023790	-2.091848176	5.61E-07	5.63E-06	NA	NA	NA	-2.670459332	1.13E-10	7.92E-10	GO:0003824; GO:0005992	catalytic activity; trehalose biosynthetic process	MF; BP	Trehalose 6-phosphate phosphatase	FALSE	FALSE	FALSE	NA
Phygri12g005660	2.439452321	5.67E-07	5.69E-06	1.585697968	0.001906506	0.008177791	4.025150289	1.64E-15	2.18E-14	GO:0003682; GO:0008168	chromatin binding; methyltransferase activity	MF	DNA (Cytosine-5-)-methyltransferase	TRUE	FALSE	FALSE	Early
Phygri07g005380	2.521496504	5.89E-07	5.90E-06	NA	NA	NA	3.452914532	2.62E-11	2.01E-10	NA	NA	NA	Portal protein	TRUE	FALSE	FALSE	Early
Phygri08g016660	-1.38161823	5.93E-07	5.94E-06	NA	NA	NA	-1.639029216	3.14E-09	1.80E-08	GO:0051087	protein-folding chaperone binding	MF	BAG domain-containing protein	FALSE	FALSE	FALSE	NA
Phygri03g019960	-2.328734704	5.93E-07	5.94E-06	NA	NA	NA	-3.056051183	4.67E-11	3.46E-10	GO:0005515	protein binding	MF	Protein kinase domain-containing protein	FALSE	FALSE	FALSE	NA
Phygri06g013230	-1.275122053	5.99E-07	5.99E-06	NA	NA	NA	-1.943717554	2.50E-14	2.89E-13	GO:0046983	protein dimerization activity	MF	Putative transcription factor bHLH family	FALSE	FALSE	FALSE	NA
Phygri06g028190	1.771057765	5.99E-07	5.99E-06	-1.603338464	6.42E-06	6.59E-05	NA	NA	NA	GO:0005515	protein binding	MF	glutathione S-transferase	FALSE	FALSE	FALSE	NA
Phygri10g014710	2.638610395	6.03E-07	6.02E-06	1.443969685	0.011144159	0.034893067	4.082580081	2.58E-13	2.62E-12	GO:0005506; GO:0016705; GO:0020037; GO:0055114	iron ion binding; oxidoreductase activity, acting on paired donors, with incorporation or reduction of molecular oxygen; heme binding	MF	Cytochrome P450	TRUE	FALSE	FALSE	Early
Phygri01g019890	2.133683823	6.08E-07	6.07E-06	NA	NA	NA	2.962956542	8.75E-12	7.18E-11	GO:0004672; GO:0005524; GO:0006468	protein kinase activity; ATP binding; protein phosphorylation	MF; BP	Kinase like protein	TRUE	FALSE	FALSE	Early
Phygri11g004280	1.98283952	6.08E-07	6.07E-06	1.001506538	0.013466694	0.040574787	2.984346059	1.23E-13	1.31E-12	GO:0003777; GO:0005524; GO:0007018; GO:0008017	microtubule motor activity; ATP binding; microtubule-based movement; microtubule binding	MF; BP	Kinesin-like protein	TRUE	FALSE	FALSE	Early
Phygri08g019700	1.051580671	6.10E-07	6.09E-06	NA	NA	NA	NA	NA	NA	GO:0003700; GO:0006355	DNA-binding transcription factor activity; regulation of DNA-templated transcription	MF; BP	AP2/ERF domain-containing transcription factor	FALSE	FALSE	FALSE	NA
Phygri08g022770	2.209232808	6.13E-07	6.11E-06	NA	NA	NA	2.970568694	2.22E-11	1.72E-10	GO:0003677	DNA binding	MF	Histone H3	TRUE	FALSE	FALSE	Early
Phygri06g003140	-2.950824376	6.18E-07	6.15E-06	4.896779013	1.98E-08	4.10E-07	NA	NA	NA	GO:0005507; GO:0016491; GO:0046274; GO:0048046; GO:0052716; GO:0055114	copper ion binding; oxidoreductase activity; lignin catabolic process; apoplast; hydroquinone:oxygen oxidoreductase activity	MF; BP; CC	Laccase	FALSE	TRUE	FALSE	Mid
Phygri05g015530	1.987818947	6.21E-07	6.18E-06	NA	NA	NA	2.26333592	3.77E-08	1.84E-07	GO:0016747	acyltransferase activity, transferring groups other than amino-acyl groups	MF	BAHD acyltransferase	TRUE	FALSE	FALSE	Early
Phygri07g011430	-1.986612555	6.26E-07	6.22E-06	-1.81481532	4.23E-06	4.59E-05	-3.801427875	1.26E-21	3.40E-20	GO:0005515	protein binding	MF	PLAT domain-containing protein	FALSE	FALSE	TRUE	Late
Phygri05g013510	-1.319129123	6.28E-07	6.24E-06	NA	NA	NA	-1.107040613	3.62E-05	0.00010823	GO:0006355	regulation of DNA-templated transcription	BP	Transcription factor	FALSE	FALSE	FALSE	NA
Phygri04g005030	-3.95680271	6.34E-07	6.30E-06	3.663919569	3.93E-06	4.30E-05	NA	NA	NA	GO:0004867; GO:0009611	serine-type endopeptidase inhibitor activity; response to wounding	MF; BP	Proteinase inhibitor	FALSE	TRUE	FALSE	Mid
Phygri05g014750	-2.455545896	6.35E-07	6.30E-06	-1.777536761	0.000188849	0.001178501	-4.233082657	6.60E-18	1.18E-16	NA	NA	NA	Voltage-dependent T-type calcium channel subunit alpha-1I	FALSE	FALSE	TRUE	Late
Phygri08g007700	3.439140798	6.35E-07	6.30E-06	3.864849523	0.001647383	0.007245653	7.303990321	8.42E-10	5.21E-09	GO:0030001; GO:0046872	metal ion transport; metal ion binding	BP; MF	HMA domain-containing protein	TRUE	FALSE	FALSE	Early
Phygri06g001980	1.382325495	6.36E-07	6.30E-06	NA	NA	NA	1.801099237	1.92E-10	1.31E-09	NA	NA	NA	SAP domain-containing protein	TRUE	FALSE	FALSE	Early
Phygri03g018760	-4.455807428	6.36E-07	6.31E-06	-1.27818049	0.015307164	0.045000626	-5.733987918	1.06E-10	7.51E-10	GO:0008080	N-acetyltransferase activity	MF	N-acetyltransferase domain-containing protein	FALSE	FALSE	TRUE	Late
Phygri06g005360	1.369697195	6.43E-07	6.37E-06	NA	NA	NA	1.123932482	4.42E-05	0.000129892	NA	NA	NA	Peptidase A1 domain-containing protein	TRUE	FALSE	FALSE	Early
Phygri04g007590	-1.177273928	6.50E-07	6.43E-06	NA	NA	NA	-1.965952311	8.37E-17	1.31E-15	NA	NA	NA	AB hydrolase-1 domain-containing protein	FALSE	FALSE	FALSE	NA
Phygri05g002740	-2.748015829	6.51E-07	6.43E-06	NA	NA	NA	-1.671159885	0.003004312	0.006278982	NA	NA	NA	Arabinogalactan peptide	FALSE	FALSE	FALSE	NA
Phygri11g023680	1.103239763	6.57E-07	6.49E-06	NA	NA	NA	1.272650636	1.11E-08	5.86E-08	NA	NA	NA	Pesticidal crystal cry8Ba	TRUE	FALSE	FALSE	Early
Phygri07g017370	5.645100789	6.59E-07	6.51E-06	NA	NA	NA	6.849755679	5.85E-09	3.21E-08	NA	NA	NA	Putative Clavata3/esr-related 16	TRUE	FALSE	FALSE	Early
Phygri09g007420	2.119860386	6.59E-07	6.51E-06	1.290332626	0.007861272	0.026268844	3.410193012	3.54E-13	3.53E-12	GO:0005515	protein binding	MF	mitogen-activated protein kinase-binding protein 1	TRUE	FALSE	FALSE	Early
Phygri11g005690	-1.006180545	6.68E-07	6.59E-06	NA	NA	NA	NA	NA	NA	GO:0006725; GO:0008198; GO:0016491	cellular aromatic compound metabolic process; ferrous iron binding; oxidoreductase activity	BP; MF	4,5-dioxygenase-like protein	FALSE	FALSE	FALSE	NA
Phygri08g029660	1.051488545	6.70E-07	6.61E-06	1.328595936	2.02E-09	5.47E-08	2.380084481	2.24E-27	1.04E-25	GO:0004672; GO:0005515; GO:0005524; GO:0006468	protein kinase activity; protein binding; ATP binding; protein phosphorylation	MF; BP	Receptor-like protein kinase	TRUE	FALSE	FALSE	Early
Phygri12g002450	-1.739719861	6.72E-07	6.62E-06	NA	NA	NA	NA	NA	NA	GO:0004672; GO:0004674; GO:0006468; GO:0048544	protein kinase activity; protein serine/threonine kinase activity; protein phosphorylation; recognition of pollen	MF; BP	Receptor-like serine/threonine-protein kinase	FALSE	FALSE	FALSE	NA
Phygri01g017940	-1.316444422	6.78E-07	6.68E-06	1.437857863	8.33E-08	1.44E-06	NA	NA	NA	NA	NA	NA	F-box domain-containing protein	FALSE	TRUE	FALSE	Mid
Phygri09g011990	7.859648398	6.84E-07	6.73E-06	NA	NA	NA	7.629518588	1.43E-06	5.41E-06	GO:0004794; GO:0009097	L-threonine ammonia-lyase activity; isoleucine biosynthetic process	MF; BP	Threonine dehydratase	TRUE	FALSE	FALSE	Early
Phygri11g020920	1.820323362	6.95E-07	6.83E-06	NA	NA	NA	1.634770774	8.86E-06	2.93E-05	GO:0016747	acyltransferase activity, transferring groups other than amino-acyl groups	MF	HXXXD-type acyl-transferase family protein	TRUE	FALSE	FALSE	Early
Phygri07g000990	-5.231978136	6.97E-07	6.85E-06	NA	NA	NA	-6.176177611	3.98E-09	2.24E-08	GO:0005524; GO:0016020; GO:0042626	ATP binding; membrane; ATPase-coupled transmembrane transporter activity	MF; CC	ABC transporter-like protein	FALSE	FALSE	FALSE	NA
Phygri08g030864	-2.026922805	6.99E-07	6.87E-06	-1.428307071	0.000192296	0.001195377	-3.455229876	1.40E-17	2.40E-16	NA	NA	NA	Protein kinase domain-containing protein	FALSE	FALSE	TRUE	Late
Phygri07g003540	1.309821189	7.04E-07	6.92E-06	NA	NA	NA	1.881920509	1.11E-12	1.03E-11	GO:0006629; GO:0008081	lipid metabolic process; phosphoric diester hydrolase activity	BP; MF	Glycerophosphodiester phosphodiesterase	TRUE	FALSE	FALSE	Early
Phygri11g006020	-1.540510983	7.07E-07	6.94E-06	NA	NA	NA	-1.160196337	0.00022176	0.000578151	GO:0005975	carbohydrate metabolic process	BP	Glyco_hydro_18 domain-containing protein	FALSE	FALSE	FALSE	NA
Phygri02g001970	-1.474824087	7.11E-07	6.98E-06	-1.642241274	1.65E-09	4.55E-08	-3.117065362	1.04E-26	4.53E-25	GO:0004672; GO:0005524; GO:0006468	protein kinase activity; ATP binding; protein phosphorylation	MF; BP	Protein kinase domain-containing protein	FALSE	FALSE	TRUE	Late
Phygri02g010650	-1.168144456	7.15E-07	7.01E-06	NA	NA	NA	-1.038484609	1.33E-05	4.27E-05	NA	NA	NA	Plastid movement impaired	FALSE	FALSE	FALSE	NA
Phygri01g005480	3.428974549	7.18E-07	7.03E-06	NA	NA	NA	3.580796472	2.88E-07	1.22E-06	GO:0016491; GO:0055114	oxidoreductase activity	MF	Anthocyanidin synthase 2	TRUE	FALSE	FALSE	Early
Phygri03g002640	2.059511906	7.20E-07	7.05E-06	1.225755562	0.011748255	0.036390032	3.285267468	1.80E-12	1.63E-11	NA	NA	NA	Putative NHL repeat-containing protein	TRUE	FALSE	FALSE	Early
Phygri11g021890	-2.978751108	7.22E-07	7.06E-06	NA	NA	NA	-3.331211424	2.80E-08	1.39E-07	GO:0043531	ADP binding	MF	Disease resistance protein	FALSE	FALSE	FALSE	NA
Phygri11g019400	1.223194063	7.22E-07	7.06E-06	NA	NA	NA	1.495065042	4.90E-09	2.72E-08	NA	NA	NA	C2H2-type domain-containing protein	TRUE	FALSE	FALSE	Early
Phygri03g012960	1.320488756	7.23E-07	7.07E-06	NA	NA	NA	1.085714085	4.63E-05	0.000135694	NA	NA	NA	Unknown protein	TRUE	FALSE	FALSE	Early
Phygri03g013900	1.367381318	7.29E-07	7.12E-06	1.122433377	7.48E-05	0.000537986	2.489814695	8.91E-19	1.73E-17	GO:0004672; GO:0006468	protein kinase activity; protein phosphorylation	MF; BP	Kinase family protein	TRUE	FALSE	FALSE	Early
Phygri00g000610	-1.598309456	7.32E-07	7.15E-06	NA	NA	NA	-1.713013042	1.11E-07	5.03E-07	GO:0009055	electron transfer activity	MF	Phytocyanin domain-containing protein	FALSE	FALSE	FALSE	NA
Phygri08g025470	7.977713485	7.36E-07	7.18E-06	NA	NA	NA	7.747583686	1.52E-06	5.71E-06	GO:0008171; GO:0046983	O-methyltransferase activity; protein dimerization activity	MF	O-methyltransferase	TRUE	FALSE	FALSE	Early
Phygri09g011140	-1.474431711	7.53E-07	7.34E-06	-1.686620753	4.81E-11	1.89E-09	-3.161052464	5.10E-28	2.52E-26	NA	NA	NA	MYB transcription factor	FALSE	FALSE	TRUE	Late
Phygri02g017120	-5.335519177	7.56E-07	7.36E-06	2.890334573	0.006990463	0.023813875	-2.445184605	0.023616636	0.040545312	GO:0004857; GO:0030599; GO:0042545	enzyme inhibitor activity; pectinesterase activity; cell wall modification	MF; BP	Pectinesterase	FALSE	TRUE	FALSE	Mid
Phygri01g015670	4.049811306	7.56E-07	7.36E-06	NA	NA	NA	4.797128758	9.35E-09	4.98E-08	GO:0004097; GO:0016491; GO:0055114	catechol oxidase activity; oxidoreductase activity	MF	Polyphenol oxidase, chloroplastic-like	TRUE	FALSE	FALSE	Early
Phygri03g006010	1.980936537	7.59E-07	7.38E-06	NA	NA	NA	2.120735723	1.89E-07	8.23E-07	GO:0003937; GO:0004643; GO:0006164	IMP cyclohydrolase activity; phosphoribosylaminoimidazolecarboxamide formyltransferase activity; purine nucleotide biosynthetic process	MF; BP	Bifunctional purine biosynthesis protein purH	TRUE	FALSE	FALSE	Early
Phygri01g010950	2.63839238	7.63E-07	7.41E-06	2.133355694	0.000245034	0.001467336	4.771748074	9.21E-17	1.43E-15	GO:0005515	protein binding	MF	Protein IQ-DOMAIN like	TRUE	FALSE	FALSE	Early
Phygri03g020330	1.526222453	7.64E-07	7.41E-06	1.469661648	2.55E-06	2.96E-05	2.995884101	6.98E-22	1.92E-20	NA	NA	NA	X8 domain-containing protein	TRUE	FALSE	FALSE	Early
Phygri12g015040	-2.060550419	7.68E-07	7.45E-06	NA	NA	NA	-1.816804242	1.41E-05	4.51E-05	NA	NA	NA	Putative LOV domain-containing protein	FALSE	FALSE	FALSE	NA
Phygri03g018420	-1.701863016	7.78E-07	7.54E-06	NA	NA	NA	-2.110464172	6.40E-10	4.03E-09	NA	NA	NA	Dicer-like protein 4	FALSE	FALSE	FALSE	NA
Phygri11g023430	2.575244598	7.93E-07	7.68E-06	1.422712304	0.007592758	0.0255298	3.997956902	4.50E-14	5.03E-13	GO:0003777; GO:0005524; GO:0007018; GO:0008017	microtubule motor activity; ATP binding; microtubule-based movement; microtubule binding	MF; BP	Kinesin-like protein	TRUE	FALSE	FALSE	Early
Phygri02g026650	-2.221110563	7.97E-07	7.71E-06	NA	NA	NA	-2.963354092	3.08E-11	2.35E-10	NA	NA	NA	SMI1_KNR4 domain-containing protein	FALSE	FALSE	FALSE	NA
Phygri03g020730	2.530529198	8.06E-07	7.79E-06	1.643560472	0.003054544	0.01211279	4.17408967	1.92E-14	2.25E-13	GO:0046983	protein dimerization activity	MF	BED-type domain-containing protein	TRUE	FALSE	FALSE	Early
Phygri02g024140	1.63148739	8.06E-07	7.79E-06	-1.923027609	5.65E-09	1.38E-07	NA	NA	NA	NA	NA	NA	RING-type domain-containing protein	FALSE	FALSE	FALSE	NA
Phygri06g007730	2.044529617	8.06E-07	7.80E-06	NA	NA	NA	3.107532956	3.67E-12	3.19E-11	NA	NA	NA	Nucleoside diphosphate kinase	TRUE	FALSE	FALSE	Early
Phygri08g024500	-2.085882915	8.09E-07	7.82E-06	1.472840461	0.000484854	0.002612484	NA	NA	NA	NA	NA	NA	protein BPS1, chloroplastic-like	FALSE	TRUE	FALSE	Mid
Phygri04g007200	2.408524844	8.12E-07	7.84E-06	1.578309055	0.001464018	0.006585744	3.986833899	7.19E-16	9.96E-15	GO:0016020; GO:0016760; GO:0030244	membrane; cellulose synthase (UDP-forming) activity; cellulose biosynthetic process	CC; MF; BP	Cellulose synthase-like protein	TRUE	FALSE	FALSE	Early
Phygri07g001400	1.876694149	8.15E-07	7.87E-06	NA	NA	NA	2.734518198	1.63E-12	1.49E-11	NA	NA	NA	Dynamin-type G domain-containing protein	TRUE	FALSE	FALSE	Early
Phygri12g010920	1.152283015	8.20E-07	7.91E-06	NA	NA	NA	1.7135518	4.09E-12	3.53E-11	NA	NA	NA	Unknown protein	TRUE	FALSE	FALSE	Early
Phygri02g026750	-1.098874094	8.28E-07	7.98E-06	NA	NA	NA	-1.498427944	1.55E-11	1.23E-10	NA	NA	NA	CYSTM domain-containing protein	FALSE	FALSE	FALSE	NA
Phygri02g019420	1.436394918	8.29E-07	7.98E-06	NA	NA	NA	2.381141539	4.71E-16	6.70E-15	GO:0016788	hydrolase activity, acting on ester bonds	MF	GDSL esterase/lipase	TRUE	FALSE	FALSE	Early
Phygri12g007850	-1.481433498	8.32E-07	8.01E-06	NA	NA	NA	-1.979603074	3.35E-11	2.55E-10	NA	NA	NA	C2H2-type zinc finger family protein	FALSE	FALSE	FALSE	NA
Phygri07g002110	-1.849233774	8.40E-07	8.08E-06	NA	NA	NA	-2.73289937	2.86E-13	2.90E-12	GO:0004672; GO:0006468; GO:0048544	protein kinase activity; protein phosphorylation; recognition of pollen	MF; BP	Receptor-like serine/threonine-protein kinase	FALSE	FALSE	FALSE	NA
Phygri02g024530	4.993467342	8.51E-07	8.17E-06	NA	NA	NA	7.222987301	7.24E-09	3.93E-08	NA	NA	NA	Putative transcription factor bHLH family	TRUE	FALSE	FALSE	Early
Phygri04g007210	-1.689238136	8.51E-07	8.17E-06	NA	NA	NA	-1.385853545	5.43E-05	0.000157631	GO:0006952	defense response	BP	Bet_v_1 domain-containing protein	FALSE	FALSE	FALSE	NA
Phygri08g037760	-1.241930176	8.56E-07	8.21E-06	NA	NA	NA	NA	NA	NA	GO:0004351; GO:0006536; GO:0016831; GO:0019752; GO:0030170	glutamate decarboxylase activity; glutamate metabolic process; carboxy-lyase activity; carboxylic acid metabolic process; pyridoxal phosphate binding	MF; BP	Glutamate decarboxylase	FALSE	FALSE	FALSE	NA
Phygri09g010780	-1.480924128	8.59E-07	8.24E-06	NA	NA	NA	-1.747156523	6.21E-09	3.40E-08	NA	NA	NA	Unknown protein	FALSE	FALSE	FALSE	NA
Phygri06g003490	1.529688487	8.74E-07	8.38E-06	NA	NA	NA	1.64854988	1.18E-07	5.32E-07	NA	NA	NA	Histone H4	TRUE	FALSE	FALSE	Early
Phygri03g020010	2.171191995	8.78E-07	8.41E-06	1.524689535	0.011646147	0.036158269	3.695881529	7.77E-11	5.60E-10	GO:0004499; GO:0050660; GO:0050661; GO:0055114	N,N-dimethylaniline monooxygenase activity; flavin adenine dinucleotide binding; NADP binding	MF	Flavin-containing monooxygenase	TRUE	FALSE	FALSE	Early
Phygri12g013220	-2.124258898	8.81E-07	8.43E-06	2.886088715	5.41E-11	2.10E-09	NA	NA	NA	NA	NA	NA	serine-rich protein-like protein	FALSE	TRUE	FALSE	Mid
Phygri05g003300	-3.377143674	8.85E-07	8.47E-06	-2.288908542	6.28E-08	1.13E-06	-5.666052215	3.16E-17	5.16E-16	NA	NA	NA	MAPK kinase substrate protein	FALSE	FALSE	TRUE	Late
Phygri03g014190	-3.699766617	8.89E-07	8.49E-06	NA	NA	NA	-3.915441759	1.99E-07	8.64E-07	NA	NA	NA	Unknown protein	FALSE	FALSE	FALSE	NA
Phygri05g011900	2.986673188	8.89E-07	8.49E-06	NA	NA	NA	3.809952088	3.21E-08	1.58E-07	GO:0016788	hydrolase activity, acting on ester bonds	MF	Putative GDSL esterase/lipase-like	TRUE	FALSE	FALSE	Early
Phygri11g017670	2.059912106	8.89E-07	8.49E-06	-1.751483917	2.95E-05	0.000242865	NA	NA	NA	NA	NA	NA	Expansin	FALSE	FALSE	FALSE	NA
Phygri10g005780	2.054091742	8.90E-07	8.49E-06	1.307687745	0.001919121	0.008224075	3.361779487	1.30E-15	1.76E-14	GO:0015267; GO:0016020; GO:0055085	channel activity; membrane; transmembrane transport	MF; CC; BP	Aquaporin	TRUE	FALSE	FALSE	Early
Phygri08g043010	4.092716943	8.96E-07	8.55E-06	-2.82401141	0.000822742	0.004079844	NA	NA	NA	NA	NA	NA	MBOAT_2 domain-containing protein	FALSE	FALSE	FALSE	NA
Phygri06g014060	2.659472837	8.96E-07	8.55E-06	2.149976363	0.010123971	0.032263802	4.809449199	1.37E-09	8.24E-09	NA	NA	NA	Myb-related transcription factor	TRUE	FALSE	FALSE	Early
Phygri11g024680	2.364931548	8.99E-07	8.57E-06	-3.487375478	2.12E-13	1.35E-11	-1.122443931	0.007231773	0.013966342	GO:0008171; GO:0046983	O-methyltransferase activity; protein dimerization activity	MF	O-methyltransferase	FALSE	FALSE	TRUE	Late
Phygri08g001810	4.303901636	9.06E-07	8.63E-06	NA	NA	NA	6.725745756	8.40E-09	4.51E-08	GO:0009733	response to auxin	BP	Auxin-induced protein like	TRUE	FALSE	FALSE	Early
Phygri04g005120	1.626525144	9.06E-07	8.63E-06	NA	NA	NA	2.130951807	1.34E-10	9.33E-10	GO:0000786; GO:0003677; GO:0006334	nucleosome; DNA binding; nucleosome assembly	CC; MF; BP	Histone H1	TRUE	FALSE	FALSE	Early
Phygri10g016070	1.068200732	9.07E-07	8.64E-06	4.535734937	2.37E-22	7.32E-20	5.603935668	9.52E-34	7.66E-32	NA	NA	NA	UPF0481 protein At3g47200-like	TRUE	FALSE	FALSE	Early
Phygri09g011850	7.252548172	9.14E-07	8.70E-06	NA	NA	NA	7.022418324	2.00E-06	7.37E-06	GO:0003677; GO:0006355; GO:0043565	DNA binding; regulation of DNA-templated transcription; sequence-specific DNA binding	MF; BP	Homeobox protein, putative	TRUE	FALSE	FALSE	Early
Phygri07g008150	-1.487000382	9.24E-07	8.78E-06	1.243469836	4.04E-05	0.000317293	NA	NA	NA	GO:0004351; GO:0006536; GO:0016831; GO:0019752; GO:0030170	glutamate decarboxylase activity; glutamate metabolic process; carboxy-lyase activity; carboxylic acid metabolic process; pyridoxal phosphate binding	MF; BP	Glutamate decarboxylase	FALSE	TRUE	FALSE	Mid
Phygri08g035030	-1.748014507	9.29E-07	8.83E-06	NA	NA	NA	-2.112770759	3.01E-09	1.73E-08	GO:0055114	NA	NA	Alcohol dehydrogenase, putative	FALSE	FALSE	FALSE	NA
Phygri02g026930	1.04089894	9.30E-07	8.84E-06	NA	NA	NA	1.689101651	2.32E-14	2.68E-13	GO:0004672; GO:0005524; GO:0006468	protein kinase activity; ATP binding; protein phosphorylation	MF; BP	Kinase family protein	TRUE	FALSE	FALSE	Early
Phygri07g019010	1.224484508	9.33E-07	8.86E-06	NA	NA	NA	1.289609218	4.15E-07	1.71E-06	NA	NA	NA	Upf0481 protein	TRUE	FALSE	FALSE	Early
Phygri02g004050	-2.234221294	9.44E-07	8.95E-06	NA	NA	NA	-1.21791438	0.007585141	0.014581283	NA	NA	NA	LOB domain-containing protein	FALSE	FALSE	FALSE	NA
Phygri08g017340	1.472966451	9.46E-07	8.97E-06	2.214203637	3.50E-13	2.15E-11	3.687170088	7.19E-34	5.87E-32	GO:0015267; GO:0016020; GO:0055085	channel activity; membrane; transmembrane transport	MF; CC; BP	Aquaporin	TRUE	FALSE	FALSE	Early
Phygri08g025650	2.476767836	9.49E-07	9.00E-06	NA	NA	NA	3.318587929	6.43E-11	4.69E-10	GO:0003677	DNA binding	MF	Histone H3	TRUE	FALSE	FALSE	Early
Phygri02g006150	-2.660916043	9.65E-07	9.14E-06	NA	NA	NA	-1.97645213	0.000311907	0.000792717	NA	NA	NA	DUF1336 domain-containing protein	FALSE	FALSE	FALSE	NA
Phygri10g016650	-1.721873955	9.65E-07	9.14E-06	-1.124991741	0.000240203	0.001443012	-2.846865695	1.45E-16	2.20E-15	NA	NA	NA	HTH myb-type domain-containing protein	FALSE	FALSE	TRUE	Late
Phygri02g023320	-2.527109622	9.66E-07	9.15E-06	1.932896621	0.000117182	0.000787552	NA	NA	NA	NA	NA	NA	Ring finger protein, putative	FALSE	TRUE	FALSE	Mid
Phygri06g020810	2.336151323	9.69E-07	9.16E-06	-1.703365167	0.000364822	0.002036854	NA	NA	NA	NA	NA	NA	Expansin	FALSE	FALSE	FALSE	NA
Phygri01g018430	-2.008929404	9.71E-07	9.19E-06	2.873916366	3.42E-12	1.69E-10	NA	NA	NA	NA	NA	NA	glycine-rich cell wall structural protein 1.8-like	FALSE	TRUE	FALSE	Mid
Phygri10g014880	2.196942647	9.75E-07	9.21E-06	NA	NA	NA	3.044052838	1.41E-11	1.13E-10	NA	NA	NA	Patatin	TRUE	FALSE	FALSE	Early
Phygri06g026330	2.79957326	9.76E-07	9.21E-06	NA	NA	NA	2.815631413	8.93E-07	3.49E-06	GO:0004066; GO:0006529	asparagine synthase (glutamine-hydrolyzing) activity; asparagine biosynthetic process	MF; BP	Asparagine synthetase [glutamine-hydrolyzing]	TRUE	FALSE	FALSE	Early
Phygri06g025180	1.60662947	9.76E-07	9.22E-06	1.402947267	0.000184562	0.001155911	3.009576737	1.47E-16	2.22E-15	NA	NA	NA	Putative DVL	TRUE	FALSE	FALSE	Early
Phygri06g008820	-1.091922696	9.94E-07	9.37E-06	NA	NA	NA	-1.261429727	1.64E-08	8.42E-08	NA	NA	NA	Short-chain dehydrogenase/reductase	FALSE	FALSE	FALSE	NA
Phygri07g000140	1.626494022	9.94E-07	9.37E-06	NA	NA	NA	2.604892935	1.73E-11	1.37E-10	NA	NA	NA	proline-rich receptor-like protein kinase PERK2	TRUE	FALSE	FALSE	Early
Phygri10g015810	-1.786163593	9.97E-07	9.39E-06	1.300561947	0.000355054	0.00199021	NA	NA	NA	GO:0016787	hydrolase activity	MF	IAA-amino acid hydrolase ILR1-like 6	FALSE	TRUE	FALSE	Mid
Phygri07g006400	1.571526319	1.00E-06	9.45E-06	1.753084027	1.98E-05	0.000172001	3.324610346	4.52E-17	7.24E-16	NA	NA	NA	Dirigent protein	TRUE	FALSE	FALSE	Early
Phygri07g021050	2.161808932	1.01E-06	9.49E-06	NA	NA	NA	3.323956691	1.50E-09	8.98E-09	NA	NA	NA	Putative ovule protein	TRUE	FALSE	FALSE	Early
Phygri08g036920	-3.38499906	1.01E-06	9.50E-06	NA	NA	NA	-2.696295283	0.000101398	0.000280102	GO:0005506; GO:0016705; GO:0020037; GO:0055114	iron ion binding; oxidoreductase activity, acting on paired donors, with incorporation or reduction of molecular oxygen; heme binding	MF	Cytochrome P450	FALSE	FALSE	FALSE	NA
Phygri08g001780	2.495470595	1.02E-06	9.58E-06	NA	NA	NA	3.767387606	8.77E-09	4.69E-08	GO:0009733	response to auxin	BP	Auxin-induced protein like	TRUE	FALSE	FALSE	Early
Phygri02g005060	-3.509468856	1.03E-06	9.68E-06	-1.196146568	0.012639106	0.038592272	-4.705615424	3.34E-11	2.54E-10	GO:0006355	regulation of DNA-templated transcription	BP	Paired amphipathic helix protein Sin3-like 2	FALSE	FALSE	TRUE	Late
Phygri12g012130	1.978646539	1.04E-06	9.72E-06	NA	NA	NA	1.256894004	0.001228044	0.002777368	NA	NA	NA	Expansin	TRUE	FALSE	FALSE	Early
Phygri04g004070	1.378606126	1.05E-06	9.83E-06	NA	NA	NA	1.880724852	3.52E-11	2.66E-10	NA	NA	NA	Transducin/WD40 repeat-like superfamily protein	TRUE	FALSE	FALSE	Early
Phygri06g001730	-1.287633344	1.05E-06	9.88E-06	NA	NA	NA	-1.696438441	1.01E-10	7.15E-10	NA	NA	NA	Glutamate receptor	FALSE	FALSE	FALSE	NA
Phygri11g006550	1.553414482	1.06E-06	9.90E-06	NA	NA	NA	1.709463717	8.13E-08	3.77E-07	GO:0003677	DNA binding	MF	Histone H2A	TRUE	FALSE	FALSE	Early
Phygri07g012120	-3.637468003	1.06E-06	9.93E-06	NA	NA	NA	-3.14609954	3.11E-05	9.40E-05	GO:0004553; GO:0005975	hydrolase activity, hydrolyzing O-glycosyl compounds; carbohydrate metabolic process	MF; BP	Alpha-glucosidase	FALSE	FALSE	FALSE	NA
Phygri08g023720	2.829713326	1.06E-06	9.93E-06	1.843958695	0.001620018	0.007154627	4.673672021	1.20E-15	1.63E-14	GO:0003677; GO:0003918; GO:0005524; GO:0006265	DNA binding; DNA topoisomerase type II (double strand cut, ATP-hydrolyzing) activity; ATP binding; DNA topological change	MF; BP	DNA topoisomerase 2	TRUE	FALSE	FALSE	Early
Phygri03g011130	-1.858240374	1.07E-06	9.95E-06	NA	NA	NA	NA	NA	NA	NA	NA	NA	Cytochrome b561 and DOMON domain-containing protein	FALSE	FALSE	FALSE	NA
Phygri07g002090	1.430676331	1.07E-06	9.95E-06	NA	NA	NA	2.371170679	3.20E-15	4.16E-14	NA	NA	NA	Ferredoxin-like protein	TRUE	FALSE	FALSE	Early
Phygri02g022270	-2.644719873	1.07E-06	9.95E-06	-2.509000243	2.40E-06	2.80E-05	-5.153720117	1.57E-21	4.18E-20	GO:0005385; GO:0016020; GO:0016021; GO:0030001; GO:0046873; GO:0055085; GO:0071577	zinc ion transmembrane transporter activity; membrane; metal ion transport; metal ion transmembrane transporter activity; transmembrane transport; zinc ion transmembrane transport	MF; CC; BP	fe(2+) transport protein 1-like	FALSE	FALSE	TRUE	Late
Phygri08g004760	-1.634394038	1.07E-06	9.99E-06	NA	NA	NA	-1.966891208	3.94E-09	2.22E-08	NA	NA	NA	DDE Tnp4 domain-containing protein	FALSE	FALSE	FALSE	NA
Phygri10g011110	1.754507444	1.07E-06	1.00E-05	NA	NA	NA	1.396011796	0.000101106	0.000279373	GO:0016020; GO:0022857; GO:0055085	membrane; transmembrane transporter activity; transmembrane transport	CC; MF; BP	Protein NRT1/ PTR FAMILY 5.5	TRUE	FALSE	FALSE	Early
Phygri03g012950	1.295854258	1.08E-06	1.01E-05	NA	NA	NA	1.110546828	3.15E-05	9.52E-05	GO:0003676	nucleic acid binding	MF	RRM domain-containing protein	TRUE	FALSE	FALSE	Early
Phygri06g001550	2.470010931	1.09E-06	1.02E-05	NA	NA	NA	3.134691651	1.59E-09	9.49E-09	GO:0005524; GO:0033180; GO:0046034; GO:0046961; GO:1902600	ATP binding; proton-transporting V-type ATPase, V1 domain; ATP metabolic process; proton-transporting ATPase activity, rotational mechanism; proton transmembrane transport	MF; CC; BP	V-type ATPase subunit A	TRUE	FALSE	FALSE	Early
Phygri03g018050	1.225397987	1.10E-06	1.02E-05	NA	NA	NA	1.745888885	1.54E-11	1.23E-10	NA	NA	NA	Pentatricopeptide repeat-containing protein, mitochondrial	TRUE	FALSE	FALSE	Early
Phygri07g000080	-2.03947359	1.11E-06	1.03E-05	-1.682552165	4.77E-05	0.000367118	-3.722025755	5.20E-19	1.04E-17	GO:0016491; GO:0055114	oxidoreductase activity	MF	Gibberellin 2-beta-dioxygenase 1	FALSE	FALSE	TRUE	Late
Phygri02g025490	1.412173966	1.11E-06	1.03E-05	NA	NA	NA	1.722177947	5.99E-09	3.29E-08	NA	NA	NA	Brct domain-containing protein	TRUE	FALSE	FALSE	Early
Phygri11g013410	2.809134008	1.11E-06	1.03E-05	2.622307794	0.009700587	0.031145314	5.431441802	2.19E-08	1.11E-07	NA	NA	NA	DnaJ domain	TRUE	FALSE	FALSE	Early
Phygri07g006410	-1.370117129	1.13E-06	1.05E-05	NA	NA	NA	-1.879076549	2.09E-11	1.63E-10	GO:0005506; GO:0016705; GO:0020037; GO:0055114	iron ion binding; oxidoreductase activity, acting on paired donors, with incorporation or reduction of molecular oxygen; heme binding	MF	Cytochrome P450	FALSE	FALSE	FALSE	NA
Phygri02g027040	2.094344892	1.14E-06	1.06E-05	NA	NA	NA	2.319555422	4.85E-07	1.98E-06	GO:0005634; GO:0006333	nucleus	CC	Histone chaperone	TRUE	FALSE	FALSE	Early
Phygri08g015690	-1.420249017	1.14E-06	1.06E-05	NA	NA	NA	-1.703771944	5.31E-09	2.93E-08	GO:0005524; GO:0016887	ATP binding; ATP hydrolysis activity	MF	AAA domain-containing protein	FALSE	FALSE	FALSE	NA
Phygri11g019520	-1.57799707	1.15E-06	1.06E-05	1.28571243	7.37E-05	0.000530861	NA	NA	NA	GO:0008194	UDP-glycosyltransferase activity	MF	Glycosyltransferase	FALSE	TRUE	FALSE	Mid
Phygri02g021210	-1.294933804	1.15E-06	1.07E-05	1.857040538	4.47E-12	2.18E-10	NA	NA	NA	NA	NA	NA	Ethylene-responsive nuclear protein	FALSE	TRUE	FALSE	Mid
Phygri07g006260	1.470198413	1.16E-06	1.07E-05	NA	NA	NA	1.263487045	3.04E-05	9.21E-05	NA	NA	NA	Putative plant/F17O14-7 protein-like	TRUE	FALSE	FALSE	Early
Phygri02g007900	2.990404422	1.17E-06	1.08E-05	2.535127148	0.000480914	0.0025956	5.52553157	8.80E-15	1.08E-13	GO:0003677; GO:0006355	DNA binding; regulation of DNA-templated transcription	MF; BP	Dof-type domain-containing protein	TRUE	FALSE	FALSE	Early
Phygri09g002360	-5.641756128	1.17E-06	1.08E-05	NA	NA	NA	-4.295854933	0.00026525	0.000682921	NA	NA	NA	Purine permease	FALSE	FALSE	FALSE	NA
Phygri05g002310	1.68069158	1.17E-06	1.08E-05	NA	NA	NA	2.347814772	5.41E-11	3.97E-10	GO:0004672; GO:0005515; GO:0005524; GO:0006468	protein kinase activity; protein binding; ATP binding; protein phosphorylation	MF; BP	Receptor-like protein kinase	TRUE	FALSE	FALSE	Early
Phygri06g014290	3.746748875	1.18E-06	1.09E-05	2.387541416	0.006445434	0.02231828	6.134290291	1.05E-12	9.81E-12	NA	NA	NA	Chlorophyllase	TRUE	FALSE	FALSE	Early
Phygri01g020610	-1.386495376	1.18E-06	1.09E-05	NA	NA	NA	-2.233628325	4.87E-15	6.17E-14	NA	NA	NA	Unknown protein	FALSE	FALSE	FALSE	NA
Phygri03g018430	-1.716858189	1.18E-06	1.09E-05	NA	NA	NA	-2.13502061	1.09E-09	6.66E-09	NA	NA	NA	No CDS and protein	FALSE	FALSE	FALSE	NA
Phygri06g012540	-1.437601449	1.18E-06	1.09E-05	NA	NA	NA	-1.970813132	2.68E-11	2.06E-10	GO:0004672; GO:0005524; GO:0006468	protein kinase activity; ATP binding; protein phosphorylation	MF; BP	Kinase	FALSE	FALSE	FALSE	NA
Phygri08g025490	8.02330903	1.19E-06	1.10E-05	NA	NA	NA	7.793179246	2.39E-06	8.70E-06	GO:0008171; GO:0046983	O-methyltransferase activity; protein dimerization activity	MF	O-methyltransferase	TRUE	FALSE	FALSE	Early
Phygri06g013680	2.433441877	1.20E-06	1.10E-05	1.98153755	9.08E-05	0.000633525	4.414979427	2.41E-18	4.48E-17	NA	NA	NA	Pectate lyase	TRUE	FALSE	FALSE	Early
Phygri08g026590	1.993538122	1.20E-06	1.10E-05	1.508664137	0.000510143	0.002725278	3.50220226	3.03E-16	4.41E-15	NA	NA	NA	BRCT domain-containing protein	TRUE	FALSE	FALSE	Early
Phygri05g003130	-7.19040541	1.20E-06	1.11E-05	NA	NA	NA	-6.134140932	3.49E-05	0.00010467	NA	NA	NA	Unknown protein	FALSE	FALSE	FALSE	NA
Phygri07g006380	-1.290073479	1.21E-06	1.11E-05	NA	NA	NA	-1.753242394	3.18E-11	2.42E-10	GO:0005506; GO:0016705; GO:0020037; GO:0055114	iron ion binding; oxidoreductase activity, acting on paired donors, with incorporation or reduction of molecular oxygen; heme binding	MF	Cytochrome P450	FALSE	FALSE	FALSE	NA
Phygri06g009820	1.381215579	1.21E-06	1.12E-05	NA	NA	NA	1.598675586	2.41E-08	1.21E-07	GO:0005524; GO:0006298; GO:0030983	ATP binding; mismatch repair; mismatched DNA binding	MF; BP	DNA mismatch repair protein MutS	TRUE	FALSE	FALSE	Early
Phygri01g015940	1.045072733	1.22E-06	1.12E-05	NA	NA	NA	1.323538777	9.30E-10	5.72E-09	GO:0003777; GO:0005524; GO:0007018; GO:0008017	microtubule motor activity; ATP binding; microtubule-based movement; microtubule binding	MF; BP	Kinesin-like protein	TRUE	FALSE	FALSE	Early
Phygri08g022270	2.435783152	1.23E-06	1.13E-05	NA	NA	NA	3.505001462	1.33E-10	9.26E-10	NA	NA	NA	PREDICTED: DUF936	TRUE	FALSE	FALSE	Early
Phygri02g018870	-3.606261991	1.23E-06	1.13E-05	NA	NA	NA	-4.139370604	2.30E-08	1.15E-07	NA	NA	NA	Unknown protein	FALSE	FALSE	FALSE	NA
Phygri03g023720	-2.489803497	1.23E-06	1.13E-05	NA	NA	NA	-3.15558623	5.11E-10	3.26E-09	NA	NA	NA	Unknown protein	FALSE	FALSE	FALSE	NA
Phygri05g008280	1.079259989	1.25E-06	1.14E-05	NA	NA	NA	1.990689735	6.22E-19	1.23E-17	GO:0008299	isoprenoid biosynthetic process	BP	Farnesyl pyrophosphate synthase	TRUE	FALSE	FALSE	Early
Phygri01g015400	1.202379425	1.26E-06	1.15E-05	NA	NA	NA	1.826458059	3.53E-13	3.51E-12	GO:0005515; GO:0051087	protein binding; protein-folding chaperone binding	MF	BAG family molecular chaperone regulator like	TRUE	FALSE	FALSE	Early
Phygri07g018000	-2.758837921	1.26E-06	1.15E-05	NA	NA	NA	-2.275547981	6.47E-05	0.000185209	GO:0006952	defense response	BP	Bet_v_1 domain-containing protein	FALSE	FALSE	FALSE	NA
Phygri08g031170	-2.234600464	1.27E-06	1.16E-05	NA	NA	NA	-1.841018534	7.02E-05	0.000199897	GO:0055085	transmembrane transport	BP	Oligopeptide transporter	FALSE	FALSE	FALSE	NA
Phygri02g012250	1.609491268	1.27E-06	1.16E-05	NA	NA	NA	2.525488828	3.31E-11	2.52E-10	NA	NA	NA	Sugar transporter, putative	TRUE	FALSE	FALSE	Early
Phygri05g019230	2.331585069	1.28E-06	1.17E-05	1.880528934	0.000215125	0.001316579	4.212114003	5.69E-17	9.01E-16	NA	NA	NA	Transmembrane protein	TRUE	FALSE	FALSE	Early
Phygri01g002780	-1.439017316	1.30E-06	1.19E-05	NA	NA	NA	-2.4177105	1.91E-16	2.85E-15	GO:0003677	DNA binding	MF	B3 domain-containing protein	FALSE	FALSE	FALSE	NA
Phygri07g018070	1.793328747	1.30E-06	1.19E-05	2.894966897	3.67E-08	7.06E-07	4.688295644	7.84E-20	1.73E-18	GO:0005515; GO:0016702; GO:0046872; GO:0055114	protein binding; oxidoreductase activity, acting on single donors with incorporation of molecular oxygen, incorporation of two atoms of oxygen; metal ion binding	MF	Lipoxygenase	TRUE	FALSE	FALSE	Early
Phygri01g020650	-2.340041123	1.30E-06	1.19E-05	1.528526093	0.001558948	0.006929752	NA	NA	NA	GO:0016021	NA	NA	Bidirectional sugar transporter SWEET	FALSE	TRUE	FALSE	Mid
Phygri06g003540	2.403731115	1.31E-06	1.19E-05	NA	NA	NA	2.94066744	3.53E-09	2.00E-08	NA	NA	NA	Histone H4	TRUE	FALSE	FALSE	Early
Phygri09g005930	1.13246072	1.31E-06	1.19E-05	NA	NA	NA	1.358796129	7.87E-09	4.25E-08	GO:0004672; GO:0005524; GO:0006468	protein kinase activity; ATP binding; protein phosphorylation	MF; BP	Receptor-like kinase	TRUE	FALSE	FALSE	Early
Phygri08g025190	1.305631504	1.32E-06	1.20E-05	NA	NA	NA	1.610076998	3.20E-09	1.83E-08	GO:0005524	ATP binding	MF	Protein CHROMATIN REMODELING 24	TRUE	FALSE	FALSE	Early
Phygri10g003900	-5.525887326	1.32E-06	1.20E-05	-4.046571646	5.08E-15	4.45E-13	-9.572458972	2.10E-17	3.51E-16	NA	NA	NA	Transmembrane protein	FALSE	FALSE	TRUE	Late
Phygri02g016010	1.293331486	1.35E-06	1.22E-05	2.387023249	6.31E-09	1.51E-07	3.680354735	2.58E-20	5.97E-19	GO:0003677; GO:0006355	DNA binding; regulation of DNA-templated transcription	MF; BP	NAC domain-containing protein	TRUE	FALSE	FALSE	Early
Phygri06g006750	2.861952531	1.35E-06	1.22E-05	1.514280233	0.012750732	0.038864631	4.376232764	4.25E-13	4.19E-12	GO:0005515	protein binding	MF	Cell division cycle 20, cofactor of APC complex	TRUE	FALSE	FALSE	Early
Phygri11g000670	-2.851025474	1.36E-06	1.23E-05	-3.120365265	9.26E-10	2.75E-08	-5.97139074	9.10E-25	3.31E-23	GO:0016747	acyltransferase activity, transferring groups other than amino-acyl groups	MF	agmatine coumaroyltransferase-2-like	FALSE	FALSE	TRUE	Late
Phygri01g021130	-1.111984804	1.36E-06	1.23E-05	NA	NA	NA	-2.087695426	5.06E-20	1.14E-18	NA	NA	NA	Multidrug resistance-associated protein 1	FALSE	FALSE	FALSE	NA
Phygri03g014590	1.043055852	1.36E-06	1.23E-05	NA	NA	NA	NA	NA	NA	GO:0003777; GO:0005524; GO:0007018; GO:0008017	microtubule motor activity; ATP binding; microtubule-based movement; microtubule binding	MF; BP	Kinesin-like protein	FALSE	FALSE	FALSE	NA
Phygri03g025200	1.306267702	1.36E-06	1.24E-05	1.141047454	3.49E-05	0.000280024	2.447315156	4.57E-19	9.20E-18	GO:0003924	GTPase activity	MF	Tubulin beta chain	TRUE	FALSE	FALSE	Early
Phygri08g041000	3.62105508	1.37E-06	1.24E-05	NA	NA	NA	5.64900142	4.29E-07	1.77E-06	GO:0016747	acyltransferase activity, transferring groups other than amino-acyl groups	MF	Acylsugar acyltransferase 3	TRUE	FALSE	FALSE	Early
Phygri10g001450	1.983828083	1.40E-06	1.27E-05	-4.382417443	1.65E-27	1.03E-24	-2.39858936	1.33E-10	9.28E-10	GO:0006520; GO:0008483; GO:0009058; GO:0030170	amino acid metabolic process; transaminase activity; biosynthetic process; pyridoxal phosphate binding	BP; MF	Aminotran_1_2 domain-containing protein	FALSE	FALSE	TRUE	Late
Phygri03g018910	1.26573223	1.41E-06	1.27E-05	NA	NA	NA	1.832815478	4.64E-12	3.95E-11	NA	NA	NA	Putative phosphatidylcholine:diacylglycerol cholinephosphotransferase 1-like	TRUE	FALSE	FALSE	Early
Phygri05g016780	-1.055212296	1.41E-06	1.27E-05	NA	NA	NA	-1.361763488	4.33E-10	2.80E-09	NA	NA	NA	alkaline ceramidase 3-like	FALSE	FALSE	FALSE	NA
Phygri07g017190	-3.280686584	1.41E-06	1.28E-05	NA	NA	NA	-2.604839788	0.000135937	0.000367193	GO:0006952	defense response	BP	Bet_v_1 domain-containing protein	FALSE	FALSE	FALSE	NA
Phygri06g014440	-2.494595526	1.41E-06	1.28E-05	2.187214625	2.28E-05	0.000194999	NA	NA	NA	GO:0000287; GO:0010333; GO:0016829	magnesium ion binding; terpene synthase activity; lyase activity	MF	Copalyl diphosphate synthase	FALSE	TRUE	FALSE	Mid
Phygri07g005262	-2.48012814	1.41E-06	1.28E-05	-5.214996205	3.14E-26	1.64E-23	-7.695124344	2.46E-51	9.25E-49	NA	NA	NA	probable glutathione S-transferase	FALSE	FALSE	TRUE	Late
Phygri10g011160	-1.09633957	1.42E-06	1.28E-05	NA	NA	NA	-1.167491724	3.10E-07	1.30E-06	NA	NA	NA	Aldo/keto reductase family protein	FALSE	FALSE	FALSE	NA
Phygri07g021490	-1.58827727	1.42E-06	1.28E-05	1.42912712	1.44E-05	0.000131576	NA	NA	NA	NA	NA	NA	Hydrolase_4 domain-containing protein	FALSE	TRUE	FALSE	Mid
Phygri02g006230	2.455768565	1.42E-06	1.28E-05	NA	NA	NA	2.371884957	3.32E-06	1.18E-05	GO:0009055	electron transfer activity	MF	Phytocyanin domain-containing protein	TRUE	FALSE	FALSE	Early
Phygri07g000060	2.172815301	1.42E-06	1.28E-05	1.14792178	0.012217815	0.037529717	3.320737081	3.17E-13	3.19E-12	NA	NA	NA	PREDICTED: interactor of constitutive active ROPs	TRUE	FALSE	FALSE	Early
Phygri03g023070	-3.324052502	1.45E-06	1.31E-05	NA	NA	NA	-3.449365063	6.15E-07	2.47E-06	NA	NA	NA	F-box domain-containing protein	FALSE	FALSE	FALSE	NA
Phygri07g003970	1.661810529	1.46E-06	1.31E-05	NA	NA	NA	2.399956671	5.97E-12	5.01E-11	NA	NA	NA	INCENP_ARK-bind domain-containing protein	TRUE	FALSE	FALSE	Early
Phygri02g022350	-1.248152921	1.46E-06	1.32E-05	-1.876044064	4.23E-13	2.55E-11	-3.124196985	1.72E-33	1.34E-31	GO:0004197; GO:0006508; GO:0008234; GO:0050790	cysteine-type endopeptidase activity; proteolysis; cysteine-type peptidase activity; regulation of catalytic activity	MF; BP	Pept_C1 domain-containing protein	FALSE	FALSE	TRUE	Late
Phygri03g027210	-1.883864431	1.47E-06	1.32E-05	-1.007228875	0.009478873	0.030566856	-2.891093306	1.39E-13	1.47E-12	NA	NA	NA	LEA_2 domain-containing protein	FALSE	FALSE	TRUE	Late
Phygri02g006350	1.813591827	1.48E-06	1.33E-05	NA	NA	NA	1.435251961	0.000137262	0.00037055	GO:0005216; GO:0006811; GO:0016020; GO:0055085	monoatomic ion channel activity; monoatomic ion transport; membrane; transmembrane transport	MF; BP; CC	Cyclic nucleotide gated channel	TRUE	FALSE	FALSE	Early
Phygri03g026890	-2.360780532	1.49E-06	1.34E-05	NA	NA	NA	-3.24081885	3.09E-11	2.36E-10	GO:0009733	response to auxin	BP	PREDICTED: auxin-responsive	FALSE	FALSE	FALSE	NA
Phygri02g002920	-7.981253286	1.51E-06	1.35E-05	5.421624754	0.00023805	0.001431988	NA	NA	NA	NA	NA	NA	Unknown protein	FALSE	TRUE	FALSE	Mid
Phygri03g016310	2.679209747	1.52E-06	1.37E-05	1.650820066	0.004279744	0.01597582	4.330029813	4.15E-14	4.67E-13	GO:0003777; GO:0005524; GO:0007018; GO:0008017	microtubule motor activity; ATP binding; microtubule-based movement; microtubule binding	MF; BP	Kinesin-like protein	TRUE	FALSE	FALSE	Early
Phygri08g017250	-1.044860441	1.52E-06	1.37E-05	-1.64860361	3.86E-16	3.99E-14	-2.693464051	6.17E-37	7.05E-35	GO:0008270	zinc ion binding	MF	RING-type domain-containing protein	FALSE	FALSE	TRUE	Late
Phygri08g025480	7.936800573	1.54E-06	1.38E-05	NA	NA	NA	7.706670789	3.07E-06	1.10E-05	GO:0008171; GO:0046983	O-methyltransferase activity; protein dimerization activity	MF	O-methyltransferase	TRUE	FALSE	FALSE	Early
Phygri03g023890	-5.329892502	1.55E-06	1.39E-05	NA	NA	NA	-5.512063368	6.84E-07	2.73E-06	GO:0003700; GO:0006355; GO:0043565	DNA-binding transcription factor activity; regulation of DNA-templated transcription; sequence-specific DNA binding	MF; BP	WRKY transcription factor	FALSE	FALSE	FALSE	NA
Phygri04g009890	-1.086210615	1.55E-06	1.39E-05	NA	NA	NA	NA	NA	NA	GO:0005515	protein binding	MF	F-box/kelch-repeat protein	FALSE	FALSE	FALSE	NA
Phygri02g002820	1.884081077	1.56E-06	1.39E-05	1.740335826	2.08E-05	0.000179486	3.624416903	4.09E-19	8.32E-18	NA	NA	NA	Pollen Ole e 1 allergen/extensin	TRUE	FALSE	FALSE	Early
Phygri03g001150	2.706334379	1.61E-06	1.44E-05	NA	NA	NA	3.018342421	3.14E-07	1.32E-06	GO:0016021	NA	NA	Heptahelical transmembrane protein 2	TRUE	FALSE	FALSE	Early
Phygri08g012810	3.150418985	1.62E-06	1.45E-05	-4.688303615	7.08E-13	4.09E-11	-1.53788463	0.01075816	0.019996685	GO:0030599; GO:0042545	pectinesterase activity; cell wall modification	MF; BP	Pectinesterase	FALSE	FALSE	TRUE	Late
Phygri03g027420	-1.227378253	1.64E-06	1.46E-05	-1.040664776	2.48E-05	0.000209758	-2.268043029	4.24E-19	8.59E-18	NA	NA	NA	UNC93-like protein 1	FALSE	FALSE	TRUE	Late
Phygri02g022860	1.902733581	1.65E-06	1.47E-05	2.494235643	8.89E-09	2.04E-07	4.396969224	1.41E-24	5.04E-23	NA	NA	NA	Pentatricopeptide repeat-containing protein	TRUE	FALSE	FALSE	Early
Phygri05g014780	-2.141994255	1.68E-06	1.49E-05	-1.452463947	0.000640947	0.003298141	-3.594458202	5.99E-16	8.39E-15	NA	NA	NA	Voltage-dependent T-type calcium channel subunit alpha-1I	FALSE	FALSE	TRUE	Late
Phygri01g006840	-1.239323231	1.72E-06	1.53E-05	NA	NA	NA	-1.790835848	4.41E-12	3.77E-11	NA	NA	NA	Peptidase A1 domain-containing protein	FALSE	FALSE	FALSE	NA
Phygri06g012100	1.340454034	1.74E-06	1.55E-05	1.921006286	4.05E-10	1.30E-08	3.26146032	6.02E-27	2.69E-25	GO:0004435; GO:0006629; GO:0007165; GO:0035556	phosphatidylinositol phospholipase C activity; lipid metabolic process; signal transduction; intracellular signal transduction	MF; BP	Phosphoinositide phospholipase C	TRUE	FALSE	FALSE	Early
Phygri08g008470	1.24710826	1.74E-06	1.55E-05	2.52237054	6.14E-10	1.90E-08	3.7694788	1.96E-21	5.16E-20	NA	NA	NA	RING-type domain-containing protein	TRUE	FALSE	FALSE	Early
Phygri02g026390	-1.50008942	1.75E-06	1.55E-05	1.648036569	2.73E-07	4.17E-06	NA	NA	NA	GO:0070461	SAGA-type complex	CC	Transcriptional coactivator Hfi1/Transcriptional adapter 1	FALSE	TRUE	FALSE	Mid
Phygri03g020710	-4.9402425	1.75E-06	1.55E-05	3.113582292	0.00027728	0.001626286	NA	NA	NA	GO:0010215; GO:0031225	cellulose microfibril organization	BP	COBRA-like protein	FALSE	TRUE	FALSE	Mid
Phygri03g028790	3.163814297	1.75E-06	1.55E-05	-4.150399215	2.91E-10	9.62E-09	NA	NA	NA	GO:0046872	metal ion binding	MF	Zinc finger CCCH domain-containing protein	FALSE	FALSE	FALSE	NA
Phygri03g002560	-2.715595556	1.76E-06	1.55E-05	NA	NA	NA	-3.26647974	8.36E-09	4.49E-08	GO:0004672; GO:0005524; GO:0006468; GO:0048544	protein kinase activity; ATP binding; protein phosphorylation; recognition of pollen	MF; BP	Receptor-like serine/threonine-protein kinase	FALSE	FALSE	FALSE	NA
Phygri03g018690	1.273447266	1.76E-06	1.56E-05	NA	NA	NA	1.401879962	1.66E-07	7.30E-07	NA	NA	NA	Sister chromatid cohesion protein PDS5-like B-B isoform B	TRUE	FALSE	FALSE	Early
Phygri00g001322	1.186154766	1.76E-06	1.56E-05	NA	NA	NA	1.512394422	3.58E-09	2.02E-08	NA	NA	NA	Unknown protein	TRUE	FALSE	FALSE	Early
Phygri11g023610	3.401832353	1.76E-06	1.56E-05	2.279816639	0.00160517	0.007101584	5.681648992	3.24E-15	4.21E-14	NA	NA	NA	Peptidase A1 domain-containing protein	TRUE	FALSE	FALSE	Early
Phygri06g019080	1.231959596	1.80E-06	1.59E-05	NA	NA	NA	2.001988488	5.11E-14	5.68E-13	NA	NA	NA	Aldo_ket_red domain-containing protein	TRUE	FALSE	FALSE	Early
Phygri11g013560	-1.516202333	1.80E-06	1.59E-05	NA	NA	NA	-1.234318909	0.0001049	0.000289144	GO:0004672; GO:0005524; GO:0006468	protein kinase activity; ATP binding; protein phosphorylation	MF; BP	protein kinase family protein	FALSE	FALSE	FALSE	NA
Phygri03g016810	1.627850122	1.81E-06	1.59E-05	NA	NA	NA	2.302036346	1.65E-11	1.30E-10	GO:0008168	methyltransferase activity	MF	Phosphoethanolamine N-methyltransferase	TRUE	FALSE	FALSE	Early
Phygri11g022060	2.379718624	1.81E-06	1.60E-05	1.772995934	0.001041871	0.004962215	4.152714557	5.98E-15	7.50E-14	GO:0003777; GO:0005524; GO:0007018; GO:0008017	microtubule motor activity; ATP binding; microtubule-based movement; microtubule binding	MF; BP	Kinesin-like protein	TRUE	FALSE	FALSE	Early
Phygri02g017050	1.016925459	1.81E-06	1.60E-05	NA	NA	NA	1.678274031	7.57E-14	8.27E-13	NA	NA	NA	PseudoU_synth_2 domain-containing protein	TRUE	FALSE	FALSE	Early
Phygri10g004260	-2.701447758	1.82E-06	1.61E-05	NA	NA	NA	-3.47526369	5.29E-10	3.37E-09	NA	NA	NA	GRAS domain-containing protein	FALSE	FALSE	FALSE	NA
Phygri01g002880	1.322455492	1.85E-06	1.63E-05	1.073290723	0.00114156	0.005345136	2.395746215	3.19E-14	3.63E-13	GO:0003677	DNA binding	MF	B3 domain-containing protein	TRUE	FALSE	FALSE	Early
Phygri11g019870	1.643347902	1.86E-06	1.64E-05	NA	NA	NA	2.135995276	1.90E-09	1.12E-08	GO:0004672; GO:0006468	protein kinase activity; protein phosphorylation	MF; BP	No CDS and protein	TRUE	FALSE	FALSE	Early
Phygri03g021980	1.128573865	1.87E-06	1.64E-05	NA	NA	NA	1.29037551	5.39E-08	2.56E-07	NA	NA	NA	microtubule-associated protein TORTIFOLIA1	TRUE	FALSE	FALSE	Early
Phygri04g017030	-2.828141244	1.88E-06	1.66E-05	NA	NA	NA	-2.909417976	9.59E-07	3.73E-06	GO:0005515	protein binding	MF	LRRNT_2 domain-containing protein	FALSE	FALSE	FALSE	NA
Phygri12g006020	1.707344115	1.90E-06	1.67E-05	1.469785582	4.31E-05	0.000336657	3.177129696	9.01E-19	1.75E-17	NA	NA	NA	Cysteine-rich extensin-like protein	TRUE	FALSE	FALSE	Early
Phygri02g022684	-4.611070113	1.91E-06	1.68E-05	NA	NA	NA	-3.645340339	0.000220857	0.000576065	NA	NA	NA	Unknown protein	FALSE	FALSE	FALSE	NA
Phygri07g002100	-1.166564683	1.91E-06	1.68E-05	NA	NA	NA	-1.889624007	1.09E-14	1.32E-13	GO:0004672; GO:0004674; GO:0006468; GO:0048544	protein kinase activity; protein serine/threonine kinase activity; protein phosphorylation; recognition of pollen	MF; BP	Receptor-like serine/threonine-protein kinase	FALSE	FALSE	FALSE	NA
Phygri03g010100	-1.883614147	1.93E-06	1.70E-05	NA	NA	NA	-1.490711367	0.000168968	0.000449412	NA	NA	NA	Peptidase A1 domain-containing protein	FALSE	FALSE	FALSE	NA
Phygri06g005210	-1.207161654	1.94E-06	1.70E-05	NA	NA	NA	-1.39527686	3.77E-08	1.84E-07	GO:0003677; GO:0006355	DNA binding; regulation of DNA-templated transcription	MF; BP	BEL1-like homeodomain protein 1	FALSE	FALSE	FALSE	NA
Phygri08g023790	4.204027887	1.94E-06	1.70E-05	NA	NA	NA	5.261575862	1.86E-08	9.49E-08	GO:0003824	catalytic activity	MF	Epimerase domain-containing protein	TRUE	FALSE	FALSE	Early
Phygri08g030250	2.993416376	1.94E-06	1.70E-05	NA	NA	NA	4.980137751	2.90E-07	1.23E-06	GO:0003924; GO:0005525	GTPase activity; GTP binding	MF	PREDICTED: ras-related	TRUE	FALSE	FALSE	Early
Phygri02g027390	2.228856263	1.94E-06	1.70E-05	1.487534289	0.002084574	0.008825651	3.716390552	9.22E-15	1.12E-13	GO:0004672; GO:0005524; GO:0006468	protein kinase activity; ATP binding; protein phosphorylation	MF; BP	Protein kinase domain-containing protein	TRUE	FALSE	FALSE	Early
Phygri06g002660	1.676043388	1.95E-06	1.70E-05	2.084770758	1.29E-08	2.85E-07	3.760814146	5.93E-25	2.20E-23	NA	NA	NA	C2H2-type domain-containing protein	TRUE	FALSE	FALSE	Early
Phygri08g023020	1.345085778	1.95E-06	1.70E-05	4.672081752	1.42E-09	3.97E-08	6.01716753	3.62E-15	4.65E-14	NA	NA	NA	C2 domain-containing family protein	TRUE	FALSE	FALSE	Early
Phygri06g011730	1.042577062	1.94E-06	1.70E-05	NA	NA	NA	1.344233283	1.49E-09	8.94E-09	GO:0005524; GO:0005975; GO:0016773	ATP binding; carbohydrate metabolic process; phosphotransferase activity, alcohol group as acceptor	MF; BP	Phosphotransferase	TRUE	FALSE	FALSE	Early
Phygri03g025240	-4.063789457	1.95E-06	1.70E-05	NA	NA	NA	-3.772097896	1.20E-05	3.88E-05	NA	NA	NA	CAP10 domain-containing protein	FALSE	FALSE	FALSE	NA
Phygri10g016530	-2.574867416	1.96E-06	1.71E-05	-1.102078705	0.011401106	0.035557053	-3.676946121	5.47E-12	4.61E-11	GO:0046983	protein dimerization activity	MF	Putative transcription factor bHLH family	FALSE	FALSE	TRUE	Late
Phygri11g024030	-2.250920927	1.96E-06	1.72E-05	-1.0979596	0.014824741	0.043839821	-3.348880527	1.15E-12	1.07E-11	NA	NA	NA	RING-type domain-containing protein	FALSE	FALSE	TRUE	Late
Phygri08g012710	-1.855154252	1.97E-06	1.72E-05	NA	NA	NA	-1.81644999	4.01E-06	1.40E-05	GO:0016788	hydrolase activity, acting on ester bonds	MF	GDSL esterase/lipase	FALSE	FALSE	FALSE	NA
Phygri08g036240	2.393391662	1.98E-06	1.73E-05	1.813291037	0.000618035	0.003197773	4.206682699	1.04E-15	1.42E-14	NA	NA	NA	Transmembrane protein	TRUE	FALSE	FALSE	Early
Phygri04g007520	2.252307143	1.98E-06	1.73E-05	NA	NA	NA	2.83603409	3.79E-09	2.14E-08	GO:0004857; GO:0030599; GO:0042545	enzyme inhibitor activity; pectinesterase activity; cell wall modification	MF; BP	Pectinesterase	TRUE	FALSE	FALSE	Early
Phygri10g007512	1.378373278	2.00E-06	1.74E-05	NA	NA	NA	1.878996524	2.81E-10	1.87E-09	NA	NA	NA	Unknown protein	TRUE	FALSE	FALSE	Early
Phygri05g002330	1.719478046	2.01E-06	1.75E-05	NA	NA	NA	2.295002925	1.30E-09	7.82E-09	NA	NA	NA	Avr9/Cf-9 rapidly elicited protein	TRUE	FALSE	FALSE	Early
Phygri12g001940	1.689869905	2.01E-06	1.75E-05	NA	NA	NA	2.672975329	9.50E-14	1.02E-12	GO:0005515; GO:0005524; GO:0005694; GO:0051276	protein binding; ATP binding; chromosome; chromosome organization	MF; CC; BP	Structural maintenance of chromosomes protein	TRUE	FALSE	FALSE	Early
Phygri11g020110	-1.143257763	2.01E-06	1.75E-05	NA	NA	NA	-1.676658392	2.55E-12	2.26E-11	GO:0003697	single-stranded DNA binding	MF	Protein osb1, mitochondrial	FALSE	FALSE	FALSE	NA
Phygri05g002200	1.756667091	2.02E-06	1.75E-05	NA	NA	NA	1.534194451	3.35E-05	0.000100632	GO:0016757	glycosyltransferase activity	MF	Putative ceramide glucosyltransferase, nucleotide-diphospho-sugar transferase	TRUE	FALSE	FALSE	Early
Phygri04g017980	3.604402703	2.04E-06	1.77E-05	2.66469043	0.002382485	0.009859139	6.269093133	3.79E-13	3.75E-12	GO:0003677; GO:0008289	DNA binding; lipid binding	MF	Homeobox-leucine zipper protein like	TRUE	FALSE	FALSE	Early
Phygri06g002610	4.361043855	2.06E-06	1.78E-05	NA	NA	NA	6.83517542	1.44E-08	7.45E-08	GO:0042254	ribosome biogenesis	BP	60S acidic ribosomal protein P0	TRUE	FALSE	FALSE	Early
Phygri02g017830	-2.855721392	2.06E-06	1.78E-05	NA	NA	NA	-3.048211514	4.04E-07	1.67E-06	GO:0004672; GO:0006468; GO:0048544	protein kinase activity; protein phosphorylation; recognition of pollen	MF; BP	Receptor-like serine/threonine-protein kinase	FALSE	FALSE	FALSE	NA
Phygri02g016410	-1.862373763	2.07E-06	1.79E-05	NA	NA	NA	-2.655610483	1.27E-11	1.03E-10	GO:0003700; GO:0006355; GO:0043565	DNA-binding transcription factor activity; regulation of DNA-templated transcription; sequence-specific DNA binding	MF; BP	Transcription factor WRKY	FALSE	FALSE	FALSE	NA
Phygri01g002090	1.286697508	2.08E-06	1.80E-05	NA	NA	NA	1.169242128	1.88E-05	5.88E-05	NA	NA	NA	Lysine-specific demethylase	TRUE	FALSE	FALSE	Early
Phygri11g016430	1.969654097	2.08E-06	1.80E-05	1.554567372	0.000650873	0.003343107	3.524221469	3.07E-15	4.00E-14	NA	NA	NA	Glycosyltransferase family 92 protein	TRUE	FALSE	FALSE	Early
Phygri02g010880	-1.554718916	2.09E-06	1.81E-05	NA	NA	NA	-1.378339856	4.08E-05	0.000120828	GO:0000275; GO:0005524; GO:0006754; GO:0015986; GO:0016887; GO:0045261; GO:0046034; GO:0046933; GO:1902600	mitochondrial proton-transporting ATP synthase complex, catalytic sector F(1); ATP binding; ATP biosynthetic process; proton motive force-driven ATP synthesis; ATP hydrolysis activity; proton-transporting ATP synthase complex, catalytic core F(1); ATP metabolic process; proton-transporting ATP synthase activity, rotational mechanism; proton transmembrane transport	CC; MF; BP	ATP synthase subunit beta	FALSE	FALSE	FALSE	NA
Phygri11g000350	1.279020547	2.10E-06	1.81E-05	NA	NA	NA	1.622114279	2.04E-09	1.20E-08	GO:0000166; GO:0003677; GO:0003887; GO:0005634; GO:0006260; GO:0008270	nucleotide binding; DNA binding; DNA-directed DNA polymerase activity; nucleus; DNA replication; zinc ion binding	MF; CC; BP	DNA polymerase epsilon catalytic subunit	TRUE	FALSE	FALSE	Early
Phygri08g006920	1.990687321	2.12E-06	1.83E-05	NA	NA	NA	3.140745611	6.65E-11	4.84E-10	GO:0005092; GO:0007264	GDP-dissociation inhibitor activity; small GTPase mediated signal transduction	MF; BP	Guanosine nucleotide diphosphate dissociation inhibitor	TRUE	FALSE	FALSE	Early
Phygri09g001160	5.971458063	2.15E-06	1.85E-05	NA	NA	NA	6.462674728	2.92E-07	1.23E-06	GO:0005524; GO:0016021; GO:0042626; GO:0055085	ATP binding; ATPase-coupled transmembrane transporter activity; transmembrane transport	MF; BP	ABC transporter B family protein	TRUE	FALSE	FALSE	Early
Phygri12g018950	1.810389862	2.18E-06	1.88E-05	NA	NA	NA	2.807986359	1.40E-12	1.29E-11	GO:0005524; GO:0042026	ATP binding; protein refolding	MF; BP	60 kDa chaperonin	TRUE	FALSE	FALSE	Early
[truncated: 6,166 more rows]
