# Supplementary material for: At the breaking point: developmental and molecular insights into Physalis grisea fruit abscission
Source: Front Plant Sci. 2026 Feb 16;17:1733427. doi: 10.3389/fpls.2026.1733427 (PMC12950737; doi:10.3389/fpls.2026.1733427)
Supplement: Supplementary file 2 [file DataSheet2.csv]

Supplementary Data Sheet 2. Frequency of mapped GO IDs within each maSigPro cluster. Note: not every DEG was assigned a GO ID so these results may be skewed towards assigned genes. BgRatio is the amount of genes with this GO ID across all mapped DEGs.
ID	Description	GeneRatio	BgRatio	pvalue	p.adjust	qvalue	geneID	Count	cluster
GO:0048544	recognition of pollen	4/109	58/10713	0.002820965	0.022567718	0.016034957	Phygri02g017840/Phygri07g002080/Phygri02g017830/Phygri02g005780	4	C01
GO:0006355	regulation of DNA-templated transcription	13/109	548/10713	0.003665415	0.024436098	0.017362491	Phygri07g001790/Phygri01g007500/Phygri01g007470/Phygri06g012650/Phygri06g010190/Phygri08g002720/Phygri07g006100/Phygri09g002100/Phygri03g022390/Phygri08g015600/Phygri11g009720/Phygri06g015790/Phygri05g013360	13	C01
GO:0030001	metal ion transport	4/109	66/10713	0.00450392	0.027716432	0.019693254	Phygri03g018710/Phygri08g025970/Phygri03g024390/Phygri08g033650	4	C01
GO:0008272	sulfate transport	2/109	13/10713	0.007436437	0.037182186	0.026418921	Phygri09g003020/Phygri06g014310	2	C01
GO:0016705	oxidoreductase activity, acting on paired donors, with incorporation or reduction of molecular oxygen	13/109	208/10713	1.74E-07	1.39E-05	9.89E-06	Phygri01g006140/Phygri11g010380/Phygri08g036910/Phygri10g012820/Phygri07g023160/Phygri07g017550/Phygri08g036950/Phygri04g016840/Phygri04g016850/Phygri08g036920/Phygri08g013170/Phygri03g025600/Phygri06g003270	13	C01
GO:0005506	iron ion binding	13/109	233/10713	6.43E-07	2.57E-05	1.83E-05	Phygri01g006140/Phygri11g010380/Phygri08g036910/Phygri10g012820/Phygri07g023160/Phygri07g017550/Phygri08g036950/Phygri04g016840/Phygri04g016850/Phygri08g036920/Phygri08g013170/Phygri03g025600/Phygri06g003270	13	C01
GO:0010333	terpene synthase activity	5/109	24/10713	3.62E-06	7.88E-05	5.60E-05	Phygri08g033740/Phygri08g036940/Phygri08g033690/Phygri08g033730/Phygri08g032520	5	C01
GO:0020037	heme binding	13/109	274/10713	3.94E-06	7.88E-05	5.60E-05	Phygri01g006140/Phygri11g010380/Phygri08g036910/Phygri10g012820/Phygri07g023160/Phygri07g017550/Phygri08g036950/Phygri04g016840/Phygri04g016850/Phygri08g036920/Phygri08g013170/Phygri03g025600/Phygri06g003270	13	C01
GO:0016829	lyase activity	5/109	33/10713	1.88E-05	0.000300921	0.000213812	Phygri08g033740/Phygri08g036940/Phygri08g033690/Phygri08g033730/Phygri08g032520	5	C01
GO:0003700	DNA-binding transcription factor activity	10/109	278/10713	0.000522818	0.006970909	0.004953014	Phygri01g007500/Phygri01g007470/Phygri06g012650/Phygri06g010190/Phygri08g002720/Phygri07g006100/Phygri09g002100/Phygri11g009720/Phygri06g015790/Phygri05g013360	10	C01
GO:0000287	magnesium ion binding	5/109	84/10713	0.001622314	0.016223144	0.01152697	Phygri08g033740/Phygri08g036940/Phygri08g033690/Phygri08g033730/Phygri08g032520	5	C01
GO:0043565	sequence-specific DNA binding	6/109	129/10713	0.001997318	0.017753942	0.012614643	Phygri06g010190/Phygri07g006100/Phygri09g002100/Phygri03g022390/Phygri08g015600/Phygri06g015790	6	C01
GO:0008271	secondary active sulfate transmembrane transporter activity	2/109	12/10713	0.006334228	0.036195589	0.025717918	Phygri09g003020/Phygri06g014310	2	C01
GO:0015116	sulfate transmembrane transporter activity	2/109	13/10713	0.007436437	0.037182186	0.026418921	Phygri09g003020/Phygri06g014310	2	C01
GO:0016020	membrane	14/109	605/10713	0.003216012	0.02338918	0.016618628	Phygri04g002280/Phygri07g019730/Phygri03g018710/Phygri08g025970/Phygri04g006910/Phygri09g003020/Phygri01g000150/Phygri01g001720/Phygri04g002270/Phygri08g035490/Phygri12g007240/Phygri06g014310/Phygri11g014720/Phygri04g019610	14	C01
GO:0005975	carbohydrate metabolic process	21/248	244/10713	2.17E-07	2.29E-05	1.69E-05	Phygri08g041230/Phygri08g041220/Phygri02g024220/Phygri01g020190/Phygri11g009150/Phygri07g002260/Phygri08g023620/Phygri08g017030/Phygri11g007260/Phygri04g001160/Phygri04g001190/Phygri02g004360/Phygri11g020580/Phygri06g005610/Phygri08g021340/Phygri08g036090/Phygri07g002250/Phygri01g009570/Phygri07g024160/Phygri03g016690/Phygri08g041240	21	C02
GO:0006508	proteolysis	12/248	190/10713	0.001546345	0.015502436	0.011449167	Phygri02g000380/Phygri07g010400/Phygri08g036700/Phygri08g002510/Phygri06g024010/Phygri11g017430/Phygri11g021020/Phygri02g006630/Phygri01g001080/Phygri08g043510/Phygri11g001200/Phygri11g021970	12	C02
GO:0055085	transmembrane transport	21/248	456/10713	0.002082377	0.017214319	0.012713461	Phygri08g013440/Phygri04g010670/Phygri12g002020/Phygri08g042590/Phygri09g011270/Phygri08g032960/Phygri08g015130/Phygri08g026890/Phygri10g005410/Phygri06g004320/Phygri07g010000/Phygri06g020180/Phygri04g004400/Phygri08g003270/Phygri01g021600/Phygri10g005730/Phygri07g024480/Phygri10g009590/Phygri06g002750/Phygri08g013430/Phygri08g003410	21	C02
GO:0046274	lignin catabolic process	3/248	15/10713	0.00453782	0.033099391	0.024445221	Phygri11g016040/Phygri11g021760/Phygri03g011710	3	C02
GO:0020037	heme binding	22/248	274/10713	3.70E-07	2.29E-05	1.69E-05	Phygri10g011960/Phygri03g011700/Phygri03g011120/Phygri05g012280/Phygri03g011110/Phygri03g015300/Phygri05g010980/Phygri12g019030/Phygri11g021250/Phygri02g012590/Phygri03g005800/Phygri08g036990/Phygri11g019930/Phygri02g012960/Phygri12g009160/Phygri12g001180/Phygri03g025570/Phygri04g018250/Phygri08g020000/Phygri02g002990/Phygri01g003490/Phygri08g042520	22	C02
GO:0016705	oxidoreductase activity, acting on paired donors, with incorporation or reduction of molecular oxygen	17/248	208/10713	6.48E-06	0.000200925	0.000148391	Phygri03g011700/Phygri03g011120/Phygri05g012280/Phygri03g011110/Phygri03g015300/Phygri05g010980/Phygri11g021250/Phygri02g012590/Phygri08g036990/Phygri11g019930/Phygri02g012960/Phygri12g009160/Phygri12g001180/Phygri03g025570/Phygri08g020000/Phygri01g003490/Phygri08g042520	17	C02
GO:0004650	polygalacturonase activity	6/248	26/10713	2.26E-05	0.000560572	0.000414005	Phygri08g041230/Phygri08g041220/Phygri02g024220/Phygri08g023620/Phygri08g017030/Phygri08g041240	6	C02
GO:0005506	iron ion binding	17/248	233/10713	2.87E-05	0.000592913	0.00043789	Phygri03g011700/Phygri03g011120/Phygri05g012280/Phygri03g011110/Phygri03g015300/Phygri05g010980/Phygri11g021250/Phygri02g012590/Phygri08g036990/Phygri11g019930/Phygri02g012960/Phygri12g009160/Phygri12g001180/Phygri03g025570/Phygri08g020000/Phygri01g003490/Phygri08g042520	17	C02
GO:0008234	cysteine-type peptidase activity	6/248	37/10713	0.000184404	0.00285826	0.002110939	Phygri02g000380/Phygri07g010400/Phygri08g036700/Phygri08g002510/Phygri11g021020/Phygri08g043510	6	C02
GO:0004553	hydrolase activity, hydrolyzing O-glycosyl compounds	12/248	153/10713	0.000223366	0.00307749	0.002272849	Phygri01g020190/Phygri11g009150/Phygri07g002260/Phygri11g007260/Phygri04g001160/Phygri04g001190/Phygri02g004360/Phygri06g005610/Phygri08g021340/Phygri08g036090/Phygri07g002250/Phygri01g009570	12	C02
GO:0022857	transmembrane transporter activity	13/248	178/10713	0.000249844	0.00309807	0.002288049	Phygri08g013440/Phygri12g002020/Phygri08g042590/Phygri09g011270/Phygri08g032960/Phygri08g015130/Phygri10g005410/Phygri06g004320/Phygri07g010000/Phygri04g004400/Phygri08g003270/Phygri06g002750/Phygri08g013430	13	C02
GO:0016491	oxidoreductase activity	19/248	337/10713	0.0003109	0.003504687	0.002588351	Phygri11g016040/Phygri11g018670/Phygri11g021760/Phygri04g004800/Phygri01g021860/Phygri03g011710/Phygri03g005440/Phygri11g017910/Phygri02g017960/Phygri07g017640/Phygri02g017920/Phygri08g015460/Phygri02g021160/Phygri11g012510/Phygri02g017950/Phygri02g019610/Phygri02g023410/Phygri11g003440/Phygri08g042470	19	C02
GO:0004601	peroxidase activity	6/248	55/10713	0.001625255	0.015502436	0.011449167	Phygri10g011960/Phygri12g019030/Phygri01g021860/Phygri03g005800/Phygri04g018250/Phygri02g002990	6	C02
GO:0010333	terpene synthase activity	4/248	24/10713	0.002067911	0.017214319	0.012713461	Phygri06g017960/Phygri00g000110/Phygri00g001100/Phygri03g007770	4	C02
GO:0052716	hydroquinone:oxygen oxidoreductase activity	3/248	15/10713	0.00453782	0.033099391	0.024445221	Phygri11g016040/Phygri11g021760/Phygri03g011710	3	C02
GO:0004185	serine-type carboxypeptidase activity	4/248	31/10713	0.005395332	0.03716784	0.027449933	Phygri06g024010/Phygri02g006630/Phygri11g001200/Phygri11g021970	4	C02
GO:0016829	lyase activity	4/248	33/10713	0.006768251	0.044171742	0.032622594	Phygri06g017960/Phygri00g000110/Phygri00g001100/Phygri03g007770	4	C02
GO:0048046	apoplast	6/248	37/10713	0.000184404	0.00285826	0.002110939	Phygri11g016040/Phygri11g007260/Phygri04g001190/Phygri11g021760/Phygri03g011710/Phygri08g021340	6	C02
GO:0005576	extracellular region	2/248	6/10713	0.007528874	0.046679021	0.034474319	Phygri09g011560/Phygri02g009710	2	C02
GO:0048544	recognition of pollen	7/154	58/10713	1.80E-05	0.000313163	0.000234919	Phygri02g017740/Phygri11g022260/Phygri07g002070/Phygri03g030460/Phygri04g018220/Phygri12g018860/Phygri07g002110	7	C03
GO:0071577	zinc ion transmembrane transport	3/154	8/10713	0.000154731	0.001682702	0.001262281	Phygri02g022270/Phygri02g018440/Phygri01g010740	3	C03
GO:0055085	transmembrane transport	16/154	456/10713	0.000853755	0.007427668	0.005571874	Phygri02g022270/Phygri02g018440/Phygri12g016140/Phygri02g019690/Phygri05g013950/Phygri06g028670/Phygri11g005710/Phygri03g022240/Phygri11g016560/Phygri01g010740/Phygri08g003280/Phygri02g015460/Phygri02g014770/Phygri06g016780/Phygri03g022250/Phygri06g024210	16	C03
GO:0030001	metal ion transport	5/154	66/10713	0.002539383	0.016994329	0.012748317	Phygri02g022270/Phygri02g018440/Phygri09g011070/Phygri01g010740/Phygri11g012250	5	C03
GO:0020037	heme binding	17/154	274/10713	3.90E-07	1.70E-05	1.27E-05	Phygri05g014990/Phygri09g010410/Phygri11g018860/Phygri04g001030/Phygri10g012790/Phygri10g011440/Phygri06g015690/Phygri03g025550/Phygri01g006210/Phygri06g002670/Phygri04g007820/Phygri10g012810/Phygri10g002160/Phygri08g043720/Phygri02g017870/Phygri11g002520/Phygri06g015700	17	C03
GO:0016705	oxidoreductase activity, acting on paired donors, with incorporation or reduction of molecular oxygen	14/154	208/10713	1.68E-06	4.88E-05	3.66E-05	Phygri11g018860/Phygri04g001030/Phygri10g012790/Phygri10g011440/Phygri06g015690/Phygri03g025550/Phygri01g006210/Phygri06g002670/Phygri04g007820/Phygri10g012810/Phygri10g002160/Phygri08g043720/Phygri11g002520/Phygri06g015700	14	C03
GO:0005506	iron ion binding	14/154	233/10713	6.36E-06	0.000138303	0.000103748	Phygri11g018860/Phygri04g001030/Phygri10g012790/Phygri10g011440/Phygri06g015690/Phygri03g025550/Phygri01g006210/Phygri06g002670/Phygri04g007820/Phygri10g012810/Phygri10g002160/Phygri08g043720/Phygri11g002520/Phygri06g015700	14	C03
GO:0005385	zinc ion transmembrane transporter activity	3/154	8/10713	0.000154731	0.001682702	0.001262281	Phygri02g022270/Phygri02g018440/Phygri01g010740	3	C03
GO:0046873	metal ion transmembrane transporter activity	4/154	25/10713	0.000410549	0.003968642	0.002977082	Phygri02g022270/Phygri02g018440/Phygri01g010740/Phygri11g012250	4	C03
GO:0008194	UDP-glycosyltransferase activity	7/154	123/10713	0.001954799	0.015460686	0.011597852	Phygri08g041080/Phygri09g002340/Phygri01g014630/Phygri08g004860/Phygri06g015840/Phygri10g012580/Phygri03g021450	7	C03
GO:0008171	O-methyltransferase activity	3/154	19/10713	0.002383745	0.016994329	0.012748317	Phygri02g008620/Phygri03g027250/Phygri02g008610	3	C03
GO:0016491	oxidoreductase activity	12/154	337/10713	0.003388527	0.021057272	0.015796139	Phygri07g000080/Phygri06g017650/Phygri07g020970/Phygri07g000110/Phygri08g017100/Phygri08g024690/Phygri01g003570/Phygri09g012920/Phygri11g011590/Phygri07g000100/Phygri08g024730/Phygri08g030040	12	C03
GO:0016020	membrane	22/154	605/10713	5.13E-05	0.000743797	0.00055796	Phygri02g004730/Phygri02g022270/Phygri02g018440/Phygri12g016140/Phygri02g004720/Phygri11g010590/Phygri08g041440/Phygri11g005710/Phygri02g000770/Phygri03g022240/Phygri04g003200/Phygri01g010740/Phygri10g014300/Phygri02g023090/Phygri03g014410/Phygri08g003280/Phygri02g015460/Phygri03g009760/Phygri06g016780/Phygri03g022250/Phygri06g024210/Phygri11g012250	22	C03
GO:0016567	protein ubiquitination	Mar-55	55/10713	0.002781512	0.047285712	0.04001474	Phygri07g017910/Phygri03g021490/Phygri07g017920	3	C04
GO:0003700	DNA-binding transcription factor activity	Aug-55	278/10713	7.85E-05	0.004005697	0.003389754	Phygri09g006410/Phygri05g001150/Phygri07g011020/Phygri01g000610/Phygri05g014570/Phygri12g000940/Phygri10g000630/Phygri10g003490	8	C04
GO:0004842	ubiquitin-protein transferase activity	Mar-55	62/10713	0.003909659	0.049848157	0.042183167	Phygri07g017910/Phygri03g021490/Phygri07g017920	3	C04
GO:0009611	response to wounding	Mar-52	11/10713	1.73E-05	0.000900499	0.000583319	Phygri04g004990/Phygri00g001470/Phygri04g005020	3	C05
GO:0004867	serine-type endopeptidase inhibitor activity	Mar-52	14/10713	3.78E-05	0.000983102	0.000636827	Phygri04g004990/Phygri00g001470/Phygri04g005020	3	C05
GO:0016762	xyloglucan:xyloglucosyl transferase activity	Mar-52	22/10713	0.000155643	0.001618687	0.001048542	Phygri07g005750/Phygri07g017060/Phygri07g017080	3	C05
GO:0005509	calcium ion binding	May-52	147/10713	0.000702884	0.005541605	0.003589704	Phygri11g004250/Phygri06g010090/Phygri04g018740/Phygri03g030510/Phygri03g016750	5	C05
GO:0004553	hydrolase activity, hydrolyzing O-glycosyl compounds	Apr-52	153/10713	0.006363049	0.041359817	0.026791784	Phygri07g005740/Phygri07g005750/Phygri07g017060/Phygri07g017080	4	C05
GO:0005618	cell wall	Mar-52	22/10713	0.000155643	0.001618687	0.001048542	Phygri07g005750/Phygri07g017060/Phygri07g017080	3	C05
GO:0048046	apoplast	Mar-52	37/10713	0.000745985	0.005541605	0.003589704	Phygri07g005750/Phygri07g017060/Phygri07g017080	3	C05
GO:0007018	microtubule-based movement	18/357	54/10713	5.45E-14	3.68E-12	2.90E-12	Phygri07g003620/Phygri08g003950/Phygri11g023430/Phygri09g012940/Phygri02g013070/Phygri03g016310/Phygri05g007570/Phygri09g008960/Phygri12g012380/Phygri03g021230/Phygri10g013240/Phygri11g004280/Phygri08g035080/Phygri08g040360/Phygri11g022060/Phygri08g012750/Phygri05g006170/Phygri06g003750	18	C07
GO:0032508	DNA duplex unwinding	6/357	8/10713	3.48E-08	7.82E-07	6.16E-07	Phygri02g020390/Phygri08g002490/Phygri07g020240/Phygri03g002370/Phygri08g026500/Phygri02g015020	6	C07
GO:0006260	DNA replication	6/357	34/10713	0.00080082	0.008316209	0.006549217	Phygri03g020490/Phygri10g009470/Phygri02g008580/Phygri08g008830/Phygri07g022400/Phygri08g030580	6	C07
GO:0003777	microtubule motor activity	18/357	54/10713	5.45E-14	3.68E-12	2.90E-12	Phygri07g003620/Phygri08g003950/Phygri11g023430/Phygri09g012940/Phygri02g013070/Phygri03g016310/Phygri05g007570/Phygri09g008960/Phygri12g012380/Phygri03g021230/Phygri10g013240/Phygri11g004280/Phygri08g035080/Phygri08g040360/Phygri11g022060/Phygri08g012750/Phygri05g006170/Phygri06g003750	18	C07
GO:0008017	microtubule binding	19/357	65/10713	1.62E-13	7.28E-12	5.74E-12	Phygri07g003620/Phygri08g003950/Phygri11g023430/Phygri09g012940/Phygri02g013070/Phygri03g016310/Phygri05g007570/Phygri09g008960/Phygri12g012380/Phygri03g021230/Phygri10g013240/Phygri11g004280/Phygri08g035080/Phygri08g040360/Phygri11g022060/Phygri08g012750/Phygri02g008890/Phygri05g006170/Phygri06g003750	19	C07
GO:0003677	DNA binding	48/357	498/10713	2.14E-11	7.21E-10	5.68E-10	Phygri08g023720/Phygri02g017080/Phygri08g012350/Phygri06g004540/Phygri08g012370/Phygri08g012380/Phygri06g014260/Phygri08g022770/Phygri08g025650/Phygri02g000930/Phygri08g025670/Phygri08g023070/Phygri06g014720/Phygri08g026230/Phygri08g004560/Phygri08g012360/Phygri02g020390/Phygri08g002490/Phygri04g017980/Phygri03g020490/Phygri03g017400/Phygri10g005230/Phygri07g020240/Phygri10g003230/Phygri11g020400…	48	C07
GO:0016747	acyltransferase activity, transferring groups other than amino-acyl groups	16/357	88/10713	2.69E-08	7.27E-07	5.72E-07	Phygri12g020070/Phygri03g024780/Phygri03g030110/Phygri04g001410/Phygri08g036310/Phygri03g030100/Phygri12g017060/Phygri01g003650/Phygri02g011530/Phygri01g009150/Phygri05g000430/Phygri08g041180/Phygri08g041170/Phygri11g018770/Phygri10g002980/Phygri01g001520	16	C07
GO:0016788	hydrolase activity, acting on ester bonds	13/357	67/10713	2.50E-07	4.82E-06	3.80E-06	Phygri08g032250/Phygri02g019370/Phygri03g014230/Phygri07g010220/Phygri06g001090/Phygri06g013780/Phygri03g011620/Phygri09g000750/Phygri12g013120/Phygri02g019420/Phygri03g011610/Phygri04g006360/Phygri04g019090	13	C07
GO:0005524	ATP binding	68/357	1229/10713	1.45E-05	0.00024485	0.000192826	Phygri08g023720/Phygri11g020990/Phygri01g013440/Phygri07g010670/Phygri11g016550/Phygri07g003620/Phygri08g003950/Phygri12g001410/Phygri04g000260/Phygri11g023430/Phygri02g009780/Phygri11g022100/Phygri09g012940/Phygri09g006500/Phygri02g013070/Phygri03g016310/Phygri03g008230/Phygri06g000140/Phygri02g020390/Phygri08g002490/Phygri02g005870/Phygri07g018860/Phygri05g007570/Phygri02g027390/Phygri09g008960…	68	C07
GO:0004553	hydrolase activity, hydrolyzing O-glycosyl compounds	15/357	153/10713	0.000176013	0.002640202	0.002079224	Phygri09g001140/Phygri08g022810/Phygri04g007510/Phygri08g012210/Phygri04g015680/Phygri11g004400/Phygri02g017200/Phygri08g007740/Phygri07g008960/Phygri11g018140/Phygri03g011510/Phygri04g017940/Phygri05g005930/Phygri03g011440/Phygri08g036100	15	C07
GO:0008289	lipid binding	6/357	29/10713	0.000325507	0.003994856	0.003146046	Phygri02g017080/Phygri04g017980/Phygri08g010060/Phygri01g017800/Phygri06g007300/Phygri05g004810	6	C07
GO:0005507	copper ion binding	7/357	41/10713	0.000363662	0.004091197	0.003221917	Phygri01g006400/Phygri02g008000/Phygri11g017400/Phygri02g016590/Phygri03g031200/Phygri09g008490/Phygri09g008550	7	C07
GO:0016762	xyloglucan:xyloglucosyl transferase activity	4/357	22/10713	0.005510744	0.043761792	0.034463477	Phygri08g012210/Phygri02g017200/Phygri04g017940/Phygri05g005930	4	C07
GO:0000786	nucleosome	5/357	18/10713	0.000239191	0.003229072	0.002542973	Phygri06g004540/Phygri07g017510/Phygri06g004570/Phygri04g005120/Phygri04g009940	5	C07
GO:0048046	apoplast	6/357	37/10713	0.001272673	0.012272203	0.009664659	Phygri08g012210/Phygri02g017200/Phygri04g017940/Phygri05g005930/Phygri09g008490/Phygri09g008550	6	C07
GO:0005618	cell wall	4/357	22/10713	0.005510744	0.043761792	0.034463477	Phygri08g012210/Phygri02g017200/Phygri04g017940/Phygri05g005930	4	C07
GO:0006979	response to oxidative stress	6/177	60/10713	0.000446662	0.009087142	0.007085491	Phygri02g013630/Phygri04g012570/Phygri11g024220/Phygri08g041490/Phygri02g013640/Phygri01g007880	6	C08
GO:0006508	proteolysis	10/177	190/10713	0.001207081	0.018106219	0.01411791	Phygri10g011890/Phygri00g001800/Phygri08g043520/Phygri00g001790/Phygri10g011860/Phygri10g011870/Phygri01g001050/Phygri03g008050/Phygri11g016730/Phygri03g012620	10	C08
GO:0030244	cellulose biosynthetic process	3/177	19/10713	0.003536187	0.034098948	0.026587873	Phygri03g028430/Phygri04g009140/Phygri03g001400	3	C08
GO:0006629	lipid metabolic process	6/177	96/10713	0.005079065	0.042854608	0.033414899	Phygri06g016620/Phygri02g000880/Phygri11g020320/Phygri02g000890/Phygri06g012100/Phygri02g024310	6	C08
GO:0020037	heme binding	15/177	274/10713	4.76E-05	0.003213967	0.002506017	Phygri10g002200/Phygri01g018990/Phygri02g013630/Phygri03g000990/Phygri07g009770/Phygri11g019830/Phygri04g012570/Phygri11g024220/Phygri01g018970/Phygri08g041490/Phygri01g018960/Phygri01g018980/Phygri00g000760/Phygri02g013640/Phygri08g032630	15	C08
GO:0016491	oxidoreductase activity	16/177	337/10713	0.000143555	0.005942008	0.004633144	Phygri01g015580/Phygri01g015600/Phygri04g004660/Phygri11g007890/Phygri01g018050/Phygri00g002480/Phygri03g031210/Phygri06g025290/Phygri05g016040/Phygri01g019010/Phygri01g018950/Phygri07g005170/Phygri01g018890/Phygri10g011320/Phygri02g011210/Phygri05g012910	16	C08
GO:0008236	serine-type peptidase activity	7/177	74/10713	0.000211478	0.005942008	0.004633144	Phygri00g001800/Phygri00g001790/Phygri10g011860/Phygri10g011870/Phygri01g001050/Phygri03g008050/Phygri03g012620	7	C08
GO:0004553	hydrolase activity, hydrolyzing O-glycosyl compounds	10/177	153/10713	0.000220074	0.005942008	0.004633144	Phygri10g002970/Phygri04g013570/Phygri02g009970/Phygri09g013170/Phygri02g029140/Phygri06g005620/Phygri07g003690/Phygri03g005930/Phygri05g002110/Phygri03g002030	10	C08
GO:0005506	iron ion binding	12/177	233/10713	0.000481968	0.009087142	0.007085491	Phygri10g002200/Phygri01g018990/Phygri03g000990/Phygri07g009770/Phygri11g019830/Phygri06g025290/Phygri01g018970/Phygri01g018960/Phygri01g018980/Phygri00g000760/Phygri02g011210/Phygri08g032630	12	C08
GO:0005507	copper ion binding	5/177	41/10713	0.000538497	0.009087142	0.007085491	Phygri11g007890/Phygri03g031210/Phygri11g017530/Phygri10g011320/Phygri05g012910	5	C08
GO:0004601	peroxidase activity	5/177	55/10713	0.002075535	0.026601351	0.020741794	Phygri02g013630/Phygri04g012570/Phygri11g024220/Phygri08g041490/Phygri02g013640	5	C08
GO:0015267	channel activity	4/177	34/10713	0.002268219	0.026601351	0.020741794	Phygri11g006380/Phygri08g000850/Phygri08g017340/Phygri07g011480	4	C08
GO:0016705	oxidoreductase activity, acting on paired donors, with incorporation or reduction of molecular oxygen	10/177	208/10713	0.002364565	0.026601351	0.020741794	Phygri10g002200/Phygri01g018990/Phygri03g000990/Phygri07g009770/Phygri11g019830/Phygri01g018970/Phygri01g018960/Phygri01g018980/Phygri00g000760/Phygri08g032630	10	C08
GO:0016760	cellulose synthase (UDP-forming) activity	3/177	19/10713	0.003536187	0.034098948	0.026587873	Phygri03g028430/Phygri04g009140/Phygri03g001400	3	C08
GO:0005544	calcium-dependent phospholipid binding	2/177	6/10713	0.003897692	0.03507923	0.027352226	Phygri08g014330/Phygri08g014340	2	C08
