# Supplementary material for: At the breaking point: developmental and molecular insights into Physalis grisea fruit abscission
Source: Front Plant Sci. 2026 Feb 16;17:1733427. doi: 10.3389/fpls.2026.1733427 (PMC12950737; doi:10.3389/fpls.2026.1733427)
Supplement: Supplementary file 3 [file DataSheet3.csv]

Supplementary Data Sheet 3. Cumulative counts of putatively assigned gene desriptions within each maSigPro cluster. Note: Physalis grisea genes were assigned their gene descriptions based on the tomato ortholog with the highest sequence homology.
Cluster	Description_putative	N_genes
C01	Cytochrome P450	10
C01	Unknown protein	10
C01	Vetispiradiene synthase	5
C01	Receptor-like serine/threonine-protein kinase	4
C01	LRRNT_2 domain-containing protein	3
C01	Non-specific lipid-transfer protein	3
C01	UDP-glycosyltransferase	3
C01	VQ domain-containing protein	3
C01	Bet_v_1 domain-containing protein	2
C01	C2 domain-containing protein	2
C01	Chitin-binding type-1 domain-containing protein	2
C01	Class I heat shock protein	2
C01	Cytochrome P450 protein	2
C01	Glutaredoxin	2
C01	Histone-lysine N-methyltransferase	2
C01	PMEI domain-containing protein	2
C01	Pleiotropic drug resistance ABC transporter	2
C01	Protein kinase family protein	2
C01	Putative ovule protein	2
C01	Viridiflorene synthase	2
C01	probable glutathione S-transferase	2
C01	subtilisin-like protease	2
C01	1-aminocyclopropane-1-carboxylate oxidase	1
C01	2-oxoglutarate-dependent dioxygenase	1
C01	4Fe-4S binding domain protein	1
C01	AB hydrolase-1 domain-containing protein	1
C01	ADP-ribosylation factor GTPase-activating protein	1
C01	ALOG domain-containing protein	1
C01	AP2/ERF domain-containing transcription factor, putative	1
C01	Actin	1
C01	Alcohol dehydrogenase	1
C01	Alcohol dehydrogenase, putative	1
C01	Amine oxidase	1
C01	Amino_oxidase domain-containing protein	1
C01	Aquaporin-like protein	1
C01	Arf-GAP with Rho-GAP domain, ANK repeat and PH domain-containing protein	1
C01	BURP domain-containing protein	1
C01	BZIP domain-containing protein	1
C01	Beta expansin	1
C01	Bidirectional sugar transporter SWEET	1
C01	Cell migration-inducing and hyaluronan-binding protein	1
C01	Cellulose synthase-like protein	1
C01	Cinnamoyl-CoA reductase	1
C01	Cysteine/Histidine-rich C1 domain family protein	1
C01	DNA polymerase epsilon catalytic subunit A, putative	1
C01	DUF4378 domain-containing protein	1
C01	DUF4408 domain-containing protein	1
C01	DUF569 domain-containing protein	1
C01	Disease resistance protein	1
C01	EGF domain-specific O-linked N-acetylglucosamine transferase	1
C01	Ethylene-responsive transcription factor	1
C01	Ethylene-responsive transcription factor ERF-like protein	1
C01	Exostosin domain-containing protein	1
C01	FCP1 homology domain-containing protein	1
C01	Flowering locus T-like protein	1
C01	Gag-pol polyprotein	1
C01	Glutamate decarboxylase	1
C01	HMA domain-containing protein	1
C01	HVA22-like protein	1
C01	Heat shock protein 70 kDa	1
C01	Heat stress transcription factor A-2c, putative	1
C01	Heavy metal-associated domain, HMA	1
C01	Heavy metal-associated isoprenylated plant protein 46	1
C01	Homeobox	1
C01	Homeobox protein	1
C01	Inorganic phosphate transporter 1	1
C01	Jacalin-related lectin like	1
C01	Kinase, putative	1
C01	LEA_2 domain-containing protein	1
C01	Late embryogenesis abundant protein	1
C01	LysM domain-containing protein	1
C01	M20_dimer domain-containing protein	1
C01	MADS-box transcription factor	1
C01	Mads box protein, putative	1
C01	Malic enzyme	1
C01	Metal-nicotianamine transporter	1
C01	Metallothionein-like protein type 2	1
C01	Myb-related transcription factor	1
C01	NAC domain-containing protein	1
C01	Non-specific serine/threonine protein kinase	1
C01	O-acyltransferase WSD1-like	1
C01	PRA1 family protein	1
C01	PREDICTED: (DUF1262)	1
C01	PREDICTED: Cysteine/Histidine-rich C1 domain	1
C01	PREDICTED: RING-H2	1
C01	PREDICTED: aquaporin	1
C01	PREDICTED: cytochrome P450	1
C01	PREDICTED: zinc transporter	1
C01	Phytochrome interacting factor 3	1
C01	Phytocyanin domain-containing protein	1
C01	Pol polyprotein	1
C01	Polyadenylate-binding protein 1-B-binding protein	1
C01	Protein DETOXIFICATION	1
C01	Protein NRT1/ PTR FAMILY 7.3	1
C01	Protein bassoon	1
C01	Protein kinase domain-containing protein	1
C01	Protein kinase-like protein	1
C01	Protein phosphatase	1
C01	Putative Calcium-binding EF-hand family protein	1
C01	Putative NAD(P)H dehydrogenase (Quinone)	1
C01	Putative U3 small nucleolar RNA-associated protein 14-like	1
C01	Putative cytochrome P450	1
C01	Putative glutathione S-transferase-like	1
C01	Putative haloacid dehalogenase-like hydrolase (HAD) superfamily protein	1
C01	Putative hydrogen peroxide induced protein 1-like	1
C01	Putative hydroxyproline-rich glycoprotein family protein-like	1
C01	Putative metal transporter-like	1
C01	RING-type E3 ubiquitin transferase	1
C01	RING-type domain-containing protein	1
C01	Remorin_C domain-containing protein	1
C01	Ring finger protein, putative	1
C01	SANT domain-containing protein	1
C01	STAS domain / Sulfate transporter family	1
C01	Subtilisin-like protease	1
C01	Succinate dehydrogenase [ubiquinone] iron-sulfur subunit, mitochondrial	1
C01	Sugar transporter, putative	1
C01	Sulfate transporter 3.1	1
C01	Terpene cyclase/mutase family member	1
C01	Transcription factor like	1
C01	WAT1-related protein	1
C01	WRKY family transcription factor	1
C01	WRKY transcription factor	1
C01	Xyloglucan endotransglucosylase/hydrolase	1
C01	ZF-HD dimerization-type domain-containing protein	1
C01	Zinc finger CCCH domain-containing protein	1
C01	Zinc finger protein	1
C01	ethylene-responsive transcription factor	1
C01	formamidase-like	1
C01	fruit-specific protein-like	1
C01	glycine-rich cell wall structural protein 1.8-like	1
C01	heat stress transcription factor A-4b-like	1
C01	holotricin-3-like	1
C01	hornerin-like	1
C01	keratin-associated protein 6-2-like	1
C01	major facilitator superfamily domain-containing protein 12-like	1
C01	phosphate transporter PHO1	1
C01	phosphoenolpyruvate carboxylase-like	1
C01	probable calcium-binding protein CML45	1
C01	protein kinase family protein	1
C01	putative receptor-like protein kinase At3g47110	1
C01	t-SNARE coiled-coil homology domain-containing protein	1
C01	thionin-like protein	1
C01	zf-LSD1 domain-containing protein	1
C01	zinc finger Ran-binding domain-containing protein 2-like	1
C02	Cytochrome P450	15
C02	Unknown protein	13
C02	Receptor-like serine/threonine-protein kinase	6
C02	F-box domain-containing protein	5
C02	FAD-binding PCMH-type domain-containing protein	5
C02	Peroxidase	5
C02	GDSL esterase/lipase	4
C02	LOB domain-containing protein	4
C02	NAC domain-containing protein	4
C02	Polygalacturonase	4
C02	Putative ovule protein	4
C02	Terpene synthase	4
C02	Xyloglucan endotransglucosylase/hydrolase	4
C02	Abhydrolase_3 domain-containing protein	3
C02	Beta-glucosidase	3
C02	Carboxypeptidase	3
C02	Fatty acyl-CoA reductase	3
C02	Glycosyltransferase	3
C02	Kinase family protein	3
C02	Laccase	3
C02	Peroxygenase	3
C02	Protein kinase family protein	3
C02	Purple acid phosphatase	3
C02	UDP-glycosyltransferase	3
C02	WRKY transcription factor	3
C02	3-ketoacyl-CoA synthase	2
C02	ABC transporter	2
C02	AP2/ERF domain-containing transcription factor	2
C02	Beta-galactosidase	2
C02	Chitin-binding type-1 domain-containing protein	2
C02	Cysteine proteinase	2
C02	Cytochrome b561 and domon domain-containing protein	2
C02	Endoglucanase	2
C02	Ethylene-responsive transcription factor	2
C02	Glutaredoxin	2
C02	Glycosyl transferase, family 2	2
C02	High-affinity nitrate transporter	2
C02	LRRNT_2 domain-containing protein	2
C02	MFS transporter	2
C02	No CDS and protein	2
C02	Nodulin-like domain-containing protein	2
C02	PMEI domain-containing protein	2
C02	PREDICTED: transmembrane	2
C02	Pectinesterase	2
C02	Phytocyanin domain-containing protein	2
C02	Protein DETOXIFICATION	2
C02	Putative B3 domain-containing protein	2
C02	Putative avr9/Cf-9 rapidly elicited protein-like	2
C02	Putative cysteine proteinase	2
C02	Putative cytochrome P450	2
C02	RING-type E3 ubiquitin transferase	2
C02	RING-type domain-containing protein	2
C02	Staygreen domain-containing protein	2
C02	Usp domain-containing protein	2
C02	WAT1-related protein	2
C02	probable glutathione S-transferase	2
C02	proteinase inhibitor type-2-like	2
C02	vegetative cell wall protein gp1-like	2
C02	1-aminocyclopropane-1-carboxylate oxidase homolog 2	1
C02	1-aminocyclopropane-1-carboxylate oxidase-like protein 2	1
C02	1-aminocyclopropane-1-carboxylate synthase	1
C02	12-oxophytodienoate reductase	1
C02	2-hydroxyisoflavanone dehydratase-like	1
C02	2-oxoglutarate-dependent dioxygenase	1
C02	26S proteasome non-ATPase regulatory subunit 2 homolog	1
C02	4-hydroxyphenylpyruvate dioxygenase	1
C02	9-cis-epoxycarotenoid dioxygenase	1
C02	AAA domain-containing protein	1
C02	ABC transporter C family member 10	1
C02	ABC transporter-like	1
C02	ANK_REP_REGION domain-containing protein	1
C02	Aa_trans domain-containing protein	1
C02	AbfB domain-containing protein	1
C02	Agmatine coumaroyltransferase-2	1
C02	Alpha-L-AF_C domain-containing protein	1
C02	Alpha-amylase	1
C02	Alpha-dioxygenase 1	1
C02	Amino acid transporter	1
C02	Aminotran_1_2 domain-containing protein	1
C02	Aminotransferase like protein	1
C02	Aspartic proteinase	1
C02	Auxin-responsive protein	1
C02	BHLH transcription factor	1
C02	BRI1 kinase inhibitor 1-like	1
C02	Barwin domain-containing protein	1
C02	Basic secretory protein	1
C02	Bet_v_1 domain-containing protein	1
C02	Beta-amylase	1
C02	Calcium-binding site, putative	1
C02	Calmodulin-like protein	1
C02	Carbonic anhydrase	1
C02	Cellulase domain-containing protein	1
C02	Chaperone protein ClpB	1
C02	Chlorophyll(Ide) b reductase	1
C02	Citrate synthase	1
C02	Cold-regulated 413 plasma membrane protein 2	1
C02	Cyclic nucleotide-binding domain-containing protein	1
C02	Cysteine protease	1
C02	Cysteine synthase	1
C02	Cystic fibrosis transmembrane conductance regulator	1
C02	DAGKc domain-containing protein	1
C02	DNA polymerase epsilon catalytic subunit A	1
C02	DOG1 domain-containing protein	1
C02	DUF1338 domain-containing protein	1
C02	DUF1685 family protein	1
C02	DUF1997 domain-containing protein	1
C02	DUF4228 domain protein	1
C02	Diacylglycerol kinase	1
C02	EGF domain-specific O-linked N-acetylglucosamine transferase	1
C02	ERD (Early-responsive to dehydration stress)family protein	1
C02	Endo/exonuclease/phosphatase domain-containing protein	1
C02	Endonuclease 2	1
C02	Enoyl-CoA delta isomerase 3	1
C02	Ethylene receptor	1
C02	Exonuclease domain-containing protein	1
C02	F-box/LRR-repeat protein 3	1
C02	FMN_red domain-containing protein	1
C02	Farnesyl pyrophosphate synthase	1
C02	Fe2OG dioxygenase domain-containing protein	1
C02	G patch domain-containing 3	1
C02	G protein gamma domain-containing protein	1
C02	GAST1 protein-like protein 5	1
C02	GATA zinc finger domain-containing protein 14-like	1
C02	Galactoside 2-alpha-L-fucosyltransferase	1
C02	Gamma-glutamyltranspeptidase 3	1
C02	Germacrene synthase	1
C02	Germin-like protein	1
C02	Glucan endo-1,3-beta-glucosidase	1
C02	Glucose-repressible alcohol dehydrogenase transcriptional effector like	1
C02	Glutelin type-A 2	1
C02	Glycerol-3-phosphate dehydrogenase [NAD(+)]	1
C02	HTH myb-type domain-containing protein	1
C02	Haloacid dehalogenase-like hydrolase (HAD) superfamily protein	1
C02	Heme oxygenase 1	1
C02	High-affinity nitrate transporter 2.2	1
C02	Histidine kinase 3	1
C02	Histone deacetylase-like protein	1
C02	Homeobox protein, putative	1
C02	Hydrolase_4 domain-containing protein	1
C02	Inorganic phosphate transporter	1
C02	Inorganic pyrophosphatase 1	1
C02	Inositol polyphosphate 5-phosphatase	1
C02	Integrin beta-like protein	1
C02	Kiwellin	1
C02	L-ascorbate oxidase-like protein	1
C02	Lipase_3 domain-containing protein	1
C02	LysM domain-containing protein	1
C02	Lysine histidine transporter-like	1
C02	Lysine ketoglutarate reductase trans-splicing-like protein, putative (DUF707)	1
C02	MCU domain-containing protein	1
C02	MFS domain-containing protein	1
C02	MYB transcription factor	1
C02	MYB-related transcription factor	1
C02	Mechanosensitive ion channel protein	1
C02	Metacaspase-9	1
C02	Mitochondrial carrier protein	1
C02	Myb transcription factor	1
C02	N-acetyltransferase domain-containing protein	1
C02	NB-ARC domain-containing protein	1
C02	Neuronal PAS domain protein	1
C02	Non-specific lipid-transfer protein	1
C02	Nuclear transport factor 2 family protein	1
C02	Nucleotidyl transferase	1
C02	Nudix hydrolase domain-containing protein	1
C02	Oligoxyloglucan-reducing end-specific xyloglucanaseprecursor	1
C02	PMD domain-containing protein	1
C02	PREDICTED: U-box domain-containing	1
C02	PREDICTED: adenine/guanine permease	1
C02	PREDICTED: cationic amino acid transporter	1
C02	PREDICTED: cytochrome P450	1
C02	PREDICTED: probable acyl-activating enzyme	1
C02	Patatin	1
C02	Pathogen-related protein	1
C02	Pectate lyase	1
C02	Peptidase A1 domain-containing protein	1
C02	Phospholipase A1	1
C02	Phytoene synthase	1
C02	Pollen Ole e 1 allergen/extensin	1
C02	Polyamine aminopropyltransferase	1
C02	Probable magnesium transporter	1
C02	Proline transporter like	1
C02	Protein IDA-like	1
C02	Protein KINESIN LIGHT CHAIN-RELATED like	1
C02	Protein NRT1/ PTR FAMILY 7.3	1
C02	Protein aba deficient 4, chloroplastic	1
C02	Protein gamete expressed 1	1
C02	Protein zinc induced facilitator-like 1	1
C02	Proteinase inhibitor	1
C02	Putative 1-aminocyclopropane-1-carboxylate oxidase 2	1
C02	Putative BTB/POZ domain-containing protein-like	1
C02	Putative F-box family protein	1
C02	Putative GDSL esterase/lipase-like	1
C02	Putative Heat Stress Transcription Factor family protein	1
C02	Putative alcohol O-acetyltransferase	1
C02	Putative amino acid permease 7	1
C02	Putative beta-D-xylosidase	1
C02	Putative cold-regulated inner membrane protein, chloroplastic-like	1
C02	Putative dnaJ chaperone family protein	1
C02	Putative glutathione S-transferase	1
C02	Putative glutenin high molecular weight subunit DY10	1
C02	Putative glycerol-3-phosphate transporter family protein-like	1
C02	Putative hydroxyproline-rich glycoprotein family protein-like	1
C02	Putative kiwellin ripening-related protein	1
C02	Putative lysine histidine transporter 1-like	1
C02	Putative plasma membrane-associated cation-binding protein 1-like	1
C02	Putative polygalacturonase	1
C02	Putative prolyl endopeptidase-like	1
C02	Putative transcription factor WRKY family	1
C02	Putative transcription factor bHLH family	1
C02	Putative upf0481 protein	1
C02	Putative vacuolar protein sorting-associated protein 62-like	1
C02	Putative vignain-like	1
C02	RHOMBOID-like protein	1
C02	Ras-related protein like	1
C02	Respiratory burst oxidase homolog	1
C02	Rhamnogalacturonate lyase	1
C02	Ribonuclease	1
C02	Root cap/late embryogenesis-like protein	1
C02	S-adenosyl-L-methionine-dependent methyltransferase	1
C02	S-type anion channel like	1
C02	Senescence regulator	1
C02	Serine carboxypeptidase, putative	1
C02	Serine decarboxylase	1
C02	Serine protease inhibitor	1
C02	Sodium-coupled neutral amino acid transporter like	1
C02	Stigma-specific protein Stig1	1
C02	Sugar transporter, putative	1
C02	Sulfate transporter 3.1	1
C02	Synaptotagmin-3	1
C02	TPR_REGION domain-containing protein	1
C02	TPT domain-containing protein	1
C02	Transcription factor like	1
C02	Transmembrane protein	1
C02	Trypsin inhibitor	1
C02	Tubby-like F-box protein	1
C02	UDP-N-acetylglucosamine--N-acetylmuramyl- (Pentapeptide) pyrophosphoryl-undecaprenol N-acetylglucosamine transferase-like	1
C02	Upf0496 protein	1
C02	Ureide permease	1
C02	UvrABC system protein C	1
C02	VOC domain-containing protein	1
C02	Vacuolar protein sorting-associated protein 62	1
C02	Zinc finger C3HC4-type RING finger family protein	1
C02	Zinc finger protein	1
C02	agmatine coumaroyltransferase-2-like	1
C02	alpha-aminoadipic semialdehyde synthase	1
C02	beta-glucuronosyltransferase GlcAT14A-like	1
C02	boron transporter 4	1
C02	chitin-binding lectin 1-like	1
C02	endonuclease 1	1
C02	ethylene-responsive transcription factor	1
C02	extensin-2-like	1
C02	fibronectin-binding protein A-like	1
C02	gamma-interferon-inducible lysosomal thiol reductase-like	1
C02	gibberellin 2-beta-dioxygenase 1-like	1
C02	glycerol-3-phosphate 2-O-acyltransferase 6-like	1
C02	inorganic pyrophosphatase 1-like	1
C02	metallocarboxypeptidase inhibitor-like	1
C02	miraculin-like	1
C02	pathogenesis-related protein STH-2-like	1
C02	phytosulfokines 3-like	1
C02	plant/protein (Protein of unknown function%2C DUF599)	1
C02	pleiotropic drug resistance protein 2	1
C02	polygalacturonase-like	1
C02	probable NAD(P)H dehydrogenase subunit CRR3, chloroplastic	1
C02	protein BPS1, chloroplastic-like	1
C02	protein LURP-one-related 17-like	1
C02	protein MEI2-like 2	1
C02	protein NRT1/ PTR FAMILY 8.1-like	1
C02	protein kinase family protein	1
C02	protein translocase subunit SecA-like	1
C02	putative phytosulfokines 6	1
C02	subtilisin-like protease	1
C02	transferring glycosyl group transferase (DUF604)	1
C03	Cytochrome P450	9
C03	Unknown protein	8
C03	Receptor-like serine/threonine-protein kinase	7
C03	UDP-glycosyltransferase	6
C03	RING-type domain-containing protein	5
C03	AAA domain-containing protein	4
C03	Cytochrome P450, putative	4
C03	NAC domain-containing protein	4
C03	Voltage-dependent T-type calcium channel subunit alpha-1I	4
C03	WAT1-related protein	4
C03	Gibberellin 2-beta-dioxygenase 1	3
C03	Nodulin-like domain-containing protein	3
C03	Peroxidase	3
C03	Receptor-like protein kinase	3
C03	SPX domain-containing protein	3
C03	acylsugar acyltransferase 3-like	3
C03	Aa_trans domain-containing protein	2
C03	Abhydrolase_3 domain-containing protein	2
C03	C2H2-type domain-containing protein	2
C03	Ethylene-responsive transcription factor	2
C03	F-box domain-containing protein	2
C03	Fe2OG dioxygenase domain-containing protein	2
C03	Glucan endo-1,3-beta-glucosidase	2
C03	Glycosyltransferase	2
C03	Osmotin-like protein	2
C03	PLAT domain-containing protein	2
C03	PREDICTED: zinc transporter	2
C03	Pept_C1 domain-containing protein	2
C03	Potassium transporter	2
C03	Protein kinase domain-containing protein	2
C03	Putative glutathione S-transferase	2
C03	Putative protein NRT1/ PTR FAMILY 2.2	2
C03	Putative transcription factor WRKY family	2
C03	Transmembrane protein	2
C03	caffeoyl-CoA O-methyltransferase-like	2
C03	von willebrand factor A domain protein	2
C03	1-aminocyclopropane-1-carboxylate oxidase 2	1
C03	1-aminocyclopropane-1-carboxylate oxidase homolog 2	1
C03	12-oxophytodienoate reductase	1
C03	ABC transporter B family member	1
C03	ABC transporter B family protein	1
C03	ALOG domain-containing protein	1
C03	ANK_REP_REGION domain-containing protein	1
C03	AP2/ERF domain-containing transcription factor	1
C03	Abc transporter g family member 36	1
C03	Abscisic stress-ripening protein	1
C03	Alcohol dehydrogenase, putative	1
C03	Aldehyde dehydrogenase	1
C03	Aldehyde oxidase	1
C03	Alginate_lyase2 domain-containing protein	1
C03	Allene oxide synthase	1
C03	Alpha-amylase	1
C03	Amine oxidase	1
C03	Ammonium transporter	1
C03	Aquaporin	1
C03	Aquaporin-like protein	1
C03	Autophagy-related protein	1
C03	Auxin-responsive protein	1
C03	BHLH transcription factor	1
C03	BI1-like protein	1
C03	BTB domain-containing protein	1
C03	BZIP domain-containing protein	1
C03	Beta-glucosidase like	1
C03	Bidirectional sugar transporter SWEET	1
C03	CAP10 domain-containing protein	1
C03	CASP-like protein	1
C03	CCHC-type domain-containing protein	1
C03	Caffeic acid O-methyltransferase	1
C03	Calcium/calmodulin-dependent protein kinase	1
C03	Catalase	1
C03	Cationic amino acid transporter like	1
C03	Chitin-binding type-1 domain-containing protein	1
C03	Cinnamoyl CoA reductase	1
C03	Cobyric acid synthase	1
C03	Cytochrome P450 family protein	1
C03	Cytochrome b561 domain-containing protein	1
C03	Cytokinin dehydrogenase	1
C03	Cytokinin riboside 5'-monophosphate phosphoribohydrolase	1
C03	DUF1336 domain-containing protein	1
C03	DUF1685 family protein	1
C03	DUF506 family protein	1
C03	DUF740 family protein	1
C03	Disease resistance protein	1
C03	Dormancy/auxin associated family protein	1
C03	E3 ubiquitin-protein ligase RMA1H1	1
C03	E3 ubiquitin-protein ligase rma1h1	1
C03	Eukaryotic translation initiation factor 3 subunit C	1
C03	FAD-binding FR-type domain-containing protein	1
C03	FBD domain-containing protein	1
C03	FSH1 domain-containing protein	1
C03	Fatty acid oxidation complex subunit alpha	1
C03	Ferrochelatase	1
C03	GDP-mannose transporter like	1
C03	Gibberellin 2-beta-dioxygenase	1
C03	Gln-synt_C domain-containing protein	1
C03	Glutamate receptor	1
C03	Glutathione-S-transferase	1
C03	Glycosyltransferase family 92 protein	1
C03	Glycosyltransferase, putative	1
C03	HIG1 domain-containing protein	1
C03	Heparan-alpha-glucosaminide N-acetyltransferase-like protein (DUF1624)	1
C03	Hexosyltransferase	1
C03	Homeobox protein, putative	1
C03	Inorganic pyrophosphatase 1	1
C03	Integrase catalytic domain-containing protein	1
C03	Jasmonate O-methyltransferase	1
C03	Kinase	1
C03	LEA_2 domain-containing protein	1
C03	LIM zinc-binding domain-containing protein	1
C03	LRRNT_2 domain-containing protein	1
C03	Late embryogenesis abundant protein Lea5	1
C03	Leucine-rich repeat (LRR) family protein	1
C03	MFS domain-containing protein	1
C03	MFS transporter	1
C03	MYB transcription factor	1
C03	MYB-related transcription factor	1
C03	Magnesium-chelatase subunit H	1
C03	Melanin-concentrating hormone receptor 1	1
C03	Metal transporter	1
C03	Mitochondrial pyruvate carrier	1
C03	N-acetyltransferase domain-containing protein	1
C03	NAD(P)-bd_dom domain-containing protein	1
C03	NRT1/PTR family protein 2.2	1
C03	Nitrate reductase	1
C03	No CDS and protein	1
C03	Non-specific lipid-transfer protein-like protein	1
C03	Oidium resistance required 1	1
C03	PAR1 protein	1
C03	PAR1-like protein	1
C03	PHD-type domain-containing protein	1
C03	PLATZ transcription factor family protein	1
C03	PRA1 family protein	1
C03	PREDICTED: DUF1677	1
C03	PREDICTED: DUF761 domain	1
C03	PREDICTED: cytochrome P450	1
C03	PREDICTED: membrane	1
C03	PREDICTED: purine permease	1
C03	PREDICTED: transmembrane	1
C03	PREDICTED: trichome birefringence	1
C03	PREDICTED: ureide permease	1
C03	PREDICTED: vacuolar iron transporter	1
C03	PREDICTED: vacuolar-sorting receptor	1
C03	Pathogen-related protein	1
C03	Pathogenesis-related protein 1	1
C03	Phosphate carrier protein, mitochondrial	1
C03	Phosphoglycerate mutase	1
C03	Protein DDI1 2	1
C03	Protein LIGHT-DEPENDENT SHORT HYPOCOTYLS like	1
C03	Protein kinase	1
C03	Protein yippee-like	1
C03	Proteinase inhibitor	1
C03	Proteinase inhibitor type-2	1
C03	Purine permease	1
C03	Purple acid phosphatase	1
C03	Putative E3 ubiquitin-protein ligase XBAT31	1
C03	Putative F-box protein-like	1
C03	Putative Heavy metal-associated domain, HMA	1
C03	Putative PLATZ transcription factor family protein-like	1
C03	Putative auxin efflux carrier family protein-like	1
C03	Putative cyclin-dependent protein kinase inhibitor SMR2-like	1
C03	Putative ethylene-responsive transcription factor-like	1
C03	Putative extensin domain-containing protein	1
C03	Putative glutathione S-transferase-like	1
C03	Putative kinase	1
C03	Putative ovule protein	1
C03	Putative receptor-like protein kinase	1
C03	Putative subtilisin-like protease	1
C03	Putative transcription factor DIVARICATA-like	1
C03	Putative tyrosine-protein phosphatase	1
C03	Putative ubiquitin-conjugating enzyme E2 24-like	1
C03	Retrotran_gag_3 domain-containing protein	1
C03	Retrovirus-related Pol polyprotein LINE-1	1
C03	SHSP domain-containing protein	1
C03	Serine acetyltransferase	1
C03	Serine/arginine-rich-splicing factor like	1
C03	Sesquiterpene synthase	1
C03	Short-chain dehydrogenase/reductase	1
C03	Subtilisin-like protease	1
C03	Terpene synthase	1
C03	Transcription factor WRKY	1
C03	Transmembrane protein, putative	1
C03	U-box domain-containing protein kinase family protein, putative	1
C03	UDP-glucose 4-epimerase	1
C03	Ubiquitin-like domain-containing protein	1
C03	Usp domain-containing protein	1
C03	VQ domain-containing protein	1
C03	VWFA domain-containing protein	1
C03	Vacuolar-processing enzyme	1
C03	WRKY transcription factor	1
C03	altered inheritance of mitochondria protein 32-like	1
C03	amino acid permease 6	1
C03	carotenoid 9,10(9',10')-cleavage dioxygenase 1-like	1
C03	fe(2+) transport protein 1-like	1
C03	josephin-like protein	1
C03	omega-hydroxypalmitate O-feruloyl transferase-like	1
C03	pathogenesis-related protein 1-like	1
C03	probable glutathione S-transferase	1
C03	protein NRT1/ PTR FAMILY 2.7-like	1
C03	protein PIN-LIKES 3-like	1
C03	protein PLANT CADMIUM RESISTANCE 2-like	1
C03	protein SUPPRESSOR OF K(+) TRANSPORT GROWTH DEFECT 1-like	1
C03	stress enhanced protein 2, chloroplastic	1
C03	subtilisin-like protease	1
C03	tRNA dimethylallyltransferase	1
C03	titin-like isoform X2	1
C04	Unknown protein	6
C04	Bidirectional sugar transporter SWEET	5
C04	Ethylene-responsive transcription factor	3
C04	RING-type E3 ubiquitin transferase	3
C04	Cytochrome P450, putative	2
C04	DUF4228 domain-containing protein	2
C04	F-box domain-containing protein	2
C04	GRAS domain-containing protein	2
C04	HTH-type transcriptional regulator	2
C04	LOB domain-containing protein	2
C04	PREDICTED: transmembrane	2
C04	Protein phosphatase	2
C04	WAT1-related protein	2
C04	WRKY transcription factor	2
C04	Zinc-finger protein	2
C04	AAA domain-containing protein	1
C04	ABC transporter family protein	1
C04	AP2/ERF domain-containing transcription factor	1
C04	Abhydrolase_2 domain-containing protein	1
C04	Aluminum-activated malate transporter like	1
C04	Avr9/Cf-9 rapidly elicited protein 65	1
C04	BHLH transcription factor	1
C04	C2 domain-containing protein	1
C04	CCR4 associated factor 1-related protein	1
C04	CRT binding factor	1
C04	Calcium-binding EF-hand family protein	1
C04	Calcium-binding protein	1
C04	Calmodulin-binding protein	1
C04	Carboxypeptidase	1
C04	CoA ligase	1
C04	Cytochrome b561 and DOMON domain-containing protein	1
C04	DUF599 domain-containing protein	1
C04	Disease resistance protein	1
C04	Ethylene-responsive transcription factor, putative	1
C04	Exocyst subunit Exo70 family protein	1
C04	F-box protein	1
C04	Glutamyl-tRNA reductase	1
C04	Glutaredoxin	1
C04	Glycosyltransferase	1
C04	Hexosyltransferase	1
C04	Hydroxyproline-rich systemin	1
C04	Kinase-like protein	1
C04	LEA_2 domain-containing protein	1
C04	LRRNT_2 domain-containing protein	1
C04	MENTAL domain-containing protein	1
C04	Mediator of RNA polymerase II transcription subunit	1
C04	Myb-like protein H isoform X1	1
C04	Nucleotide-sugar transporter	1
C04	Nudix hydrolase domain-containing protein	1
C04	PREDICTED: purine permease	1
C04	Pectinesterase	1
C04	Phosphatase 2C family protein	1
C04	Protein DETOXIFICATION	1
C04	Protein NRT1/ PTR FAMILY 5.5	1
C04	Protein kinase domain-containing protein	1
C04	Proteinase inhibitor	1
C04	Putative IST1-like protein-like	1
C04	Putative Late embryogenesis abundant protein, LEA5-type	1
C04	Putative O-methyltransferase	1
C04	Putative beta-D-xylosidase 5-like protein	1
C04	Putative boron transporter	1
C04	Putative heavy metal-associated domain, HMA	1
C04	Retrovirus-related Pol polyprotein from transposon RE1	1
C04	S-type anion channel SLAH1-like	1
C04	Stress induced protein	1
C04	U-box domain-containing protein 4-like	1
C04	Ubiquitin-conjugating enzyme, E2	1
C04	Zinc finger protein	1
C04	Zinc finger protein, putative	1
C04	ZnMc domain-containing protein	1
C04	benzyl alcohol O-benzoyltransferase	1
C04	calmodulin-binding protein (DUF1645)	1
C04	protein BPS1, chloroplastic-like	1
C04	protein NRT1/ PTR FAMILY 2.7-like	1
C04	protein NRT1/ PTR FAMILY 7.3-like	1
C04	protein PLANT CADMIUM RESISTANCE 2-like	1
C04	protein kinase family protein	1
C05	Xyloglucan endotransglucosylase/hydrolase	4
C05	Protein kinase family protein	3
C05	Proteinase inhibitor	3
C05	protein EXORDIUM-like	3
C05	Calcium binding protein	2
C05	Cytochrome P450	2
C05	DDE Tnp4 domain-containing protein	2
C05	Ethylene-responsive transcription factor	2
C05	GRAS domain-containing protein	2
C05	Protein phosphatase	2
C05	Putative mitochondrial carrier protein	2
C05	WAT1-related protein	2
C05	Wall-associated receptor kinase	2
C05	248FR	1
C05	ACT domain-containing protein	1
C05	AP2/ERF domain-containing transcription factor	1
C05	Abhydrolase_3 domain-containing protein	1
C05	Apyrase	1
C05	Avr9/Cf-9 rapidly elicited protein 65	1
C05	C2 domain-containing protein	1
C05	COBRA-like protein 7	1
C05	CRT binding factor	1
C05	Calcium-binding EF-hand	1
C05	Calcium-transporting ATPase	1
C05	Clp_N domain-containing protein	1
C05	CoA ligase	1
C05	Cotton fiber protein	1
C05	Disease resistance protein (TIR-NBS-LRR class), putative	1
C05	Disease resistance protein N-like protein	1
C05	FAD_binding_3 domain-containing protein	1
C05	FSH1 domain-containing protein	1
C05	Fructose-bisphosphate aldolase	1
C05	Galactinol--sucrose galactosyltransferase	1
C05	Glutamine amidotransferase type-1 domain-containing protein	1
C05	Glutamine synthetase	1
C05	Glycosyltransferase	1
C05	Heat-shock protein, putative	1
C05	IQ domain-containing protein IQM3-like	1
C05	LEA_2 domain-containing protein	1
C05	NAC domain-containing protein	1
C05	NADP-specific glutamate dehydrogenase, putative	1
C05	NB-ARC domain-containing disease resistance protein	1
C05	NPH3 domain-containing protein	1
C05	NmrA domain-containing protein	1
C05	Omega-3 fatty acid desaturase	1
C05	PABS domain-containing protein	1
C05	PREDICTED: RING-H2	1
C05	PREDICTED: abscisic acid 8'-hydroxylase	1
C05	PREDICTED: calcium-binding	1
C05	Pectinesterase	1
C05	Protein SAR DEFICIENT 1	1
C05	Protein UPSTREAM OF FLC	1
C05	Protein argonaute 2	1
C05	Protein kinase	1
C05	Putative Formin-like protein 18	1
C05	Putative disease resistance protein	1
C05	RING-type E3 ubiquitin transferase	1
C05	Receptor-like serine/threonine-protein kinase	1
C05	Sesquiterpene synthase	1
C05	Sodium/calcium exchanger family protein / calcium-binding EF hand family protein	1
C05	Subtilisin-like protease SBT3	1
C05	Sucrose synthase	1
C05	Unknown protein	1
C05	VQ domain-containing protein	1
C05	WD_REPEATS_REGION domain-containing protein	1
C05	WRKY transcription factor	1
C05	Zinc finger CCCH domain-containing protein	1
C05	Zinc finger protein	1
C05	glycine-rich cell wall structural protein 1.8-like	1
C05	nodulin-related protein 1-like	1
C05	nucleolar GTP-binding protein 2	1
C05	protein FAF-like, chloroplastic	1
C05	rapid alkalinization factor-like	1
C05	senescence-associated carboxylesterase 101	1
C05	serine-rich protein-like protein	1
C05	transmembrane protein 53	1
C05	xyloglucan glycosyltransferase 4	1
C06	Expansin	3
C06	AB hydrolase-1 domain-containing protein	2
C06	BHLH transcription factor	1
C06	Cytochrome P450	1
C06	FAS1 domain-containing protein	1
C06	Fasciclin-like arabinogalactan protein	1
C06	GDSL esterase/lipase	1
C06	Gibberellin-regulated protein 2	1
C06	Glycerol-3-phosphate acyltransferase	1
C06	Kinase, putative	1
C06	MOTHER of FT and TFL1 1	1
C06	Neurogenic locus notch-like protein 2-like	1
C06	Pectinesterase	1
C06	Peptidase A1 domain-containing protein	1
C06	Putative transcription factor bHLH family	1
C06	Receptor-like protein kinase	1
C06	VOC domain-containing protein	1
C06	Xyloglucan endotransglucosylase/hydrolase	1
C06	ZF-HD dimerization-type domain-containing protein	1
C06	acid phosphatase 1	1
C06	pathogenesis-related protein STH-2-like	1
C07	Kinesin-like protein	19
C07	Unknown protein	12
C07	AAI domain-containing protein	11
C07	GDSL esterase/lipase	11
C07	Histone H4	11
C07	Histone H2B	10
C07	Histone H3	9
C07	Peptidase A1 domain-containing protein	7
C07	Receptor-like protein kinase	7
C07	Cytochrome P450	6
C07	Histone H2A	6
C07	DNA helicase	5
C07	Phytocyanin domain-containing protein	5
C07	3-ketoacyl-CoA synthase	4
C07	Endoglucanase	4
C07	Kinase family protein	4
C07	Protein kinase domain-containing protein	4
C07	Protein kinase family protein	4
C07	WD_REPEATS_REGION domain-containing protein	4
C07	Xyloglucan endotransglucosylase/hydrolase	4
C07	Aquaporin-like protein	3
C07	Auxin efflux carrier component	3
C07	Cyclin family protein	3
C07	Glycosyltransferase	3
C07	Homeobox-leucine zipper protein	3
C07	NAB domain-containing protein	3
C07	Pectate lyase	3
C07	Pectinesterase	3
C07	Receptor-like kinase	3
C07	TPX2 domain-containing protein	3
C07	UDP-glycosyltransferase	3
C07	acetyl-CoA-benzylalcohol acetyltransferase-like	3
C07	glycine-rich cell wall structural protein-like	3
C07	protein ECERIFERUM 1-like	3
C07	protein kinase family protein	3
C07	65-kDa microtubule-associated protein 3	2
C07	ABC transporter family protein	2
C07	Alcohol dehydrogenase, putative	2
C07	Auxin-responsive protein	2
C07	Beta-galactosidase	2
C07	Beta-glucosidase	2
C07	Cell division cycle 20, cofactor of APC complex	2
C07	Cyclic nucleotide gated channel	2
C07	Cyclin	2
C07	DNA (Cytosine-5-)-methyltransferase	2
C07	DUF4005 domain-containing protein	2
C07	DUF4378 domain-containing protein	2
C07	Dehydration-responsive element-binding protein like	2
C07	Deoxyuridine 5'-triphosphate nucleotidohydrolase	2
C07	Gibberellin-regulated protein 2	2
C07	Growth-regulating factor like	2
C07	Interactor of constitutive active rops 2, chloroplastic	2
C07	L-ascorbate oxidase homolog	2
C07	L-ascorbate oxidase-like protein	2
C07	Laccase	2
C07	LuxR family transcriptional regulator, putative	2
C07	Non-specific lipid-transfer protein	2
C07	Oxygen-dependent choline dehydrogenase	2
C07	PMEI domain-containing protein	2
C07	PREDICTED: growth-regulating factor	2
C07	PREDICTED: sulfite exporter TauE/SafE family	2
C07	Patatin	2
C07	Protein DETOXIFICATION	2
C07	Protein TPX2	2
C07	Protein kinase	2
C07	Putative GDSL esterase/lipase-like	2
C07	Putative ovule protein	2
C07	Putative subtilisin-like protease-like	2
C07	RING-type domain-containing protein	2
C07	Remorin_C domain-containing protein	2
C07	Ribonucleoside-diphosphate reductase	2
C07	Structural maintenance of chromosomes protein	2
C07	Subtilisin-like protease	2
C07	TF-B3 domain-containing protein	2
C07	TOG domain-containing protein	2
C07	TPR_REGION domain-containing protein	2
C07	Transferase	2
C07	Transmembrane protein	2
C07	Tubulin beta chain	2
C07	VID27 domain-containing protein	2
C07	VOC domain-containing protein	2
C07	Wall-associated receptor kinase	2
C07	fasciclin-like arabinogalactan protein 1	2
C07	glycerol-3-phosphate 2-O-acyltransferase 6-like	2
C07	omega-hydroxypalmitate O-feruloyl transferase	2
C07	pollen-specific leucine-rich repeat extensin-like protein 1 isoform X1	2
C07	2-oxoglutarate-dependent dioxygenase	1
C07	2-oxoisovalerate dehydrogenase subunit alpha 2, mitochondrial	1
C07	ABC transporter ATP-binding/permease protein like	1
C07	ABC transporter B family member 2	1
C07	AMP-binding domain-containing protein	1
C07	ANK_REP_REGION domain-containing protein	1
C07	ARM repeat superfamily protein	1
C07	Aa_trans domain-containing protein	1
C07	Acyl-[acyl-carrier-protein] desaturase	1
C07	Acyl-activating enzyme	1
C07	Adenylyl-sulfate kinase	1
C07	Aldehyde dehydrogenase	1
C07	Aldehyde oxidase	1
C07	Alpha-L-fucosidase 1	1
C07	Alpha-galactosidase	1
C07	Anthocyanidin synthase 2	1
C07	Anthranilate phosphoribosyltransferase	1
C07	Aquaporin	1
C07	Arabinogalactan peptide	1
C07	Asparagine synthetase [glutamine-hydrolyzing]	1
C07	Auxin response factor	1
C07	Auxin-induced protein like	1
C07	Axial regulator YABBY like	1
C07	BAHD acyltransferase DCR	1
C07	BED-type domain-containing protein	1
C07	BRCT domain-containing protein	1
C07	BTB domain-containing protein	1
C07	BUB1 N-terminal domain-containing protein	1
C07	BURP domain-containing protein	1
C07	Basic-leucine zipper domain-containing protein	1
C07	Bet_v_1 domain-containing protein	1
C07	Beta-hexosaminidase	1
C07	C2 NT-type domain-containing protein	1
C07	C2 calcium/lipid-binding plant phosphoribosyltransferase family protein	1
C07	C2 domain-containing protein	1
C07	CRC domain-containing protein TSO1	1
C07	Cellulose synthase-like protein	1
C07	Chalcone-flavanone isomerase family protein	1
C07	Chlorophyllase	1
C07	Cnd3 domain-containing protein	1
C07	Condensin complex subunit 1	1
C07	Condensin-2 complex subunit G2	1
C07	Cysteine proteinase	1
C07	Cysteine-rich extensin-like protein	1
C07	Cytochrome P450, putative	1
C07	Cytochrome b5 heme-binding domain-containing protein	1
C07	Cytochrome b561 and domon domain-containing protein	1
C07	Cytochrome p450	1
C07	Cytosol aminopeptidase family protein	1
C07	DDT domain-containing protein	1
C07	DEK_C domain-containing protein	1
C07	DNA (cytosine-5)-methyltransferase	1
C07	DNA helicase, ATP-dependent	1
C07	DNA polymerase	1
C07	DNA polymerase alpha subunit B	1
C07	DNA replication licensing factor MCM7	1
C07	DNA topoisomerase 2	1
C07	DNA-3-methyladenine glycosylase, putative	1
C07	DNA-damage-repair/toleration protein	1
C07	DUF1997 family protein	1
C07	DUF632 domain-containing protein	1
C07	DUF642 domain-containing protein	1
C07	DUF868 domain-containing protein	1
C07	Dentin sialophosphoprotein isoform X2	1
C07	Dihydroflavonol-4-reductase	1
C07	Dof-type domain-containing protein	1
C07	Dynamin-type G domain-containing protein	1
C07	E2F transcription factor-like E2FE	1
C07	EH domain-containing protein 1-like	1
C07	Epimerase domain-containing protein	1
C07	F-box/WD repeat-containing 10	1
C07	FACT complex subunit SPT16	1
C07	FAS1 domain-containing protein	1
C07	FA_desaturase domain-containing protein	1
C07	FMN hydroxy acid dehydrogenase domain-containing protein	1
C07	Farnesyl pyrophosphate synthase	1
C07	Fe2OG dioxygenase domain-containing protein	1
C07	Fimbrin-2	1
C07	Floricaula/leafy-like transcription factor	1
C07	Fn3_like domain-containing protein	1
C07	Formin-like protein	1
C07	GATA transcription factor	1
C07	GATA type zinc finger transcription factor family protein	1
C07	GRAS domain-containing protein	1
C07	Galactose-binding domain-like protein	1
C07	Gamma-interferon-inducible lysosomal thiol reductase-like	1
C07	Germin-like protein	1
C07	Gibberellin regulated protein	1
C07	Gibberellin-regulated protein 1	1
C07	Glutamine synthetase	1
C07	Glutaredoxin domain-containing protein	1
C07	Glycerophosphodiester phosphodiesterase	1
C07	Golgin subfamily A member 4, putative	1
C07	Growth-regulating factor 3	1
C07	H15 domain-containing protein	1
C07	HXXXD-type acyl-transferase family protein, putative	1
C07	Hexosyltransferase	1
C07	High mobility group (HMG) box domain-containing protein	1
C07	High mobility group B protein	1
C07	Histone H1	1
C07	Homeobox-leucine zipper family protein	1
C07	Homeobox-leucine zipper protein like	1
C07	Hydroxycinnamoyl-CoA shikimate/quinate hydroxycinnamoyl transferase	1
C07	IAA-amino acid hydrolase ILR1, putative	1
C07	INCENP_ARK-bind domain-containing protein	1
C07	IQ domain-containing protein/DUF4005 domain-containing protein	1
C07	Indole-3-acetate O-methyltransferase 1	1
C07	Inhibitor I9 domain-containing protein	1
C07	Interferon-activable protein	1
C07	Isocitrate lyase	1
C07	Kinase like protein	1
C07	Kinesin related protein	1
C07	Knot1 domain-containing protein	1
C07	Kunitz-like protease inhibitor	1
C07	LEA_2 domain-containing protein	1
C07	LIM domain-containing protein	1
C07	LOB domain-containing protein	1
C07	LRRNT_2 domain-containing protein	1
C07	Leucine-rich repeat (LRR) family protein	1
C07	Leucine-rich repeat-containing protein 50	1
C07	Leucine-rich repeat/extensin	1
C07	Lipase	1
C07	Long-chain acyl-CoA synthetase	1
C07	MADS box transcription factor	1
C07	MYB transcription factor	1
C07	Malate synthase	1
C07	Meiosis-specific nuclear structural protein	1
C07	Methylenetetrahydrofolate reductase	1
C07	Methyltransf_11 domain-containing protein	1
C07	Methyltransferase	1
C07	Microtubule-associated protein	1
C07	Microtubule-associated protein RP/EB family member 1C	1
C07	Mitochondrial outer membrane protein porin	1
C07	Mitogen-activated protein kinase	1
C07	Myb family transcription factor family protein	1
C07	Myb-like domain-containing protein	1
C07	N-acetyltransferase domain-containing protein	1
C07	NAD-dependent protein deacetylase HST1-like	1
C07	Neurofilament heavy protein	1
C07	No CDS and protein	1
C07	Nodulin-like domain-containing protein	1
C07	O-acyltransferase WSD1-like	1
C07	O-fucosyltransferase family protein	1
C07	OVATE domain-containing protein	1
C07	PLAT domain-containing protein	1
C07	PREDICTED: UDP-glycosyltransferase	1
C07	PREDICTED: WUSCHEL-related homeobox	1
C07	PREDICTED: cytochrome P450	1
C07	PREDICTED: gibberellin-regulated	1
C07	PREDICTED: interactor of constitutive active ROPs	1
C07	PREDICTED: rop guanine nucleotide exchange factor	1
C07	PREDICTED: transmembrane	1
C07	PREDICTED: trichohyalin	1
C07	Patellin-6	1
C07	Pectinesterase/pectinesterase inhibitor	1
C07	Peptidyl-prolyl cis-trans isomerase	1
C07	Peroxidase	1
C07	Phosphoenolpyruvate/phosphate translocator chloroplastic-like	1
C07	Phosphoethanolamine N-methyltransferase	1
C07	Phosphoethanolamine n-methyltransferase	1
C07	Pollen Ole e 1 allergen/extensin	1
C07	Polyphenol oxidase, chloroplastic-like	1
C07	Portal protein	1
C07	Proliferating cell nuclear antigen	1
C07	Protein BREAST CANCER SUSCEPTIBILITY 1-like protein	1
C07	Protein EXORDIUM-like 2	1
C07	Protein FANTASTIC FOUR like	1
C07	Protein IQ-DOMAIN like	1
C07	Protein RALF-like 34	1
C07	Protein Ycf2 like	1
C07	Protein phosphatase	1
C07	Protodermal factor 1	1
C07	Putative 65-kDa microtubule-associated protein 1-like	1
C07	Putative ABC transporter B family member 19-like	1
C07	Putative BTB/POZ domain-containing protein NPY1-like	1
C07	Putative C2 calcium/lipid-binding plant phosphoribosyltransferase family protein	1
C07	Putative C2 domain, phosphoribosyltransferase	1
C07	Putative GRF1-interacting factor 1-like	1
C07	Putative IST1-like	1
C07	Putative LOV domain-containing protein	1
C07	Putative MYB transcription factor	1
C07	Putative Pollen Ole e 1 allergen and extensin family protein	1
C07	Putative RNA polymerase II elongation factor ELL3-like	1
C07	Putative UDP-glucuronate 4-epimerase 6-like	1
C07	Putative WEB family protein-like	1
C07	Putative auxin efflux carrier	1
C07	Putative auxin-responsive family protein	1
C07	Putative cingulin-like protein 1-like	1
C07	Putative cyclin	1
C07	Putative cytochrome P450	1
C07	Putative flocculation protein FLO11-like	1
C07	Putative geranyllinalool synthase	1
C07	Putative glutathione S-transferase	1
C07	Putative gpi-anchored protein	1
C07	Putative heavy metal-associated domain, HMA	1
C07	Putative inactive receptor kinase	1
C07	Putative interactor of constitutive active ROPs 3-like	1
C07	Putative lysM domain-containing GPI-anchored protein 1-like	1
C07	Putative myb-like protein X-like	1
C07	Putative neuron navigator 1-like	1
C07	Putative phosphoserine phosphatase, chloroplastic-like	1
C07	Putative receptor kinase	1
C07	Putative receptor-like protein kinase	1
C07	Putative strictosidine synthase	1
C07	Putative sulfite exporter TauE/SafE family protein-like	1
C07	Putative transcription factor bHLH family	1
C07	Pyrophosphate-energized vacuolar membrane proton pump	1
C07	RING-type E3 ubiquitin transferase	1
C07	RNA-binding protein	1
C07	Receptor protein kinase	1
C07	Receptor protein kinase, putative	1
C07	Receptor protein kinase-like protein	1
C07	Receptor-kinase, putative	1
C07	Receptor-like serine/threonine-protein kinase	1
C07	Replication protein A subunit	1
C07	Reticulon-like protein	1
C07	Retrovirus-related Pol polyprotein from transposon TNT 1-94	1
C07	Rho GTPase-activating protein	1
C07	Ribonucleoside-diphosphate reductase small chain	1
C07	Root meristem growth factor 6	1
C07	S-acyltransferase	1
C07	S-type anion channel like	1
C07	SAL1 phosphatase-like	1
C07	START domain-containing protein	1
C07	Secoisolariciresinol dehydrogenase	1
C07	Serine/arginine repetitive matrix protein 1	1
C07	Serine/threonine-protein kinase atr	1
C07	Squamosa promoter binding protein-like protein	1
C07	Str_synth domain-containing protein	1
C07	Sulfotransferase	1
C07	TPR repeat-containing thioredoxin like	1
C07	Terpene cyclase/mutase family member	1
C07	Thaumatin	1
C07	Transcription factor Inducer of CBF expression 1	1
C07	Transcription factor like	1
C07	Tub domain-containing protein	1
C07	Tubulin alpha chain	1
C07	ULP_PROTEASE domain-containing protein	1
C07	Ubiquitin-conjugating enzyme, E2	1
C07	Upf0503 protein, chloroplastic	1
C07	Usp domain-containing protein	1
C07	Uveal autoantigen with coiled-coil domains and ankyrin repeats isoform 1	1
C07	Vacuolar cation/proton exchanger	1
C07	Vitellogenin-like protein	1
C07	WAT1-related protein	1
C07	X8 domain-containing protein	1
C07	YABBY protein	1
C07	ZF-HD dimerization-type domain-containing protein	1
C07	Zinc finger CCCH domain-containing protein	1
C07	abnormal spindle-like microcephaly-associated protein homolog	1
C07	acid phosphatase 1-like	1
C07	acyl-CoA-binding domain-containing protein 4	1
C07	aspartic proteinase-like	1
C07	axial regulator YABBY 5	1
C07	basic helix loop helix (bHLH) DNA-binding superfamily protein	1
C07	beta-fructofuranosidase, insoluble isoenzyme 1-like	1
C07	bifunctional aspartokinase/homoserine dehydrogenase, chloroplastic-like	1
C07	calponin homology domain-containing protein DDB_G0272472-like	1
C07	carboxyl-terminal peptidase (DUF239)	1
C07	chitinase-like protein PB1E7.04c isoform X2	1
C07	classical arabinogalactan protein 26-like	1
C07	condensin-2 complex subunit D3	1
C07	double-stranded RNA-binding protein 2	1
C07	early nodulin-like protein 1	1
C07	epidermal growth factor receptor substrate 15 homolog	1
C07	galactose oxidase-like	1
C07	glucan endo-1,3-beta-glucosidase 3	1
C07	glucan endo-1,3-beta-glucosidase 3-like	1
C07	glucomannan 4-beta-mannosyltransferase 9	1
C07	glucomannan 4-beta-mannosyltransferase 9-like	1
C07	glycine-rich cell wall structural protein 1-like	1
C07	glycine-rich protein-like	1
C07	histone H1-like	1
C07	leucine-rich repeat extensin-like protein 4	1
C07	malonyl-coenzyme:anthocyanin 5-O-glucoside-6'''-O-malonyltransferase-like	1
C07	monocopper oxidase-like protein SKU5	1
C07	non-homologous end joining protein Ku-like	1
C07	nucleobase-ascorbate transporter 6-like	1
C07	patellin-4-like	1
C07	phosphate transporter PHO1 homolog 1-like	1
C07	piriformospora indica-insensitive protein 2-like	1
C07	probable protein ABIL5 isoform X2	1
C07	proline-rich protein 4-like	1
C07	protein BREVIS RADIX-like	1
C07	protein CHUP1, chloroplastic-like	1
C07	protein ECERIFERUM 26-like	1
C07	protein FAR1-RELATED SEQUENCE 5-like	1
C07	protein JASON-like	1
C07	protein NRT1/ PTR FAMILY 1.2-like	1
C07	protein NRT1/ PTR FAMILY 6.2	1
C07	protein timeless homolog	1
C07	protodermal factor 1	1
C07	putative SWI/SNF-related matrix-associated actin-dependent regulator of chromatin subfamily A member 3-like 3	1
C07	putative glycosyltransferase 7	1
C07	reactive Intermediate Deaminase A, chloroplastic-like	1
C07	receptor-like kinase	1
C07	replication protein A 32 kDa subunit A-like	1
C07	selenoprotein H	1
C07	serine/arginine repetitive matrix-like protein	1
C07	subtilisin-like protease	1
C07	t-SNARE coiled-coil homology domain-containing protein	1
C07	ternary complex factor MIP1 leucine-zipper protein (Protein of unknown function%2C DUF547)	1
C07	thionin-like protein 2	1
C07	titin homolog isoform X4	1
C07	transcription factor-like protein	1
C07	transferring glycosyl group transferase (DUF604)	1
C07	transmembrane protein 45A-like	1
C07	tryptophan aminotransferase-related protein 4-like	1
C08	Chlorophyll a-b binding protein, chloroplastic	8
C08	Putative subtilisin-like protease-like	8
C08	Cytochrome P450	6
C08	Auxin-responsive protein	4
C08	BURP domain-containing protein	4
C08	SHSP domain-containing protein	4
C08	ANK_REP_REGION domain-containing protein	3
C08	Cellulose synthase	3
C08	Fe2OG dioxygenase domain-containing protein	3
C08	GDSL esterase/lipase	3
C08	Glycosyltransferase	3
C08	Kinesin-like protein	3
C08	LRRNT_2 domain-containing protein	3
C08	No CDS and protein	3
C08	Phospholipase A1	3
C08	Protein kinase	3
C08	Ribulose bisphosphate carboxylase small chain	3
C08	UPF0481 protein At3g47200-like	3
C08	101 kDa malaria antigen	2
C08	2-oxoglutarate-dependent dioxygenase	2
C08	AP2-like ethylene-responsive transcription factor	2
C08	Acid phosphatase 1	2
C08	Allene oxide synthase	2
C08	Annexin	2
C08	Aquaporin-like protein	2
C08	Ascorbate peroxidase	2
C08	Beta-glucosidase	2
C08	C2H2-type domain-containing protein	2
C08	Cyclin	2
C08	Cysteine proteinase	2
C08	DUF642 domain-containing protein	2
C08	Expansin	2
C08	Fasciclin-like arabinogalactan protein	2
C08	Ferredoxin	2
C08	Glucan endo-1,3-beta-glucosidase	2
C08	Glyceraldehyde-3-phosphate dehydrogenase	2
C08	Kinase family protein	2
C08	Knot1 domain-containing protein	2
C08	Laccase	2
C08	Lipoxygenase	2
C08	O-methyltransferase	2
C08	Pectinesterase	2
C08	Peroxidase	2
C08	Protein kinase domain-containing protein	2
C08	Receptor-like protein kinase	2
C08	Stress-response A/B barrel domain-containing protein	2
C08	Sucrose synthase	2
C08	Unknown protein	2
C08	X8 domain-containing protein	2
C08	acid phosphatase 1-like	2
C08	1-deoxy-D-xylulose-5-phosphate synthase	1
C08	2-alkenal reductase (NADP(+)-dependent)	1
C08	2-oxoglutarate (2OG) and Fe(II)-dependent oxygenase superfamily protein	1
C08	3-hydroxy-3-methylglutaryl coenzyme A reductase	1
C08	3-ketoacyl-CoA synthase	1
C08	4-coumarate--CoA ligase like	1
C08	60S ribosomal protein L5-like	1
C08	AAA domain-containing protein	1
C08	AP2-like ethylene-responsive transcription factor ANT	1
C08	ATP-dependent DNA helicase	1
C08	AWPM-19-like family protein	1
C08	AWPM-19-like membrane family protein	1
C08	Aa_trans domain-containing protein	1
C08	Acid beta-fructofuranosidase	1
C08	Adenylyl-sulfate kinase	1
C08	Allene oxide cyclase	1
C08	Aquaporin	1
C08	Asparagine--tRNA ligase	1
C08	Auxin efflux carrier component	1
C08	Auxin responsive SAUR protein	1
C08	BEST plant protein match is: (TAIR:plant.1) protein, putative	1
C08	BHLH transcription factor	1
C08	Bet_v_1 domain-containing protein	1
C08	Beta-galactosidase	1
C08	C2 NT-type domain-containing protein	1
C08	CASP-like protein	1
C08	CBS domain-containing protein CBSX5-like	1
C08	Calcium binding protein	1
C08	Calcium-transporting ATPase	1
C08	Cysteine-rich extensin-like protein	1
C08	Cytochrome b561 and DOMON domain-containing protein	1
C08	D-ribose-binding periplasmic protein	1
C08	DUF1499 family protein	1
C08	Dihydrolipoyl dehydrogenase	1
C08	Endoglucanase	1
C08	Epimerase domain-containing protein	1
C08	F-box/kelch-repeat protein	1
C08	FAD-binding PCMH-type domain-containing protein	1
C08	FAD_binding_3 domain-containing protein	1
C08	FMN hydroxy acid dehydrogenase domain-containing protein	1
C08	Fatty acid hydroxylase domain-containing protein	1
C08	Fatty acid hydroxylase domain-containing protein 2	1
C08	GATA transcription factor	1
C08	GRAS domain-containing protein	1
C08	Gag-pol polyprotein	1
C08	Geranylgeranyl reductase	1
C08	Gibberellin regulated protein	1
C08	Gibberellin-regulated protein 1	1
C08	Glucomannan 4-beta-mannosyltransferase 2	1
C08	Glucose-1-phosphate adenylyltransferase	1
C08	Glutamate receptor	1
C08	Glutamine synthetase	1
C08	Glutathione peroxidase	1
C08	Hcy-binding domain-containing protein	1
C08	Heavy metal-associated isoprenylated plant protein	1
C08	Hexosyltransferase	1
C08	Homeobox domain-containing protein	1
C08	Homeobox-leucine zipper protein	1
C08	Hydroperoxide lyase	1
C08	Indole-3-acetic acid-amido synthetase GH3.3	1
C08	Inositol-3-phosphate synthase 1	1
C08	J domain-containing protein	1
C08	Jacalin lectin family protein	1
C08	Kunitz trypsin inhibitor	1
C08	L-ascorbate oxidase	1
C08	L-ascorbate oxidase homolog	1
C08	LEA_2 domain-containing protein	1
C08	LRR receptor-like kinase family protein	1
C08	Leucine-rich repeat extensin-like protein	1
C08	Long-chain-alcohol oxidase	1
C08	MLO-like protein	1
C08	MYB transcription factor	1
C08	Magnesium chelatase subunit	1
C08	Mannan endo-1,4-beta-mannosidase 6	1
C08	Methionine gamma-lyase	1
C08	NB-ARC domain-containing disease resistance protein	1
C08	NHL domain-containing protein, putative	1
C08	Non-specific lipid-transfer protein	1
C08	Nuclear speckle splicing regulatory protein like	1
C08	Nucleoside diphosphate kinase	1
C08	O-acyltransferase WSD1-like	1
C08	PEROXIDASE_4 domain-containing protein	1
C08	PREDICTED: NAD kinase	1
C08	PREDICTED: aquaporin	1
C08	PREDICTED: argonaute	1
C08	PREDICTED: beta-1 3-galactosyltransferase	1
C08	PREDICTED: boron transporter	1
C08	PREDICTED: glucan endo-1 3-beta-glucosidase	1
C08	PREDICTED: serine/arginine repetitive matrix 1	1
C08	Patatin	1
C08	Pathogenic type III effector avirulence factor Avr cleavage site	1
C08	Pectate lyase	1
C08	Pentatricopeptide repeat-containing protein	1
C08	Peptidase A1 domain-containing protein	1
C08	Phosphate transporter PHO1-like protein	1
C08	Phosphoinositide phospholipase C	1
C08	Phospholipase A1-Ibeta2, chloroplastic	1
C08	Photosystem i reaction center subunit n, chloroplastic	1
C08	Phytocyanin domain-containing protein	1
C08	Plastocyanin	1
C08	Polyphenol oxidase, chloroplastic-like protein	1
C08	Potassium channel like	1
C08	Protein BIG GRAIN 1-like	1
C08	Protein DETOXIFICATION	1
C08	Protein LAZY 1	1
C08	Protein LSD1	1
C08	Protein MIZU-KUSSEI 1	1
C08	Protein argonaute like	1
C08	Proteinase inhibitor	1
C08	PsbP domain-containing protein	1
C08	Putative C2 domain, phosphoribosyltransferase	1
C08	Putative GDSL esterase/lipase-like	1
C08	Putative Kinase	1
C08	Putative NHL domain-containing protein-like	1
C08	Putative O-fucosyltransferase family protein-like	1
C08	Putative amino acid transporter, transmembrane domain-containing protein	1
C08	Putative avr9/Cf-9 rapidly elicited protein-like	1
C08	Putative cytochrome P450	1
C08	Putative gpi-anchored protein	1
C08	Putative leucine-rich repeat extensin-like protein 6-like	1
C08	Putative ovule protein	1
C08	Putative oxygen-evolving enhancer protein 1, chloroplastic-like	1
C08	Putative receptor-like protein kinase	1
C08	Putative xyloglucan glycosyltransferase 12	1
C08	RING-type domain-containing protein	1
C08	Remorin_C domain-containing protein	1
C08	Ribosomal protein S12/S23	1
C08	S-adenosylmethionine synthase	1
C08	Salicylate carboxymethyltransferase	1
C08	Secoisolariciresinol dehydrogenase	1
C08	Serine/threonine-protein kinase atr	1
C08	Sieve element occlusion b	1
C08	SnoaL-like domain-containing protein	1
C08	Sodium-coupled neutral amino acid transporter like	1
C08	Sulfate transporter 3.1	1
C08	TIR domain-containing protein	1
C08	Terpene synthase	1
C08	Thaumatin-like protein	1
C08	Transmembrane protein	1
C08	Tryptophan synthase beta chain	1
C08	Tubulin beta chain	1
C08	Type IV inositol polyphosphate 5-phosphatase	1
C08	Tyrosine decarboxylase	1
C08	UDP-glucose 6-dehydrogenase	1
C08	UDP-glycosyltransferase	1
C08	VAN3-binding protein	1
C08	VOC domain-containing protein	1
C08	WHy domain-containing protein	1
C08	WRKY transcription factor	1
C08	Web family protein	1
C08	Xyloglucan endotransglucosylase/hydrolase	1
C08	actin cross-linking protein (DUF569)	1
C08	calcium/calcium/calmodulin-dependent Serine/Threonine-kinase	1
C08	carboxyl-terminal peptidase (DUF239)	1
C08	classical arabinogalactan protein 9	1
C08	eukaryotic translation initiation factor 4A1	1
C08	flocculation protein FLO11-like	1
C08	glucan endo-1,3-beta-glucosidase-like	1
C08	glycine-rich cell wall structural protein-like isoform X1	1
C08	inactive protein RESTRICTED TEV MOVEMENT 2-like	1
C08	interactor of constitutive active ROPs 2, chloroplastic	1
C08	lysine-rich arabinogalactan protein 18-like	1
C08	molybdenum cofactor sulfurase	1
C08	nucleobase-ascorbate transporter 1	1
C08	nucleobase-ascorbate transporter 6-like	1
C08	organ-specific protein S2-like	1
C08	photosystem II 22 kDa protein, chloroplastic	1
C08	pistil-specific extensin-like protein	1
C08	polyphenol oxidase, chloroplastic-like	1
C08	protein NRT1/ PTR FAMILY 1.2-like	1
C08	protein RALF-like 27	1
C08	protein SIEVE ELEMENT OCCLUSION B-like	1
C08	protein SMAX1-LIKE 3-like	1
C08	proteoglycan 4	1
C08	subtilisin-like protease	1
C08	tetraspanin-19-like	1
C08	thaumatin-like protein	1
