# Supplementary material for: At the breaking point: developmental and molecular insights into Physalis grisea fruit abscission
Source: Front Plant Sci. 2026 Feb 16;17:1733427. doi: 10.3389/fpls.2026.1733427 (PMC12950737; doi:10.3389/fpls.2026.1733427)
Supplement: Supplementary file 4 [file DataSheet4.csv]

Supplementary Data Sheet 4. Physalis grisea gene ID and corresponding expression pattern-based Self Organizing Map (SOM) node of all putative MADS-box transcription factors.
geneID	node
Phygri02g019350	1
Phygri08g024510	1
Phygri10g008820	1
Phygri11g012540	1
Phygri11g018450	1
Phygri11g023460	1
Phygri01g009190	2
Phygri02g026360	2
Phygri06g001070	2
Phygri06g017940	2
Phygri08g018110	2
Phygri09g000390	2
Phygri09g000400	2
Phygri08g013820	3
Phygri11g014040	3
Phygri12g000780	3
Phygri02g006920	4
Phygri02g010460	4
Phygri08g006280	4
Phygri08g010500	4
Phygri09g011340	4
Phygri10g015550	4
Phygri05g014070	5
Phygri08g009230	5
Phygri08g013850	5
Phygri01g005400	6
Phygri02g012900	6
Phygri02g016730	6
Phygri05g004380	6
Phygri08g006930	6
Phygri08g018120	6
Phygri08g018160	6
Phygri08g018170	6
Phygri03g019620	7
Phygri03g020770	7
Phygri03g024832	7
Phygri07g011200	7
Phygri02g006930	8
Phygri08g013840	8
Phygri04g019680	9
Phygri08g008920	9
Phygri11g000390	9
Phygri11g009320	9
Phygri03g008030	10
Phygri03g020760	10
Phygri05g004260	10
Phygri05g004280	10
Phygri06g009570	10
Phygri07g005850	10
Phygri07g024010	10
Phygri08g014990	10
Phygri08g016970	10
Phygri11g009710	10
Phygri11g009720	10
Phygri06g015240	11
Phygri11g022920	11
Phygri02g025310	12
Phygri04g004530	12
Phygri07g009060	12
Phygri07g015380	12
Phygri08g005970	12
Phygri08g035370	12
Phygri12g018340	12
Phygri12g018350	12
